# Supplementary material for: Inhibition of p53 expression modifies the specificity of chromatin binding by the androgen receptor
Source: Oncotarget. 2012 Feb 29;3(2):183–94. doi: 10.18632/oncotarget.449 (PMC3326648; doi:10.18632/oncotarget.449)
Supplement: Supplementary file 1 [file oncotarget-03-183-s001.xls]

## Sheet: LNCaP peaks
Chromosome	Start	Stop	Interval Length	Overlapping Features	Nearest Feature	Distance to Nearest Feature (bps)	Motif
16	6619285	6619405	120	intron of A2BP1 (+)	A2BP1 (+)	0	M00130.FOXD3,M00192.GR,M00192.GR
4	171238296	171238553	257	intron of AADAT (-)	AADAT (-)	0
4	171815585	171815733	148	region starts 567826 bp after AADAT (-)	AADAT (-)	567826
15	65291949	65292049	100	intron of AAGAB (-)	AAGAB (-)	0	M00129.HFH-1,M00481.AR,Broad-complex_4,HFH-1,M00472.FOXO4,M00921.GR,M00192.GR,M00192.GR,M00473.FOXO1
16	8785231	8785386	155	contained within ABAT (+)	ABAT (+)	0	M00724.HNF-3alph,M00472.FOXO4,M00472.FOXO4,M01012.HNF3,M00473.FOXO1,M00473.FOXO1
9	106665487	106665619	132	intron of ABCA1 (-)	ABCA1 (-)	0	M00960.PR,M00921.GR
9	106778443	106778609	166	region starts 48185 bp after ABCA1 (-)	ABCA1 (-)	48185
7	20600218	20600403	185	region ends 21367 bp before ABCB5 (+)	ABCB5 (+)	21367	M00193.NF-1,M00960.PR,M00960.PR,M00347.GATA-1,Androgen,M00956.AR,M00921.GR,M00921.GR,M00954.PR,M00192.GR,M00957.PR
16	16042647	16042874	227	intron of ABCC1 (+)	ABCC1 (+)	0	HNF-3be,M00791.HNF-3,M00130.FOXD3,Broad-complex_4,M00472.FOXO4,M00921.GR,M00192.GR,M00473.FOXO1
10	101562097	101562251	154	intron of ABCC2 (+)	ABCC2 (+)	0	M00960.PR,M00921.GR,M00921.GR,M00921.GR,M00192.GR,M00192.GR,M00192.GR
13	94668634	94668822	188	intron of ABCC4 (-)	ABCC4 (-)	0	M00791.HNF-3,M00724.HNF-3alph,M00193.NF-1,M00809.FOX,M00130.FOXD3,Broad-complex_4,M00960.PR,M00960.PR,M00472.FOXO4,M00921.GR,M01012.HNF3,M00473.FOXO1
1	94729690	94729888	198	intron of ABCD3 (+)	ABCD3 (+)	0	M00791.HNF-3,M00472.FOXO4,M01012.HNF3
7	72802237	72802421	184	region starts 11110 bp after ABHD11 (-)	ABHD11 (-)	11110
15	87465747	87465908	161	intron of ABHD2 (+)	ABHD2 (+)	0	FREAC-4,M00960.PR,M00472.FOXO4,M00921.GR,M00473.FOXO1
15	87474059	87474185	126	intron of ABHD2 (+)	ABHD2 (+)	0	M00791.HNF-3,M00724.HNF-3alph,M00921.GR
10	27104008	27104158	150	intron of ABI1 (-)	ABI1 (-)	0	HNF-3be,M00791.HNF-3,M00724.HNF-3alph,M00809.FOX,M00130.FOXD3,M00960.PR,M00960.PR,M00921.GR,M00921.GR,M01012.HNF3,HFH-2
9	132738548	132738745	197	intron of ABL1 (+)	ABL1 (+)	0	Broad-complex_4,M00192.GR,M00473.FOXO1
11	34147106	34147216	110	intron of ABTB2 (-)	ABTB2 (-)	0	FREAC-4,M00791.HNF-3,M00347.GATA-1,M00472.FOXO4,M00921.GR,M00473.FOXO1
3	38150227	38150327	100	intron of ACAA1 (-)	ACAA1 (-)	0	M00791.HNF-3
17	32599931	32600041	110	intron of ACACA (-)	ACACA (-)	0	M00791.HNF-3,M00724.HNF-3alph,M00293.Freac-7,M00955.GR,M00921.GR,M00921.GR,M00192.GR
17	32746722	32746858	136	intron of ACACA (-)	ACACA (-)	0
17	32749113	32749240	127	intron of ACACA (-)	ACACA (-)	0	M00290.Freac-2,M00129.HFH-1,HFH-3,M00791.HNF-3,M00724.HNF-3alph,M00422.FOXJ2,M00293.Freac-7,Broad-complex_4,M00960.PR,M00955.GR,HFH-1,M00472.FOXO4,M00921.GR,M00192.GR,M01012.HNF3,M00473.FOXO1
17	32753254	32753438	184	intron of ACACA (-)	ACACA (-)	0	HFH-3,M00791.HNF-3,M00791.HNF-3,M00724.HNF-3alph,M00472.FOXO4,M00921.GR,M00473.FOXO1
2	210806616	210806925	309	region starts 8155 bp after ACADL (-)	ACADL (-)	8155
1	178796467	178796589	122	region starts 57821 bp after ACBD6 (-)	ACBD6 (-)	57821	HNF-3be,M00791.HNF-3,M00724.HNF-3alph,M00422.FOXJ2,M00809.FOX,Broad-complex_4,M01012.HNF3
17	28438119	28438297	178	intron of ACCN1 (-)	ACCN1 (-)	0
17	28986264	28986394	130	intron of ACCN1 (-)	ACCN1 (-)	0	M00960.PR,M00192.GR
11	76327921	76328022	101	intron of ACER3 (+)	ACER3 (+)	0
9	31325924	31326099	175	region ends 1048502 bp before ACO1 (+)	ACO1 (+)	1048502	M00481.AR,M00921.GR,M00921.GR,M00921.GR,M00192.GR,M00192.GR
9	31500597	31500732	135	region ends 873869 bp before ACO1 (+)	ACO1 (+)	873869	M00791.HNF-3,M00724.HNF-3alph,M00809.FOX,M00130.FOXD3,M00960.PR,M00131.HNF-3be,M00921.GR,M01012.HNF3,HFH-2
4	8404614	8404761	147	region ends 14148 bp before ACOX3 (-)	ACOX3 (-)	14148	HNF-3be,HFH-3,M00791.HNF-3,M00791.HNF-3,M00724.HNF-3alph,M00724.HNF-3alph,M00474.FOXO1,M00422.FOXJ2,M00422.FOXJ2,M00960.PR,M00131.HNF-3be,M00472.FOXO4,M00921.GR,M00921.GR,M00192.GR,M01012.HNF3,M01012.HNF3,M00473.FOXO1
3	142430060	142430237	177	region ends 3135 bp before ACPL2 (+)	ACPL2 (+)	3135	M00791.HNF-3,M00791.HNF-3,M00791.HNF-3,M00791.HNF-3,M00724.HNF-3alph,M00724.HNF-3alph,M00724.HNF-3alph,M00960.PR,M00960.PR,M00921.GR,M01012.HNF3
3	133439451	133439678	227	region ends 79223 bp before ACPP (+)	ACPP (+)	79223	M00960.PR,M00921.GR,M00921.GR,M00921.GR,M00921.GR,M00192.GR,M00192.GR,M00192.GR
3	133469322	133469446	124	region ends 49455 bp before ACPP (+)	ACPP (+)	49455	HFH-3,M00791.HNF-3,M00724.HNF-3alph,M00960.PR,M00960.PR,M00921.GR,M00921.GR,M00192.GR,M00289.HFH-3
2	223369102	223369291	189	region ends 64685 bp before ACSL3 (+)	ACSL3 (+)	64685	HNF-3be,M00266.Croc,M00791.HNF-3,M00724.HNF-3alph,M00130.FOXD3,M00921.GR,M00921.GR
2	223369697	223370026	329	region ends 63950 bp before ACSL3 (+)	ACSL3 (+)	63950	M00960.PR,M00472.FOXO4,M00473.FOXO1
X	108809855	108810018	163	intron of ACSL4 (-)	ACSL4 (-)	0
16	20623226	20623397	171	region starts 13146 bp after ACSM1 (-)	ACSM1 (-)	13146	HNF-3be,M00724.HNF-3alph,M00960.PR,M00131.HNF-3be,M00472.FOXO4,M00921.GR,M00921.GR,M00192.GR,M00192.GR
16	20506711	20506829	118	region starts 11514 bp after ACSM2B (-)	ACSM2B (-)	11514	FREAC-4,M00290.Freac-2,HFH-3,M00791.HNF-3,M00724.HNF-3alph,M00422.FOXJ2,M00289.HFH-3,FREAC-2
12	80064940	80065071	131	intron of ACSS3 (+)	ACSS3 (+)	0	M00791.HNF-3,M00724.HNF-3alph,M00130.FOXD3,M01012.HNF3
5	57069122	57069316	194	region starts 254728 bp after ACTBL2 (-)	ACTBL2 (-)	254728	FREAC-4,HNF-3be,M00960.PR,M00472.FOXO4,M00921.GR,M00921.GR,M00921.GR,M00192.GR,M01012.HNF3,M00473.FOXO1
9	110370315	110370494	179	region ends 286198 bp before ACTL7B (-)	ACTL7B (-)	286198
9	110592004	110592159	155	region ends 64533 bp before ACTL7B (-)	ACTL7B (-)	64533
2	114406622	114406758	136	intron of ACTR3 (+)	ACTR3 (+)	0	FREAC-4,M00131.HNF-3be,M00472.FOXO4,M01012.HNF3,M00473.FOXO1
2	114433376	114433650	274	region starts 738 bp after ACTR3 (+)	ACTR3 (+)	738	M00791.HNF-3,M00724.HNF-3alph,M00293.Freac-7,M00293.Freac-7,M00960.PR,M00472.FOXO4,M00921.GR,M00921.GR,M00473.FOXO1
2	147759129	147759311	182	region ends 559729 bp before ACVR2A (+)	ACVR2A (+)	559729	Broad-complex_4
2	148034992	148035121	129	region ends 283919 bp before ACVR2A (+)	ACVR2A (+)	283919	FREAC-4,FREAC-4,M00290.Freac-2,M00791.HNF-3,M00791.HNF-3,M00724.HNF-3alph,Broad-complex_4,M00472.FOXO4,M00921.GR,M00921.GR,M01012.HNF3,M00473.FOXO1,M00473.FOXO1,FREAC-2
15	56690202	56690316	114	intron of ADAM10 (-)	ADAM10 (-)	0	M00791.HNF-3,M00293.Freac-7,M00960.PR,M00192.GR,M00473.FOXO1
8	39808714	39809130	416	intron of ADAM2 (-)	ADAM2 (-)	0	HNF-3be,M00422.FOXJ2,M00809.FOX,M00960.PR,M00347.GATA-1,M00921.GR,M00192.GR,M00192.GR,M00192.GR,M00192.GR,M01012.HNF3,M00473.FOXO1
8	24250900	24251013	113	intron of ADAM28 (+)	ADAM28 (+)	0
8	24280577	24280689	112	region starts 11905 bp after ADAM28 (+)	ADAM28 (+)	11905	FREAC-4,HNF-3be,HFH-3,M00791.HNF-3,M00791.HNF-3,M00724.HNF-3alph,M00724.HNF-3alph,M00422.FOXJ2,M00293.Freac-7,M00130.FOXD3,M00960.PR,M00131.HNF-3be,M00472.FOXO4,M00472.FOXO4,M00921.GR,M01012.HNF3,HFH-2,M00473.FOXO1,M00473.FOXO1
14	105528969	105529099	130	region starts 19565 bp after ADAM6 (-)	ADAM6 (-)	19565	M00921.GR,M00921.GR,M00192.GR,M00192.GR
8	24350168	24350303	135	region ends 4151 bp before ADAM7 (+)	ADAM7 (+)	4151
8	24371496	24371596	100	intron of ADAM7 (+)	ADAM7 (+)	0
5	33586092	33586192	100	intron of ADAMTS12 (-)	ADAMTS12 (-)	0	M00921.GR,M00473.FOXO1
11	130013958	130014058	100	region starts 165031 bp after ADAMTS15 (+)	ADAMTS15 (+)	165031	M00791.HNF-3,M00724.HNF-3alph,M00921.GR,M00473.FOXO1
11	130029516	130029656	140	region starts 180589 bp after ADAMTS15 (+)	ADAMTS15 (+)	180589	M00921.GR,M00192.GR
16	76006285	76006385	100	intron of ADAMTS18 (-)	ADAMTS18 (-)	0	M00481.AR,M00921.GR,M00921.GR,M00192.GR,M00192.GR
4	73326763	73326876	113	region ends 38675 bp before ADAMTS3 (-)	ADAMTS3 (-)	38675	M00193.NF-1
4	73412012	73412112	100	intron of ADAMTS3 (-)	ADAMTS3 (-)	0
21	27449527	27449696	169	region starts 188216 bp after ADAMTS5 (-)	ADAMTS5 (-)	188216	M00791.HNF-3,M00347.GATA-1,M00921.GR,M00921.GR
9	18178918	18179018	100	region ends 285086 bp before ADAMTSL1 (+)	ADAMTSL1 (+)	285086	M00347.GATA-1,M00921.GR
15	82123135	82123378	243	intron of ADAMTSL3 (+)	ADAMTSL3 (+)	0	M00921.GR,M00921.GR
15	82390580	82390739	159	intron of ADAMTSL3 (+)	ADAMTSL3 (+)	0	M00791.HNF-3,M00921.GR,M00192.GR,M00192.GR
15	82492708	82492811	103	intron of ADAMTSL3 (+)	ADAMTSL3 (+)	0
15	82515357	82515457	100	region starts 15759 bp after ADAMTSL3 (+)	ADAMTSL3 (+)	15759
21	45470526	45470626	100	contained within ADARB1 (+)	ADARB1 (+)	0	M00921.GR,M00192.GR
10	1353040	1353340	300	intron of ADARB2 (-)	ADARB2 (-)	0	FREAC-4,M00129.HFH-1,HFH-3,M00791.HNF-3,M00724.HNF-3alph,M00130.FOXD3,Broad-complex_4,M00960.PR,HFH-1,M00921.GR,M00921.GR,M00921.GR,M01012.HNF3,M01012.HNF3,M00477.FOXO3,M00473.FOXO1
10	1452280	1452501	221	intron of ADARB2 (-)	ADARB2 (-)	0	M00960.PR,M00921.GR,M00192.GR
10	1815115	1815242	127	region starts 45396 bp after ADARB2 (-)	ADARB2 (-)	45396	M00266.Croc,M00791.HNF-3,M00724.HNF-3alph,M00960.PR,M00921.GR,M00192.GR
7	45549221	45549321	100	region ends 31329 bp before ADCY1 (+)	ADCY1 (+)	31329
7	45560577	45560680	103	region ends 19970 bp before ADCY1 (+)	ADCY1 (+)	19970
7	45637593	45637693	100	intron of ADCY1 (+)	ADCY1 (+)	0	M00791.HNF-3,M00921.GR,M00192.GR
10	112886890	112887041	151	region starts 56237 bp after ADRA2A (+)	ADRA2A (+)	56237	FREAC-4,M00290.Freac-2,M00791.HNF-3,M00724.HNF-3alph,M00809.FOX,Broad-complex_4,M00472.FOXO4,M00921.GR,M00192.GR,M01012.HNF3,M00473.FOXO1,FREAC-2
5	148201411	148201675	264	region starts 13021 bp after ADRB2 (+)	ADRB2 (+)	13021	HFH-3,HFH-3,M00791.HNF-3,M00791.HNF-3,M00791.HNF-3,M00724.HNF-3alph,M00724.HNF-3alph,M00422.FOXJ2,M00422.FOXJ2,M00809.FOX,M00809.FOX,M00293.Freac-7,M00130.FOXD3,M00130.FOXD3,M00960.PR,M00131.HNF-3be,M00921.GR,M00921.GR,M00192.GR,M00192.GR,M01012.HNF3,M01012.HNF3,HFH-2,M00473.FOXO1,M00289.HFH-3,M00289.HFH-3
10	116099319	116099430	111	intron of AFAP1L2 (-)	AFAP1L2 (-)	0	FREAC-4,M00791.HNF-3,M00724.HNF-3alph,Broad-complex_4,M00960.PR,M00921.GR,M00921.GR,M00921.GR
2	99981930	99982166	236	intron of AFF3 (-)	AFF3 (-)	0	FREAC-4,HNF-3be,M00481.AR,HFH-3,M00791.HNF-3,M00791.HNF-3,M00791.HNF-3,M00422.FOXJ2,M00130.FOXD3,M00960.PR,Androgen,M00956.AR,M00472.FOXO4,M00921.GR,M00921.GR,M00921.GR,M00954.PR,M00192.GR,M01012.HNF3,M00473.FOXO1
2	100048184	100048298	114	intron of AFF3 (-)	AFF3 (-)	0	M00791.HNF-3,M00422.FOXJ2,M00960.PR,M00921.GR
2	100050909	100051095	186	intron of AFF3 (-)	AFF3 (-)	0	M00481.AR,M00791.HNF-3,M00953.AR,M00955.GR,Androgen,M00921.GR,M00921.GR,M00921.GR,M00954.PR,M00192.GR,M00192.GR,M00192.GR,M00957.PR
5	132269672	132269863	191	intron of AFF4 (-)	AFF4 (-)	0
18	12327030	12327130	100	intron of AFG3L2 (-)	AFG3L2 (-)	0	FREAC-4,HNF-3be,M00791.HNF-3,M00724.HNF-3alph,M00474.FOXO1,M00422.FOXJ2,M00130.FOXD3,Broad-complex_4,Broad-complex_4,M00131.HNF-3be,M00472.FOXO4,M01012.HNF3,HFH-2,M00473.FOXO1
15	84359354	84359589	235	region ends 126657 bp before AGBL1 (+)	AGBL1 (+)	126657	FREAC-4,HNF-3be,M00791.HNF-3,M00791.HNF-3,M00791.HNF-3,M00791.HNF-3,M00724.HNF-3alph,M00724.HNF-3alph,M00422.FOXJ2,M00960.PR,M00472.FOXO4,M00921.GR,M00921.GR,M00192.GR,M01012.HNF3,M01012.HNF3,M01012.HNF3,M00473.FOXO1,FREAC-2
15	85278674	85278792	118	intron of AGBL1 (+)	AGBL1 (+)	0	M00290.Freac-2,HNF-3be,M00129.HFH-1,M00791.HNF-3,M00724.HNF-3alph,M00724.HNF-3alph,M00130.FOXD3,HFH-1,M00131.HNF-3be,M00472.FOXO4,M00921.GR,M00921.GR,M00192.GR,M01012.HNF3,M01012.HNF3,HFH-2,M00473.FOXO1
7	134434481	134434581	100	intron of AGBL3 (+)	AGBL3 (+)	0	M00921.GR
5	76349372	76349505	133	region ends 12483 bp before AGGF1 (+)	AGGF1 (+)	12483	HNF-3be,M00791.HNF-3,M00724.HNF-3alph,M00130.FOXD3,M00960.PR,M00131.HNF-3be,M00131.HNF-3be,M00921.GR,M00921.GR,M00921.GR
7	16996279	16996379	100	region starts 108140 bp after AGR3 (-)	AGR3 (-)	108140	M00791.HNF-3,M00193.NF-1,M00921.GR,M00921.GR,M00921.GR,M00192.GR,M00192.GR
9	87396220	87396495	275	intron of AGTPBP1 (-)	AGTPBP1 (-)	0	HFH-3,M00791.HNF-3,M00791.HNF-3,M00724.HNF-3alph,M00724.HNF-3alph,M00293.Freac-7,Broad-complex_4,M00960.PR,M00960.PR,M00921.GR,M00921.GR,M00921.GR,M01012.HNF3,M00289.HFH-3
3	149825840	149826133	293	region ends 72215 bp before AGTR1 (+)	AGTR1 (+)	72215	M00724.HNF-3alph,M00293.Freac-7,M00960.PR,M00960.PR,M00960.PR,M00921.GR,M00921.GR,M00192.GR,M00192.GR,M01012.HNF3,M00473.FOXO1
3	149935503	149935603	100	intron of AGTR1 (+)	AGTR1 (+)	0	M00791.HNF-3,M00921.GR
11	62032480	62032625	145	intron of AHNAK (-)	AHNAK (-)	0	M00481.AR,M00347.GATA-1,M00192.GR
1	220924691	220924946	255	intron of AIDA (-)	AIDA (-)	0	M00472.FOXO4,M00921.GR
6	106985997	106986250	253	region ends 80173 bp before AIM1 (+)	AIM1 (+)	80173	HFH-3,M00791.HNF-3,M00791.HNF-3,M00724.HNF-3alph,M00724.HNF-3alph,M00422.FOXJ2,M00809.FOX,M00131.HNF-3be,M00921.GR,M00921.GR,M01012.HNF3,M00289.HFH-3
17	52508226	52508359	133	region ends 9193 bp before AKAP1 (+)	AKAP1 (+)	9193	M00193.NF-1,M00960.PR,M00960.PR,M00921.GR,M00192.GR,M00192.GR,M00192.GR
17	19781568	19781755	187	intron of AKAP10 (-)	AKAP10 (-)	0	HFH-3,M00791.HNF-3,M00289.HFH-3
6	151595823	151596006	183	region ends 6821 bp before AKAP12 (+)	AKAP12 (+)	6821
6	151721005	151721105	100	contained within AKAP12 (+)	AKAP12 (+)	0	Broad-complex_4
14	64004427	64004527	100	intron of AKAP5 (+)	AKAP5 (+)	0	HNF-3be,M00129.HFH-1,M00791.HNF-3,M00724.HNF-3alph,M00130.FOXD3,HFH-1,M01012.HNF3,HFH-2,M00473.FOXO1
14	31852838	31852959	121	region ends 15271 bp before AKAP6 (+)	AKAP6 (+)	15271	FREAC-4,HFH-3,M00791.HNF-3,M00724.HNF-3alph,M00130.FOXD3,HFH-2,M00473.FOXO1,M00289.HFH-3
14	31932184	31932458	274	intron of AKAP6 (+)	AKAP6 (+)	0
14	32103607	32103709	102	intron of AKAP6 (+)	AKAP6 (+)	0
6	131621643	131621762	119	intron of AKAP7 (+)	AKAP7 (+)	0	HFH-3,M00791.HNF-3,M00724.HNF-3alph,M00293.Freac-7,M00960.PR,M00921.GR,M00289.HFH-3
7	133803406	133803618	212	region starts 8977 bp after AKR1B1 (-)	AKR1B1 (-)	8977	FREAC-4,HNF-3be,HNF-3be,M00791.HNF-3,M00724.HNF-3alph,M00724.HNF-3alph,M00724.HNF-3alph,M00960.PR,M00960.PR,M00131.HNF-3be,M00472.FOXO4,M00472.FOXO4,M00921.GR,M00921.GR,M00192.GR,M01012.HNF3,M01012.HNF3,M00473.FOXO1,M00473.FOXO1
7	137431878	137431980	102	intron of AKR1D1 (+)	AKR1D1 (+)	0
7	137529984	137530183	199	region starts 76393 bp after AKR1D1 (+)	AKR1D1 (+)	76393	M00791.HNF-3,M00130.FOXD3,M00960.PR,M00921.GR,M00921.GR,M00921.GR,M00192.GR,M00192.GR,M00473.FOXO1
3	105501924	105502095	171	region ends 1066308 bp before ALCAM (+)	ALCAM (+)	1066308
3	105812473	105812573	100	region ends 755830 bp before ALCAM (+)	ALCAM (+)	755830	M00960.PR,M00921.GR
3	106342599	106342877	278	region ends 225526 bp before ALCAM (+)	ALCAM (+)	225526	FREAC-4,FREAC-4,M00290.Freac-2,M00290.Freac-2,M00791.HNF-3,M00791.HNF-3,M00724.HNF-3alph,M00724.HNF-3alph,M00193.NF-1,M00293.Freac-7,M00130.FOXD3,M00476.FOXO4,M00960.PR,M00347.GATA-1,M00131.HNF-3be,M00472.FOXO4,M00472.FOXO4,M00472.FOXO4,M00921.GR,M00921.GR,M00921.GR,M00921.GR,M00192.GR,M00192.GR,M01012.HNF3,M01012.HNF3,HFH-2,M00477.FOXO3,M00473.FOXO1,M00473.FOXO1,FREAC-2,FREAC-2
3	106352150	106352251	101	region ends 216152 bp before ALCAM (+)	ALCAM (+)	216152
9	74790598	74790724	126	region starts 32808 bp after ALDH1A1 (-)	ALDH1A1 (-)	32808	M00791.HNF-3,M00724.HNF-3alph,M00193.NF-1,M00293.Freac-7,M00130.FOXD3,M00130.FOXD3,M01012.HNF3,HFH-2
15	99255674	99255774	100	intron of ALDH1A3 (+)	ALDH1A3 (+)	0	FREAC-4,M00290.Freac-2,M00474.FOXO1,M00193.NF-1,M00293.Freac-7,M00960.PR,M00472.FOXO4,M00192.GR,M00473.FOXO1,FREAC-2
3	127428341	127428448	107	region starts 46165 bp after ALDH1L1 (-)	ALDH1L1 (-)	46165	M00791.HNF-3,M00809.FOX,M00293.Freac-7,M00130.FOXD3,HFH-1,M00921.GR,M00921.GR,M01012.HNF3
17	19474213	19474430	217	region ends 18226 bp before ALDH3A2 (+)	ALDH3A2 (+)	18226	M00791.HNF-3,M00791.HNF-3,Broad-complex_4,M00472.FOXO4,M00192.GR
6	134993418	134993588	170	region ends 286633 bp before ALDH8A1 (-)	ALDH8A1 (-)	286633	M00290.Freac-2,M00266.Croc,M00422.FOXJ2,M00293.Freac-7,M00960.PR,M00960.PR,HFH-1,M00921.GR,M00921.GR,M00192.GR,M00473.FOXO1,FREAC-2
6	135216320	135216449	129	region ends 63772 bp before ALDH8A1 (-)	ALDH8A1 (-)	63772	M00481.AR,M00921.GR,M00921.GR,M00192.GR,M00192.GR
9	103224254	103224354	100	intron of ALDOB (-)	ALDOB (-)	0	HFH-3,M00724.HNF-3alph,M00293.Freac-7,M00960.PR,M00921.GR
12	34263860	34264049	189	region starts 191356 bp after ALG10 (+)	ALG10 (+)	191356
12	34724692	34724878	186	region starts 652188 bp after ALG10 (+)	ALG10 (+)	652188
12	34728887	34729072	185	region starts 656383 bp after ALG10 (+)	ALG10 (+)	656383
12	34732749	34732913	164	region starts 660245 bp after ALG10 (+)	ALG10 (+)	660245
12	34736292	34736398	106	region starts 663788 bp after ALG10 (+)	ALG10 (+)	663788
12	34737477	34737742	265	region starts 664973 bp after ALG10 (+)	ALG10 (+)	664973
12	34738154	34738335	181	region starts 665650 bp after ALG10 (+)	ALG10 (+)	665650
12	34738745	34738934	189	region starts 666241 bp after ALG10 (+)	ALG10 (+)	666241
12	34739321	34739521	200	region starts 666817 bp after ALG10 (+)	ALG10 (+)	666817
12	34746511	34746703	192	region starts 674007 bp after ALG10 (+)	ALG10 (+)	674007
12	36277949	36278060	111	region ends 718764 bp before ALG10B (+)	ALG10B (+)	718764
12	36284518	36284812	294	region ends 712012 bp before ALG10B (+)	ALG10B (+)	712012
12	36294602	36294728	126	region ends 702096 bp before ALG10B (+)	ALG10B (+)	702096
12	36301153	36301326	173	region ends 695498 bp before ALG10B (+)	ALG10B (+)	695498
12	36302637	36302795	158	region ends 694029 bp before ALG10B (+)	ALG10B (+)	694029
12	36303434	36303537	103	region ends 693287 bp before ALG10B (+)	ALG10B (+)	693287
12	36304484	36304650	166	region ends 692174 bp before ALG10B (+)	ALG10B (+)	692174
12	36313790	36313977	187	region ends 682847 bp before ALG10B (+)	ALG10B (+)	682847
12	36315183	36315341	158	region ends 681483 bp before ALG10B (+)	ALG10B (+)	681483
12	36318539	36318783	244	region ends 678041 bp before ALG10B (+)	ALG10B (+)	678041
12	36324343	36324531	188	region ends 672293 bp before ALG10B (+)	ALG10B (+)	672293
12	36332573	36332673	100	region ends 664151 bp before ALG10B (+)	ALG10B (+)	664151
12	36337284	36337455	171	region ends 659369 bp before ALG10B (+)	ALG10B (+)	659369
12	36430278	36430378	100	region ends 566446 bp before ALG10B (+)	ALG10B (+)	566446
12	36450963	36451140	177	region ends 545684 bp before ALG10B (+)	ALG10B (+)	545684
12	36520868	36521046	178	region ends 475778 bp before ALG10B (+)	ALG10B (+)	475778
12	36534855	36535041	186	region ends 461783 bp before ALG10B (+)	ALG10B (+)	461783
12	36731039	36731208	169	region ends 265616 bp before ALG10B (+)	ALG10B (+)	265616
12	36735105	36735213	108	region ends 261611 bp before ALG10B (+)	ALG10B (+)	261611
11	77489137	77489299	162	region ends 337 bp before ALG8 (-)	ALG8 (-)	337	M00481.AR,M00193.NF-1,M00193.NF-1,M00960.PR,M00960.PR,M00921.GR,M00921.GR,M00192.GR,M00192.GR
2	29687724	29687923	199	intron of ALK (-)	ALK (-)	0	HFH-3,M00791.HNF-3,M00130.FOXD3,M00921.GR,M00192.GR,HFH-2,M00289.HFH-3
2	3849405	3849546	141	region starts 121269 bp after ALLC (+)	ALLC (+)	121269
17	7900646	7900849	203	region starts 7469 bp after ALOX15B (+)	ALOX15B (+)	7469	M00266.Croc,M00791.HNF-3,M00791.HNF-3,M00724.HNF-3alph,M00422.FOXJ2,M00193.NF-1,M00960.PR,M00921.GR,M00921.GR,M00921.GR,M00192.GR,M01012.HNF3,M00289.HFH-3
18	54368231	54368473	242	intron of ALPK2 (-)	ALPK2 (-)	0	HNF-3be,HNF-3be,HFH-3,M00791.HNF-3,M00791.HNF-3,M00791.HNF-3,M00724.HNF-3alph,M00724.HNF-3alph,M00724.HNF-3alph,M00960.PR,M00347.GATA-1,M00347.GATA-1,M00921.GR,M00921.GR,M00921.GR,M01012.HNF3,M00473.FOXO1,M00289.HFH-3
15	83189277	83189419	142	intron of ALPK3 (+)	ALPK3 (+)	0
15	83199702	83199842	140	intron of ALPK3 (+)	ALPK3 (+)	0	FREAC-4,M00791.HNF-3,M00724.HNF-3alph,M00724.HNF-3alph,M00809.FOX,M00130.FOXD3,M00131.HNF-3be,M00192.GR,M01012.HNF3,M00473.FOXO1
5	34035410	34035516	106	intron of AMACR (-)	AMACR (-)	0	M00960.PR
X	11296236	11296430	194	intron of ARHGAP6 (-)	AMELX (+)	0
X	11392454	11392673	219	intron of ARHGAP6 (-)	AMELX (+)	0
11	94211083	94211207	124	intron of AMOTL1 (+)	AMOTL1 (+)	0	HNF-3be,M00791.HNF-3,M00724.HNF-3alph,M00422.FOXJ2,M00809.FOX,M00130.FOXD3,M00192.GR,M01012.HNF3
3	135672041	135672141	100	region ends 7096 bp before ANAPC13 (-)	ANAPC13 (-)	7096
8	108420192	108420390	198	intron of ANGPT1 (-)	ANGPT1 (-)	0	HNF-3be,M00791.HNF-3,M00791.HNF-3,M00724.HNF-3alph,M00422.FOXJ2,Broad-complex_4,M00131.HNF-3be,M01012.HNF3,M00473.FOXO1
8	6428277	6428377	100	intron of MCPH1 (+)	ANGPT2 (-)	0	M00791.HNF-3,Broad-complex_4
8	6444397	6444681	284	intron of MCPH1 (+)	ANGPT2 (-)	0	M00791.HNF-3,Broad-complex_4,M00960.PR,M00472.FOXO4,M00921.GR,M01012.HNF3,M00473.FOXO1,M00473.FOXO1
20	820055	820207	152	intron of ANGPT4 (-)	ANGPT4 (-)	0	M00481.AR,M00791.HNF-3,M00960.PR,M00955.GR,M00921.GR,M00921.GR,M00954.PR,M00192.GR,M00192.GR,M00192.GR
4	114221035	114221135	100	intron of ANK2 (+)	ANK2 (+)	0
10	61697706	61697841	135	intron of ANK3 (-)	ANK3 (-)	0
10	61817354	61817480	126	intron of ANK3 (-)	ANK3 (-)	0	M00960.PR,M00921.GR,M00921.GR,M00921.GR,M00192.GR
17	51551032	51551144	112	region ends 34691 bp before ANKFN1 (+)	ANKFN1 (+)	34691	Broad-complex_4,M00921.GR,M00921.GR
17	4087389	4087512	123	intron of ANKFY1 (-)	ANKFY1 (-)	0	FREAC-4,M00791.HNF-3,M00724.HNF-3alph,M00474.FOXO1,M00472.FOXO4,M00921.GR,M00921.GR,M00473.FOXO1,M00473.FOXO1
5	14770255	14770437	182	intron of ANKH (-)	ANKH (-)	0	HNF-3be,M00791.HNF-3,M00791.HNF-3,M00724.HNF-3alph,M00293.Freac-7,M00130.FOXD3,M00131.HNF-3be,M00472.FOXO4,M00921.GR,M00921.GR,M00473.FOXO1
5	14775207	14775382	175	intron of ANKH (-)	ANKH (-)	0	M00791.HNF-3,M00921.GR,M00921.GR
5	14982522	14982711	189	region starts 57634 bp after ANKH (-)	ANKH (-)	57634
5	15036857	15037043	186	region starts 111969 bp after ANKH (-)	ANKH (-)	111969	M00472.FOXO4,M00472.FOXO4,M00921.GR,M00473.FOXO1
5	72873230	72873377	147	region ends 10542 bp before ANKRA2 (-)	ANKRA2 (-)	10542	HNF-3be,M00791.HNF-3,M00724.HNF-3alph,M00960.PR,M00921.GR,M00921.GR,M00921.GR,M00192.GR,M01012.HNF3,M00289.HFH-3
10	92773278	92773395	117	region starts 102265 bp after ANKRD1 (-)	ANKRD1 (-)	102265	FREAC-4,M00347.GATA-1,M00472.FOXO4,M00473.FOXO1
9	67893400	67893500	100	region starts 333286 bp after ANKRD20A3 (+)	ANKRD20A3 (+)	333286	M00724.HNF-3alph
9	67903354	67903454	100	region starts 343240 bp after ANKRD20A3 (+)	ANKRD20A3 (+)	343240
9	67904108	67904242	134	region starts 343994 bp after ANKRD20A3 (+)	ANKRD20A3 (+)	343994
9	67904892	67905257	365	region starts 344778 bp after ANKRD20A3 (+)	ANKRD20A3 (+)	344778
9	67905823	67906011	188	region starts 345709 bp after ANKRD20A3 (+)	ANKRD20A3 (+)	345709
9	67906800	67907107	307	region starts 346686 bp after ANKRD20A3 (+)	ANKRD20A3 (+)	346686
9	67907245	67908649	1404	region starts 347131 bp after ANKRD20A3 (+)	ANKRD20A3 (+)	347131	HFH-3,M00791.HNF-3,M00791.HNF-3,M00791.HNF-3,M00791.HNF-3,M00724.HNF-3alph,M00422.FOXJ2,M00422.FOXJ2,M00130.FOXD3,Broad-complex_4,Broad-complex_4,Broad-complex_4,Broad-complex_4,M00960.PR,M00960.PR,M00347.GATA-1,M00472.FOXO4,M00921.GR,M00921.GR,M00921.GR,M00473.FOXO1,M00473.FOXO1
9	67909436	67911603	2167	region starts 349322 bp after ANKRD20A3 (+)	ANKRD20A3 (+)	349322	HNF-3be,HNF-3be,M00266.Croc,HFH-3,HFH-3,M00791.HNF-3,M00791.HNF-3,M00791.HNF-3,M00791.HNF-3,M00791.HNF-3,M00791.HNF-3,M00791.HNF-3,M00724.HNF-3alph,M00724.HNF-3alph,M00724.HNF-3alph,M00422.FOXJ2,M00422.FOXJ2,M00193.NF-1,M00293.Freac-7,M00293.Freac-7,M00293.Freac-7,M00293.Freac-7,M00130.FOXD3,M00130.FOXD3,M00130.FOXD3,M00130.FOXD3,Broad-complex_4,Broad-complex_4,Broad-complex_4,M00960.PR,M00960.PR…
9	67911919	67912219	300	region starts 351805 bp after ANKRD20A3 (+)	ANKRD20A3 (+)	351805	M00791.HNF-3,M00921.GR
9	67913783	67914333	550	region starts 353669 bp after ANKRD20A3 (+)	ANKRD20A3 (+)	353669	M00960.PR,M00347.GATA-1,M00921.GR,M00921.GR,M00921.GR,M00921.GR,M00921.GR,M00921.GR,M00192.GR
9	67914898	67915832	934	region starts 354784 bp after ANKRD20A3 (+)	ANKRD20A3 (+)	354784	HNF-3be,HNF-3be,M00129.HFH-1,HFH-3,M00791.HNF-3,M00791.HNF-3,M00791.HNF-3,M00724.HNF-3alph,M00422.FOXJ2,M00809.FOX,M00293.Freac-7,M00130.FOXD3,HFH-1,M00131.HNF-3be,M00921.GR,M00192.GR,M01012.HNF3,M01012.HNF3,HFH-2,M00289.HFH-3
9	67916006	67916229	223	region starts 355892 bp after ANKRD20A3 (+)	ANKRD20A3 (+)	355892	M00481.AR,M00130.FOXD3,M00921.GR,M00192.GR,HFH-2
9	67916954	67917072	118	region starts 356840 bp after ANKRD20A3 (+)	ANKRD20A3 (+)	356840	M00921.GR,M00473.FOXO1
9	67917823	67917923	100	region starts 357709 bp after ANKRD20A3 (+)	ANKRD20A3 (+)	357709
9	67918316	67918416	100	region starts 358202 bp after ANKRD20A3 (+)	ANKRD20A3 (+)	358202	M00960.PR,M00921.GR
9	67923842	67924018	176	region starts 363728 bp after ANKRD20A3 (+)	ANKRD20A3 (+)	363728	HNF-3be,M00809.FOX,M00130.FOXD3,HFH-2
16	44943279	44944460	1181	region ends 116290 bp before ANKRD26P1 (-)	ANKRD26P1 (-)	116290
16	44944877	44944990	113	region ends 115760 bp before ANKRD26P1 (-)	ANKRD26P1 (-)	115760
16	44945857	44947115	1258	region ends 113635 bp before ANKRD26P1 (-)	ANKRD26P1 (-)	113635
16	44947430	44947754	324	region ends 112996 bp before ANKRD26P1 (-)	ANKRD26P1 (-)	112996
16	44948141	44948476	335	region ends 112274 bp before ANKRD26P1 (-)	ANKRD26P1 (-)	112274
16	44948749	44948960	211	region ends 111790 bp before ANKRD26P1 (-)	ANKRD26P1 (-)	111790
16	44949352	44949819	467	region ends 110931 bp before ANKRD26P1 (-)	ANKRD26P1 (-)	110931
16	44950088	44950395	307	region ends 110355 bp before ANKRD26P1 (-)	ANKRD26P1 (-)	110355
16	44950532	44950899	367	region ends 109851 bp before ANKRD26P1 (-)	ANKRD26P1 (-)	109851
16	44951065	44951196	131	region ends 109554 bp before ANKRD26P1 (-)	ANKRD26P1 (-)	109554
16	44951665	44952081	416	region ends 108669 bp before ANKRD26P1 (-)	ANKRD26P1 (-)	108669
16	44952483	44952610	127	region ends 108140 bp before ANKRD26P1 (-)	ANKRD26P1 (-)	108140
16	44952872	44953111	239	region ends 107639 bp before ANKRD26P1 (-)	ANKRD26P1 (-)	107639
16	44953485	44953594	109	region ends 107156 bp before ANKRD26P1 (-)	ANKRD26P1 (-)	107156
16	44953902	44954381	479	region ends 106369 bp before ANKRD26P1 (-)	ANKRD26P1 (-)	106369
16	44956261	44956429	168	region ends 104321 bp before ANKRD26P1 (-)	ANKRD26P1 (-)	104321
16	44957500	44957682	182	region ends 103068 bp before ANKRD26P1 (-)	ANKRD26P1 (-)	103068
16	44958683	44958999	316	region ends 101751 bp before ANKRD26P1 (-)	ANKRD26P1 (-)	101751
16	44959288	44959487	199	region ends 101263 bp before ANKRD26P1 (-)	ANKRD26P1 (-)	101263
16	44960437	44960593	156	region ends 100157 bp before ANKRD26P1 (-)	ANKRD26P1 (-)	100157
16	44960795	44961408	613	region ends 99342 bp before ANKRD26P1 (-)	ANKRD26P1 (-)	99342
16	44962013	44962127	114	region ends 98623 bp before ANKRD26P1 (-)	ANKRD26P1 (-)	98623
16	44962395	44962795	400	region ends 97955 bp before ANKRD26P1 (-)	ANKRD26P1 (-)	97955
16	44963159	44963259	100	region ends 97491 bp before ANKRD26P1 (-)	ANKRD26P1 (-)	97491
16	44963364	44963541	177	region ends 97209 bp before ANKRD26P1 (-)	ANKRD26P1 (-)	97209
16	44964020	44964179	159	region ends 96571 bp before ANKRD26P1 (-)	ANKRD26P1 (-)	96571
16	44964408	44964609	201	region ends 96141 bp before ANKRD26P1 (-)	ANKRD26P1 (-)	96141
16	44964860	44965350	490	region ends 95400 bp before ANKRD26P1 (-)	ANKRD26P1 (-)	95400
16	44966083	44966301	218	region ends 94449 bp before ANKRD26P1 (-)	ANKRD26P1 (-)	94449
16	44967119	44967311	192	region ends 93439 bp before ANKRD26P1 (-)	ANKRD26P1 (-)	93439
16	44967567	44967724	157	region ends 93026 bp before ANKRD26P1 (-)	ANKRD26P1 (-)	93026
16	44968196	44968355	159	region ends 92395 bp before ANKRD26P1 (-)	ANKRD26P1 (-)	92395
16	44972833	44973096	263	region ends 87654 bp before ANKRD26P1 (-)	ANKRD26P1 (-)	87654
16	44974325	44974937	612	region ends 85813 bp before ANKRD26P1 (-)	ANKRD26P1 (-)	85813
16	44975083	44975322	239	region ends 85428 bp before ANKRD26P1 (-)	ANKRD26P1 (-)	85428
16	44976078	44976251	173	region ends 84499 bp before ANKRD26P1 (-)	ANKRD26P1 (-)	84499
16	44977001	44977684	683	region ends 83066 bp before ANKRD26P1 (-)	ANKRD26P1 (-)	83066
16	44977798	44977978	180	region ends 82772 bp before ANKRD26P1 (-)	ANKRD26P1 (-)	82772
16	44982262	44982431	169	region ends 78319 bp before ANKRD26P1 (-)	ANKRD26P1 (-)	78319
16	44982874	44983120	246	region ends 77630 bp before ANKRD26P1 (-)	ANKRD26P1 (-)	77630
16	44983254	44983360	106	region ends 77390 bp before ANKRD26P1 (-)	ANKRD26P1 (-)	77390
16	44983751	44983963	212	region ends 76787 bp before ANKRD26P1 (-)	ANKRD26P1 (-)	76787
16	44984487	44984688	201	region ends 76062 bp before ANKRD26P1 (-)	ANKRD26P1 (-)	76062
16	44984916	44985592	676	region ends 75158 bp before ANKRD26P1 (-)	ANKRD26P1 (-)	75158
16	44986218	44986385	167	region ends 74365 bp before ANKRD26P1 (-)	ANKRD26P1 (-)	74365
16	44986865	44987018	153	region ends 73732 bp before ANKRD26P1 (-)	ANKRD26P1 (-)	73732
16	44987170	44987353	183	region ends 73397 bp before ANKRD26P1 (-)	ANKRD26P1 (-)	73397
16	44988899	44989060	161	region ends 71690 bp before ANKRD26P1 (-)	ANKRD26P1 (-)	71690
16	44990146	44990392	246	region ends 70358 bp before ANKRD26P1 (-)	ANKRD26P1 (-)	70358
16	44991868	44991974	106	region ends 68776 bp before ANKRD26P1 (-)	ANKRD26P1 (-)	68776
16	44992977	44993173	196	region ends 67577 bp before ANKRD26P1 (-)	ANKRD26P1 (-)	67577
16	44996784	44996884	100	region ends 63866 bp before ANKRD26P1 (-)	ANKRD26P1 (-)	63866
16	45001263	45001363	100	region ends 59387 bp before ANKRD26P1 (-)	ANKRD26P1 (-)	59387
16	45057617	45057752	135	region ends 2998 bp before ANKRD26P1 (-)	ANKRD26P1 (-)	2998
18	19463478	19463621	143	intron of ANKRD29 (-)	ANKRD29 (-)	0	M00791.HNF-3,M00724.HNF-3alph,M00921.GR,M00921.GR,M00192.GR,M01012.HNF3
5	74606220	74606345	125	region starts 37760 bp after ANKRD31 (-)	ANKRD31 (-)	37760	HFH-3,M00791.HNF-3,M00791.HNF-3,M00724.HNF-3alph,M00422.FOXJ2,M00130.FOXD3,M00472.FOXO4,M01012.HNF3,M01012.HNF3,HFH-2,M00473.FOXO1
2	197786781	197786881	100	region starts 15773 bp after ANKRD44 (-)	ANKRD44 (-)	15773	FREAC-4,HNF-3be,M00193.NF-1,M00130.FOXD3,M00472.FOXO4,M00921.GR,M00473.FOXO1
4	125464996	125465096	100	region ends 339560 bp before ANKRD50 (-)	ANKRD50 (-)	339560	M00960.PR,M00921.GR,M00921.GR,M00192.GR
4	125625843	125626024	181	region ends 178632 bp before ANKRD50 (-)	ANKRD50 (-)	178632	HNF-3be,M00266.Croc,M00791.HNF-3,M00724.HNF-3alph,M00422.FOXJ2,M00130.FOXD3,Broad-complex_4,M00291.Freac-3,M01012.HNF3,HFH-2,M00289.HFH-3
4	126105147	126105268	121	region starts 251809 bp after ANKRD50 (-)	ANKRD50 (-)	251809	FREAC-4,M00960.PR,M00472.FOXO4,M00921.GR,M00473.FOXO1
5	55390016	55390116	100	region ends 41148 bp before ANKRD55 (-)	ANKRD55 (-)	41148	M00193.NF-1,M00960.PR,M00960.PR,M00921.GR,M00921.GR,M00192.GR
7	117959833	117959933	100	region starts 289814 bp after ANKRD7 (+)	ANKRD7 (+)	289814
7	118052741	118052949	208	region starts 382722 bp after ANKRD7 (+)	ANKRD7 (+)	382722	FREAC-4,M00290.Freac-2,M00129.HFH-1,M00266.Croc,HFH-3,HFH-3,M00791.HNF-3,M00791.HNF-3,M00724.HNF-3alph,M00724.HNF-3alph,M00474.FOXO1,M00293.Freac-7,M00293.Freac-7,M00130.FOXD3,Broad-complex_4,Broad-complex_4,HFH-1,HFH-1,M00131.HNF-3be,M00131.HNF-3be,M00472.FOXO4,M00472.FOXO4,M00921.GR,M00192.GR,M00192.GR,M00192.GR,M01012.HNF3,M01012.HNF3,M01012.HNF3,M00473.FOXO1,M00289.HFH-3
11	25938602	25938702	100	region ends 371552 bp before ANO3 (+)	ANO3 (+)	371552
11	25968271	25968452	181	region ends 341802 bp before ANO3 (+)	ANO3 (+)	341802	M00921.GR,M00192.GR,M01012.HNF3
11	25996694	25996794	100	region ends 313460 bp before ANO3 (+)	ANO3 (+)	313460
11	26185430	26185530	100	region ends 124724 bp before ANO3 (+)	ANO3 (+)	124724	HFH-3,M00791.HNF-3,M00724.HNF-3alph,M00422.FOXJ2,M00960.PR,M00921.GR
11	26198080	26198180	100	region ends 112074 bp before ANO3 (+)	ANO3 (+)	112074
12	99892748	99892910	162	contained within ANO4 (+)	ANO4 (+)	0	M00791.HNF-3,M00724.HNF-3alph,M00193.NF-1,M00960.PR,Androgen,M00921.GR,M00921.GR,M00192.GR,M01012.HNF3
4	81243963	81244064	101	region starts 30461 bp after ANTXR2 (-)	ANTXR2 (-)	30461	M00472.FOXO4
9	75132048	75132212	164	region starts 156920 bp after ANXA1 (+)	ANXA1 (+)	156920	FREAC-4,M00290.Freac-2,M00791.HNF-3,M00724.HNF-3alph,M00422.FOXJ2,M00960.PR,M00960.PR,M00960.PR,M00472.FOXO4,M00921.GR,M00921.GR,M00921.GR,M00192.GR,M00192.GR,M01012.HNF3,M00292.Freac-4,M00473.FOXO1
9	75384984	75385109	125	region starts 409856 bp after ANXA1 (+)	ANXA1 (+)	409856	FREAC-4,Broad-complex_4,M00472.FOXO4,M00192.GR
9	75637530	75637686	156	region starts 662402 bp after ANXA1 (+)	ANXA1 (+)	662402	FREAC-4,HNF-3be,M00791.HNF-3,M00791.HNF-3,M00724.HNF-3alph,M00960.PR,M00921.GR,M00192.GR,M01012.HNF3,M00473.FOXO1,M00473.FOXO1
4	122739642	122739860	218	region ends 68742 bp before ANXA5 (-)	ANXA5 (-)	68742	M00960.PR,M00921.GR
7	36766908	36767008	100	region starts 36229 bp after AOAH (-)	AOAH (-)	36229
5	77382537	77382730	193	intron of AP3B1 (-)	AP3B1 (-)	0	M00290.Freac-2,M00791.HNF-3,M00724.HNF-3alph,M00809.FOX,Broad-complex_4,M00960.PR
5	77426823	77426978	155	intron of AP3B1 (-)	AP3B1 (-)	0	M00791.HNF-3,M00724.HNF-3alph,Broad-complex_4,M00192.GR,M01012.HNF3,M00289.HFH-3
15	88203023	88203174	151	intron of AP3S2 (-)	AP3S2 (-)	0	Broad-complex_4,M00921.GR
14	30630481	30630716	235	intron of AP4S1 (+)	AP4S1 (+)	0	M00791.HNF-3,M00791.HNF-3,M00791.HNF-3,M00724.HNF-3alph,M00724.HNF-3alph,M00960.PR,M00960.PR,M00921.GR,M00921.GR,M00921.GR,M01012.HNF3
9	71369434	71369607	173	intron of APBA1 (-)	APBA1 (-)	0
4	40774558	40774779	221	intron of APBB2 (-)	APBB2 (-)	0
5	112126495	112126651	156	intron of APC (+)	APC (+)	0
11	42288887	42289047	160	region ends 1001034 bp before API5 (+)	API5 (+)	1001034
11	42550697	42550797	100	region ends 739284 bp before API5 (+)	API5 (+)	739284	HFH-3,M00791.HNF-3,M00724.HNF-3alph,M00422.FOXJ2,M00960.PR,M00921.GR,M01012.HNF3,M00289.HFH-3
11	42734836	42735087	251	region ends 554994 bp before API5 (+)	API5 (+)	554994	HNF-3be,M00791.HNF-3,M00791.HNF-3,M00791.HNF-3,M00724.HNF-3alph,M00809.FOX,M00130.FOXD3,M00131.HNF-3be,M00921.GR,M00921.GR,M01012.HNF3,HFH-2
11	34889341	34889555	214	intron of APIP (-)	APIP (-)	0	HNF-3be,M00791.HNF-3,M00724.HNF-3alph,M00130.FOXD3,M00960.PR,M00921.GR,M00192.GR,HFH-2
11	116184279	116184379	100	region ends 12249 bp before APOA4 (-)	APOA4 (-)	12249
X	23817248	23817348	100	intron of APOO (-)	APOO (-)	0
21	26159762	26159988	226	region ends 14745 bp before APP (-)	APP (-)	14745	FREAC-4,M00266.Croc,M00791.HNF-3,M00791.HNF-3,M00422.FOXJ2,M00193.NF-1,M00960.PR,M00921.GR,M00921.GR,M00473.FOXO1
21	26417356	26417456	100	intron of APP (-)	APP (-)	0	M00791.HNF-3,M00724.HNF-3alph,M00809.FOX,M00192.GR
21	26418902	26419015	113	intron of APP (-)	APP (-)	0	M00347.GATA-1
21	26432882	26433154	272	intron of APP (-)	APP (-)	0	HNF-3be,M00266.Croc,M00791.HNF-3,M00791.HNF-3,M00791.HNF-3,M00724.HNF-3alph,Broad-complex_4,M01012.HNF3
17	55900597	55900837	240	intron of APPBP2 (-)	APPBP2 (-)	0	M00791.HNF-3,M00791.HNF-3,M00724.HNF-3alph,M00422.FOXJ2,M00809.FOX,M00130.FOXD3,M00130.FOXD3,M00192.GR,M01012.HNF3,HFH-2,HFH-2,M00473.FOXO1
9	66992666	66992797	131	region starts 13479 bp after AQP7P2 (-)	AQP7P2 (-)	13479	HNF-3be,M00130.FOXD3,Broad-complex_4,M00131.HNF-3be,M00921.GR,M01012.HNF3
9	67010497	67010832	335	region starts 31310 bp after AQP7P2 (-)	AQP7P2 (-)	31310
4	35766773	35766900	127	intron of ARAP2 (-)	ARAP2 (-)	0	M00960.PR,M00921.GR,M00921.GR,M00921.GR
4	80492661	80493013	352	region starts 26465 bp after ARD1B (-)	ARD1B (-)	26465
4	80493523	80493706	183	region starts 27327 bp after ARD1B (-)	ARD1B (-)	27327
4	75572456	75572595	139	region starts 32865 bp after AREG (+)	AREG (+)	32865	M00290.Freac-2,M00129.HFH-1,M00791.HNF-3,M00791.HNF-3,M00724.HNF-3alph,M00809.FOX,M00130.FOXD3,M00472.FOXO4,M01012.HNF3,M00473.FOXO1,M00473.FOXO1
17	27508494	27508616	122	intron of RHOT1 (+)	ARGFXP2 (-)	0	HNF-3be,M00481.AR,M00130.FOXD3,HFH-2
13	106187542	106187680	138	region starts 169026 bp after ARGLU1 (-)	ARGLU1 (-)	169026	HNF-3be,M00129.HFH-1,M00481.AR,HFH-3,M00809.FOX,M00130.FOXD3,M00960.PR,HFH-1,M00921.GR,M00192.GR,HFH-2,M00289.HFH-3
4	149132437	149132567	130	intron of ARHGAP10 (+)	ARHGAP10 (+)	0
5	142177898	142177998	100	intron of ARHGAP26 (+)	ARHGAP26 (+)	0	Broad-complex_4
14	31627522	31627645	123	intron of ARHGAP5 (+)	ARHGAP5 (+)	0	FREAC-4,Broad-complex_4,Broad-complex_4,M00960.PR,M00921.GR,M00921.GR
11	119901819	119901968	149	region starts 35963 bp after ARHGEF12 (+)	ARHGEF12 (+)	35963	M00472.FOXO4
19	7421645	7421745	100	intron of ARHGEF18 (+)	ARHGEF18 (+)	0
3	56730090	56730190	100	region ends 6296 bp before ARHGEF3 (-)	ARHGEF3 (-)	6296
3	56867497	56867647	150	intron of ARHGEF3 (-)	ARHGEF3 (-)	0
13	110698014	110698213	199	intron of ARHGEF7 (+)	ARHGEF7 (+)	0
10	63446789	63446957	168	intron of ARID5B (+)	ARID5B (+)	0	M00129.HFH-1,M00791.HNF-3,M00791.HNF-3,M00791.HNF-3,M00791.HNF-3,M00724.HNF-3alph,M00293.Freac-7,M00130.FOXD3,HFH-1,M00921.GR,M00192.GR,M00473.FOXO1
7	12947758	12947926	168	region starts 250674 bp after ARL4A (+)	ARL4A (+)	250674	M00293.Freac-7,M00960.PR,M00472.FOXO4,M00921.GR,M00921.GR,M00921.GR,M00192.GR,M00473.FOXO1
7	13104432	13104532	100	region starts 407348 bp after ARL4A (+)	ARL4A (+)	407348	HNF-3be,M00791.HNF-3,M00130.FOXD3,M00131.HNF-3be,M01012.HNF3,HFH-2
2	234942410	234942608	198	region ends 123817 bp before ARL4C (-)	ARL4C (-)	123817	HNF-3be,M00791.HNF-3,M00791.HNF-3,M00724.HNF-3alph,M00960.PR,M00921.GR,M00921.GR,M00921.GR
8	66380080	66380204	124	region ends 297424 bp before ARMC1 (-)	ARMC1 (-)	297424	M00481.AR,M00921.GR
10	23317864	23317964	100	intron of ARMC3 (+)	ARMC3 (+)	0
2	231872974	231873074	100	intron of ARMC9 (+)	ARMC9 (+)	0	Broad-complex_4,M00960.PR,M00921.GR
5	94917968	94918068	100	intron of ARSK (+)	ARSK (+)	0
7	95017549	95017677	128	region starts 12541 bp after ASB4 (+)	ASB4 (+)	12541	M00481.AR,M00481.AR,M00193.NF-1,M00193.NF-1,M00921.GR,M00192.GR
6	101355744	101355862	118	intron of ASCC3 (-)	ASCC3 (-)	0	M00791.HNF-3,M00724.HNF-3alph,M00422.FOXJ2,M00809.FOX,Broad-complex_4,M00960.PR,M00742.HFH-4,M00921.GR
6	101637963	101638135	172	region starts 202017 bp after ASCC3 (-)	ASCC3 (-)	202017	M00724.HNF-3alph,M00921.GR
8	62765072	62765271	199	intron of ASPH (-)	ASPH (-)	0	M00481.AR,M00921.GR,M00921.GR,M00192.GR,M00473.FOXO1
8	63035053	63035236	183	region starts 245299 bp after ASPH (-)	ASPH (-)	245299	FREAC-4,HNF-3be,HFH-3,M00791.HNF-3,M00791.HNF-3,M00724.HNF-3alph,M00724.HNF-3alph,M00422.FOXJ2,M00131.HNF-3be,M00472.FOXO4,M01012.HNF3,M01012.HNF3,M00473.FOXO1,M00289.HFH-3
2	25899981	25900115	134	intron of ASXL2 (-)	ASXL2 (-)	0	HFH-3,M00791.HNF-3,M00724.HNF-3alph,M00422.FOXJ2,M00809.FOX,M00921.GR,M01012.HNF3,M00289.HFH-3
7	116791825	116792007	182	intron of ASZ1 (-)	ASZ1 (-)	0	M00293.Freac-7,Broad-complex_4,M00131.HNF-3be,M00921.GR,M01012.HNF3
8	124486999	124487293	294	region starts 9112 bp after ATAD2 (-)	ATAD2 (-)	9112	M00791.HNF-3,M01012.HNF3
2	23822120	23822266	146	region ends 2772 bp before ATAD2B (-)	ATAD2B (-)	2772
1	160061110	160061323	213	intron of ATF6 (+)	ATF6 (+)	0	FREAC-4,HNF-3be,M00791.HNF-3,M00791.HNF-3,M00791.HNF-3,M00791.HNF-3,M00724.HNF-3alph,M00724.HNF-3alph,M00293.Freac-7,Broad-complex_4,Broad-complex_4,M00476.FOXO4,M00960.PR,M00347.GATA-1,M00131.HNF-3be,M00472.FOXO4,M00921.GR,M01012.HNF3,M00477.FOXO3,M00473.FOXO1,M00289.HFH-3,M00289.HFH-3
1	160121031	160121188	157	intron of ATF6 (+)	ATF6 (+)	0
12	52268681	52268798	117	intron of ATF7 (-)	ATF7 (-)	0	M00960.PR,M00921.GR
3	11331012	11331120	108	intron of ATG7 (+)	ATG7 (+)	0
11	63158759	63158887	128	intron of ATL3 (-)	ATL3 (-)	0	M00724.HNF-3alph,Broad-complex_4,M00921.GR
11	107611302	107611404	102	intron of ATM (+)	ATM (+)	0
3	183485537	183485650	113	region ends 508335 bp before ATP11B (+)	ATP11B (+)	508335
3	184090503	184090741	238	intron of ATP11B (+)	ATP11B (+)	0	M00481.AR,M00193.NF-1,M00960.PR,M00955.GR,M00921.GR,M00921.GR,M00192.GR,M01012.HNF3
1	167346314	167346414	100	intron of ATP1B1 (+)	ATP1B1 (+)	0	M00921.GR,M00192.GR
19	40758301	40758693	392	region starts 11900 bp after ATP4A (-)	ATP4A (-)	11900
5	172371342	172371482	140	intron of ATP6V0E1 (+)	ATP6V0E1 (+)	0	M00481.AR,M00791.HNF-3,M00724.HNF-3alph,M00921.GR,M00192.GR,M01012.HNF3
9	116389225	116389364	139	region ends 451 bp before ATP6V1G1 (+)	ATP6V1G1 (+)	451
4	42270821	42270921	100	intron of ATP8A1 (-)	ATP8A1 (-)	0	M00347.GATA-1,M00472.FOXO4
1	152590608	152590708	100	region starts 204 bp after ATP8B2 (+)	ATP8B2 (+)	204	FREAC-4,M00791.HNF-3,M00724.HNF-3alph,M00193.NF-1,M00472.FOXO4,M01012.HNF3,M00473.FOXO1,FREAC-2
15	33388251	33388526	275	region ends 61936 bp before ATPBD4 (-)	ATPBD4 (-)	61936	M00290.Freac-2,M00129.HFH-1,HFH-3,HFH-3,M00791.HNF-3,M00724.HNF-3alph,M00293.Freac-7,M00130.FOXD3,Broad-complex_4,HFH-1,M00347.GATA-1,M00472.FOXO4,M00472.FOXO4,M00921.GR,M00192.GR,M00192.GR,M01012.HNF3,HFH-2,M00473.FOXO1,M00473.FOXO1,M00289.HFH-3,M00289.HFH-3,FREAC-2
15	33590604	33590808	204	intron of ATPBD4 (-)	ATPBD4 (-)	0	M00293.Freac-7,M00960.PR,M00960.PR,M00921.GR,M00921.GR
10	116845888	116845988	100	intron of ATRNL1 (+)	ATRNL1 (+)	0	M00960.PR,M00921.GR,M00192.GR
10	117018174	117018274	100	intron of ATRNL1 (+)	ATRNL1 (+)	0	M00960.PR,M00921.GR
X	76834295	76834412	117	intron of ATRX (-)	ATRX (-)	0
22	44521369	44521547	178	intron of ATXN10 (+)	ATXN10 (+)	0	M00791.HNF-3,M00724.HNF-3alph,M00472.FOXO4,M00472.FOXO4,M00921.GR,M00473.FOXO1,M00473.FOXO1,M00473.FOXO1
22	44584092	44584292	200	intron of ATXN10 (+)	ATXN10 (+)	0	M00481.AR,M00791.HNF-3,M00724.HNF-3alph
12	110480168	110480268	100	intron of ATXN2 (-)	ATXN2 (-)	0	M00130.FOXD3,M00960.PR,M00921.GR,M00192.GR
9	93157664	93157819	155	intron of AUH (-)	AUH (-)	0	HFH-3,M00791.HNF-3,M00791.HNF-3,M00193.NF-1,M00472.FOXO4,M01012.HNF3,M00473.FOXO1,M00289.HFH-3
15	32021298	32021521	223	intron of AVEN (-)	AVEN (-)	0	HNF-3be,M00791.HNF-3,M00724.HNF-3alph,M00960.PR,M00347.GATA-1,M00472.FOXO4,M00921.GR,M00921.GR,M00192.GR,M00192.GR,M01012.HNF3,M00473.FOXO1,M00473.FOXO1
3	162284310	162284575	265	region overlaps with 79.32% of B3GALNT1 (-)	B3GALNT1 (-)	0
1	192004246	192004363	117	region starts 581879 bp after B3GALT2 (-)	B3GALT2 (-)	581879	M00130.FOXD3,M00960.PR,M00921.GR,M00473.FOXO1
1	192037728	192037828	100	region starts 615361 bp after B3GALT2 (-)	B3GALT2 (-)	615361
11	133872773	133872902	129	region starts 85750 bp after B3GAT1 (-)	B3GAT1 (-)	85750	FREAC-4,FREAC-4,HFH-3,M00791.HNF-3,M00791.HNF-3,M00724.HNF-3alph,M00724.HNF-3alph,M00422.FOXJ2,M00809.FOX,Broad-complex_4,M00291.Freac-3,M00472.FOXO4,M00472.FOXO4,M01012.HNF3,M01012.HNF3,M01012.HNF3,M00477.FOXO3,M00473.FOXO1,M00473.FOXO1,M00473.FOXO1,M00289.HFH-3
11	133902583	133902790	207	region starts 115560 bp after B3GAT1 (-)	B3GAT1 (-)	115560
11	76425178	76425278	100	intron of B3GNT6 (+)	B3GNT6 (+)	0	M00791.HNF-3,M00791.HNF-3,M00921.GR,M00192.GR
9	33153132	33153282	150	intron of B4GALT1 (-)	B4GALT1 (-)	0	M00791.HNF-3,M00193.NF-1,M00960.PR,M00921.GR,M00921.GR
18	27475420	27475520	100	intron of B4GALT6 (-)	B4GALT6 (-)	0	Broad-complex_4,M00921.GR
21	10134384	10134501	117	region starts 13575 bp after BAGE (-)	BAGE (-)	13575	M00193.NF-1
21	10136572	10136708	136	region starts 15763 bp after BAGE (-)	BAGE (-)	15763
21	10139244	10139344	100	region starts 18435 bp after BAGE (-)	BAGE (-)	18435
21	10139950	10140092	142	region starts 19141 bp after BAGE (-)	BAGE (-)	19141	M00791.HNF-3,M00293.Freac-7,M00472.FOXO4,M00473.FOXO1
21	10143250	10143360	110	region starts 22441 bp after BAGE (-)	BAGE (-)	22441
21	10143701	10143801	100	region starts 22892 bp after BAGE (-)	BAGE (-)	22892
21	10145748	10145848	100	region starts 24939 bp after BAGE (-)	BAGE (-)	24939	M00791.HNF-3,M00724.HNF-3alph,Broad-complex_4,M00131.HNF-3be,M00921.GR,M01012.HNF3
21	10146278	10146389	111	region starts 25469 bp after BAGE (-)	BAGE (-)	25469
21	10152692	10152792	100	region starts 31883 bp after BAGE (-)	BAGE (-)	31883	M00960.PR,M00921.GR,M00192.GR
21	10159009	10159179	170	region starts 38200 bp after BAGE (-)	BAGE (-)	38200
21	10162269	10162411	142	region starts 41460 bp after BAGE (-)	BAGE (-)	41460	M00960.PR,M00960.PR,M00472.FOXO4,M00921.GR,M00921.GR,M00473.FOXO1
21	10163165	10163352	187	region starts 42356 bp after BAGE (-)	BAGE (-)	42356	HFH-3
21	10163810	10163914	104	region starts 43001 bp after BAGE (-)	BAGE (-)	43001
21	10167858	10168127	269	region starts 47049 bp after BAGE (-)	BAGE (-)	47049	M00724.HNF-3alph
21	10193753	10193875	122	region starts 72944 bp after BAGE (-)	BAGE (-)	72944
21	10195334	10195465	131	region starts 74525 bp after BAGE (-)	BAGE (-)	74525
21	10200483	10200635	152	region starts 79674 bp after BAGE (-)	BAGE (-)	79674
21	10201984	10202163	179	region starts 81175 bp after BAGE (-)	BAGE (-)	81175	M00921.GR
21	10208034	10208252	218	region starts 87225 bp after BAGE (-)	BAGE (-)	87225
21	10208376	10208645	269	region starts 87567 bp after BAGE (-)	BAGE (-)	87567
21	10063227	10063335	108	intron of BAGE2 (-), intron of BAGE3 (-), intron of BAGE4 (-), intron of BAGE5 (-)	BAGE5 (-)	0
21	10076397	10076499	102	intron of BAGE2 (-), intron of BAGE3 (-), intron of BAGE4 (-), intron of BAGE5 (-)	BAGE5 (-)	0	M00921.GR
21	10078549	10078720	171	intron of BAGE2 (-), intron of BAGE3 (-), intron of BAGE4 (-), intron of BAGE5 (-)	BAGE5 (-)	0	FREAC-4,M00791.HNF-3,M00422.FOXJ2,Broad-complex_4,M00960.PR,M00960.PR,M00472.FOXO4,M00921.GR,M00192.GR,M01012.HNF3,M00473.FOXO1,M00289.HFH-3,FREAC-2
21	10079033	10079137	104	intron of BAGE2 (-), intron of BAGE3 (-), intron of BAGE4 (-), intron of BAGE5 (-)	BAGE5 (-)	0	M00921.GR
21	10079502	10079621	119	intron of BAGE2 (-), intron of BAGE3 (-), intron of BAGE4 (-), intron of BAGE5 (-)	BAGE5 (-)	0	M00791.HNF-3,M00960.PR
21	10081102	10081245	143	intron of BAGE (-), intron of BAGE2 (-), intron of BAGE3 (-), intron of BAGE4 (-), intron of BAGE5 (-)	BAGE5 (-)	0	M00960.PR,M00921.GR
21	10084203	10084303	100	intron of BAGE (-), intron of BAGE2 (-), intron of BAGE3 (-), intron of BAGE4 (-), intron of BAGE5 (-)	BAGE5 (-)	0	Broad-complex_4
21	10090230	10090401	171	intron of BAGE (-), intron of BAGE2 (-), intron of BAGE3 (-), intron of BAGE4 (-), intron of BAGE5 (-)	BAGE5 (-)	0	HNF-3be,M00791.HNF-3,M00422.FOXJ2,M00130.FOXD3,M00130.FOXD3,M00921.GR,M00192.GR,M01012.HNF3,HFH-2,M00473.FOXO1
21	10093416	10093516	100	intron of BAGE (-), intron of BAGE2 (-), intron of BAGE3 (-), intron of BAGE4 (-), intron of BAGE5 (-)	BAGE5 (-)	0
21	10093674	10093789	115	intron of BAGE (-), intron of BAGE2 (-), intron of BAGE3 (-), intron of BAGE4 (-), intron of BAGE5 (-)	BAGE5 (-)	0
21	10098926	10099026	100	intron of BAGE (-), intron of BAGE2 (-), intron of BAGE3 (-), intron of BAGE4 (-), intron of BAGE5 (-)	BAGE5 (-)	0
21	10099648	10099754	106	intron of BAGE (-), intron of BAGE2 (-), intron of BAGE3 (-), intron of BAGE4 (-), intron of BAGE5 (-)	BAGE5 (-)	0
21	10106853	10106985	132	intron of BAGE (-), intron of BAGE2 (-), intron of BAGE3 (-), intron of BAGE4 (-), intron of BAGE5 (-)	BAGE5 (-)	0
21	10110136	10110236	100	intron of BAGE (-), intron of BAGE2 (-), intron of BAGE3 (-), intron of BAGE4 (-), intron of BAGE5 (-)	BAGE5 (-)	0
6	68058866	68059003	137	region ends 1343350 bp before BAI3 (+)	BAI3 (+)	1343350	M00791.HNF-3,M00724.HNF-3alph,M00724.HNF-3alph,M00130.FOXD3,M00960.PR,M00347.GATA-1,M00472.FOXO4,M00921.GR,M01012.HNF3,HFH-2,M00473.FOXO1
6	68443656	68443756	100	region ends 958597 bp before BAI3 (+)	BAI3 (+)	958597	M00791.HNF-3,M00724.HNF-3alph,M00809.FOX,M00130.FOXD3,M00347.GATA-1,M01012.HNF3
4	103061635	103061742	107	intron of BANK1 (+)	BANK1 (+)	0	HNF-3be,HNF-3be,M00791.HNF-3,M00791.HNF-3,M00724.HNF-3alph,M00724.HNF-3alph,M00422.FOXJ2,M00130.FOXD3,M00960.PR,M00921.GR,M00289.HFH-3
4	103086451	103086551	100	intron of BANK1 (+)	BANK1 (+)	0	HNF-3be,M00129.HFH-1,M00791.HNF-3,M00791.HNF-3,M00791.HNF-3,M00791.HNF-3,M00724.HNF-3alph,M00724.HNF-3alph,M00193.NF-1,M00130.FOXD3,Broad-complex_4,M00921.GR,M01012.HNF3,HFH-2,M00473.FOXO1
4	103093338	103093745	407	intron of BANK1 (+)	BANK1 (+)	0	M00129.HFH-1,M00481.AR,M00266.Croc,M00266.Croc,M00266.Croc,HFH-3,M00791.HNF-3,M00791.HNF-3,M00724.HNF-3alph,M00422.FOXJ2,M00809.FOX,M00293.Freac-7,M00293.Freac-7,Broad-complex_4,Broad-complex_4,M00960.PR,M00960.PR,M00960.PR,M00960.PR,HFH-1,M00347.GATA-1,M00131.HNF-3be,M00472.FOXO4,M00921.GR,M00921.GR,M00921.GR,M00921.GR,M00921.GR,M00192.GR,M00192.GR,M00192.GR,M00192.GR,M01012.HNF3,M01012.HNF3,M00…
16	86668587	86668759	172	region starts 161 bp after BANP (+)	BANP (+)	161	M00791.HNF-3,M00960.PR,M00960.PR,M00921.GR,M00921.GR
2	215286559	215286659	100	region ends 14861 bp before BARD1 (-)	BARD1 (-)	14861
2	215398312	215398506	194	region starts 15638 bp after BARD1 (-)	BARD1 (-)	15638	M00266.Croc,M00791.HNF-3,M00791.HNF-3,M00791.HNF-3,M00724.HNF-3alph,M00724.HNF-3alph,M00422.FOXJ2,M00293.Freac-7,Broad-complex_4,Broad-complex_4,M00131.HNF-3be,M00472.FOXO4,M00472.FOXO4,M01012.HNF3,M01012.HNF3,M00473.FOXO1
9	95688553	95688745	192	region ends 64985 bp before BARX1 (-)	BARX1 (-)	64985
11	128828665	128828765	100	region starts 1280 bp after BARX2 (+)	BARX2 (+)	1280	M00473.FOXO1
20	31243119	31243280	161	region ends 1792 bp before BASE (+)	BASE (+)	1792	FREAC-4,HNF-3be,M00266.Croc,M00791.HNF-3,M00791.HNF-3,M00724.HNF-3alph,M00724.HNF-3alph,M00130.FOXD3,Broad-complex_4,M00960.PR,M00131.HNF-3be,M00131.HNF-3be,M00921.GR,M00921.GR,M01012.HNF3,M01012.HNF3
5	17580187	17580287	100	region starts 250243 bp after BASP1 (+)	BASP1 (+)	250243
14	75072045	75072270	225	intron of BATF (+)	BATF (+)	0
11	27152262	27152362	100	region starts 46331 bp after BBOX1 (+)	BBOX1 (+)	46331	M00960.PR,M00921.GR,M00921.GR,M00921.GR,M00192.GR
15	70813520	70813719	199	intron of BBS4 (+)	BBS4 (+)	0	FREAC-4,M00791.HNF-3,M00724.HNF-3alph,M00960.PR,M00347.GATA-1,M00472.FOXO4,M00921.GR,M00289.HFH-3
7	107051138	107051291	153	region starts 139 bp after BCAP29 (+)	BCAP29 (+)	139	FREAC-4,FREAC-4,M00791.HNF-3,M00791.HNF-3,M00791.HNF-3,M00724.HNF-3alph,M00724.HNF-3alph,M00422.FOXJ2,M00193.NF-1,M00293.Freac-7,M00472.FOXO4,M00472.FOXO4,M00921.GR,M00921.GR,M00921.GR,M00192.GR,M01012.HNF3,M01012.HNF3,M01012.HNF3,M00477.FOXO3,M00477.FOXO3,M00473.FOXO1,M00473.FOXO1
17	56289115	56289283	168	intron of BCAS3 (+)	BCAS3 (+)	0	Broad-complex_4,M00921.GR
17	56382906	56383006	100	intron of BCAS3 (+)	BCAS3 (+)	0	M00472.FOXO4,M00473.FOXO1
3	167027668	167027768	100	intron of BCHE (-)	BCHE (-)	0	HNF-3be,M00791.HNF-3,M00791.HNF-3,M00724.HNF-3alph,M00921.GR,M01012.HNF3,M00473.FOXO1
3	167378275	167378388	113	region starts 340327 bp after BCHE (-)	BCHE (-)	340327
1	85535927	85536027	100	region starts 19755 bp after BCL10 (-)	BCL10 (-)	19755
14	98762953	98763053	100	intron of BCL11B (-)	BCL11B (-)	0	Broad-complex_4,Broad-complex_4
20	29731519	29731648	129	intron of BCL2L1 (-)	BCL2L1 (-)	0	M00791.HNF-3,M00130.FOXD3
3	188939930	188940099	169	intron of BCL6 (-)	BCL6 (-)	0	M00481.AR,M00791.HNF-3,M00193.NF-1,Broad-complex_4,M00960.PR,M00960.PR,M00347.GATA-1,Androgen,M00921.GR,M00921.GR,M00921.GR,M00192.GR,M00192.GR,M01012.HNF3
15	19108735	19108989	254	region ends 25822 bp before BCL8 (-)	BCL8 (-)	25822	HFH-3,M00791.HNF-3,M00724.HNF-3alph,Broad-complex_4,M00960.PR,M00960.PR,M00955.GR,M00921.GR,M00921.GR,M00192.GR,M00957.PR
15	19138822	19138999	177	intron of BCL8 (-)	BCL8 (-)	0	M00266.Croc,HFH-3,M00791.HNF-3,M00791.HNF-3,M00724.HNF-3alph,M00422.FOXJ2,M00809.FOX,M00293.Freac-7,M00293.Freac-7,M00130.FOXD3,Broad-complex_4,M00960.PR,M00960.PR,M00347.GATA-1,M00472.FOXO4,M00472.FOXO4,M00921.GR,M00921.GR,M00921.GR,HFH-2,M00473.FOXO1,M00473.FOXO1,M00289.HFH-3,M00289.HFH-3
15	19146520	19146712	192	intron of BCL8 (-)	BCL8 (-)	0	M00791.HNF-3,M00724.HNF-3alph,M00293.Freac-7,Broad-complex_4,Broad-complex_4,M00960.PR,M00347.GATA-1,M00921.GR,M00473.FOXO1
15	19197903	19198123	220	intron of BCL8 (-)	BCL8 (-)	0
1	145390664	145390776	112	region ends 89030 bp before BCL9 (+)	BCL9 (+)	89030
1	145565321	145565504	183	region starts 681 bp after BCL9 (+)	BCL9 (+)	681	HFH-3,M00791.HNF-3,M00791.HNF-3,M00724.HNF-3alph,M00422.FOXJ2,M00293.Freac-7,M00472.FOXO4,M00472.FOXO4,M00921.GR,M00192.GR,M00473.FOXO1,M00473.FOXO1,M00289.HFH-3
Y	20019784	20019890	106	region ends 56815 bp before BCORL2 (-)	BCORL2 (-)	56815	HNF-3be,M00791.HNF-3,M00791.HNF-3,M00724.HNF-3alph,M00472.FOXO4,M00921.GR,M01012.HNF3,M00473.FOXO1
1	49263593	49263784	191	intron of AGBL4 (-)	BEND5 (-)	0	HFH-3,M00791.HNF-3,M00960.PR,M00472.FOXO4,M00921.GR,M00921.GR,M01012.HNF3,M00473.FOXO1
8	46960653	46960990	337	region ends 910683 bp before BEYLA (+)	BEYLA (+)	910683
8	46964520	46964742	222	region ends 906931 bp before BEYLA (+)	BEYLA (+)	906931
8	46971580	46972105	525	region ends 899568 bp before BEYLA (+)	BEYLA (+)	899568
8	46973498	46973599	101	region ends 898074 bp before BEYLA (+)	BEYLA (+)	898074
8	47025664	47025864	200	region ends 845809 bp before BEYLA (+)	BEYLA (+)	845809
8	47599398	47599498	100	region ends 272175 bp before BEYLA (+)	BEYLA (+)	272175	M00921.GR
8	47601941	47602072	131	region ends 269601 bp before BEYLA (+)	BEYLA (+)	269601	M00481.AR,M00481.AR,M00791.HNF-3,M00724.HNF-3alph,M00422.FOXJ2,M00193.NF-1,M00130.FOXD3,M00921.GR,M00921.GR,M00921.GR,M00192.GR,M01012.HNF3
16	14657891	14658078	187	intron of BFAR (+)	BFAR (+)	0
12	32220674	32220774	100	intron of BICD1 (+)	BICD1 (+)	0
12	32312411	32312544	133	intron of BICD1 (+)	BICD1 (+)	0	M00960.PR,M00960.PR,M00472.FOXO4,M00921.GR,M00192.GR,M00192.GR,M01012.HNF3
8	11468611	11468717	106	region starts 9093 bp after BLK (+)	BLK (+)	9093
10	98025812	98026007	195	region starts 4488 bp after BLNK (-)	BLNK (-)	4488
4	79845597	79845747	150	region ends 70809 bp before BMP2K (+)	BMP2K (+)	70809	FREAC-4,M00791.HNF-3,M00960.PR,M00960.PR,M00921.GR,M00921.GR,M00473.FOXO1
7	34204604	34204807	203	region starts 43967 bp after BMPER (+)	BMPER (+)	43967	M00791.HNF-3,M00724.HNF-3alph,M00921.GR,M01012.HNF3
7	34242229	34242615	386	region starts 81592 bp after BMPER (+)	BMPER (+)	81592	M00791.HNF-3,M00791.HNF-3,M00131.HNF-3be,M00921.GR,M00921.GR,M00921.GR,M01012.HNF3
10	88654595	88654698	103	intron of BMPR1A (+)	BMPR1A (+)	0	HNF-3be,M00791.HNF-3,M00724.HNF-3alph,M00293.Freac-7,M00131.HNF-3be,M00472.FOXO4,M01012.HNF3,M00473.FOXO1
4	95899980	95900135	155	intron of BMPR1B (+)	BMPR1B (+)	0	M01012.HNF3,M00473.FOXO1
4	96069401	96069518	117	intron of BMPR1B (+)	BMPR1B (+)	0	M00791.HNF-3
2	203133314	203133461	147	contained within BMPR2 (+)	BMPR2 (+)	0	M00791.HNF-3,M00293.Freac-7,Broad-complex_4,HFH-1,M00921.GR,M01012.HNF3
10	42566318	42566424	106	region ends 31536 bp before BMS1 (+)	BMS1 (+)	31536	M00921.GR,M00192.GR
10	42649590	42649690	100	contained within BMS1 (+)	BMS1 (+)	0	HFH-3,M00791.HNF-3,M00724.HNF-3alph,M00921.GR
9	16193924	16194057	133	region ends 205444 bp before BNC2 (-)	BNC2 (-)	205444	M00473.FOXO1
6	33040691	33041035	344	region ends 3380 bp before BRD2 (+)	BRD2 (+)	3380	Broad-complex_4,HFH-1,M00473.FOXO1,M00289.HFH-3
14	35468265	35468473	208	region starts 57344 bp after BRMS1L (+)	BRMS1L (+)	57344
1	166162612	166162777	165	intron of BRP44 (-)	BRP44 (-)	0	M00791.HNF-3,M00724.HNF-3alph,M00422.FOXJ2,M00809.FOX,M00130.FOXD3,M00131.HNF-3be,M01012.HNF3,HFH-2
10	122476675	122476782	107	region ends 123903 bp before BRWD2 (+)	BRWD2 (+)	123903	HNF-3be,M00791.HNF-3,M00724.HNF-3alph,M00422.FOXJ2,M00130.FOXD3,M01012.HNF3
20	11959280	11959380	100	region starts 104036 bp after BTBD3 (+)	BTBD3 (+)	104036	HNF-3be,HFH-3,HFH-3,M00791.HNF-3,M00791.HNF-3,M00724.HNF-3alph,M00724.HNF-3alph,M00422.FOXJ2,M00809.FOX,M00130.FOXD3,M00472.FOXO4,M01012.HNF3,M01012.HNF3,HFH-2,M00473.FOXO1,M00289.HFH-3,M00289.HFH-3
6	38536895	38537048	153	intron of BTBD9 (-)	BTBD9 (-)	0
4	75918473	75918573	100	intron of BTC (-)	BTC (-)	0	M00921.GR,M00192.GR
12	90636228	90636758	530	region ends 421429 bp before BTG1 (-)	BTG1 (-)	421429	M00481.AR,M00791.HNF-3,M00791.HNF-3,M00130.FOXD3,M00130.FOXD3,Broad-complex_4,M00960.PR,M00472.FOXO4,M00921.GR,M00921.GR,M00921.GR,M00921.GR,M00921.GR,M00192.GR,M00192.GR,HFH-2,M00473.FOXO1
12	90948725	90948838	113	region ends 109349 bp before BTG1 (-)	BTG1 (-)	109349	FREAC-4,M00290.Freac-2,M00481.AR,M00481.AR,M00791.HNF-3,M00724.HNF-3alph,M00955.GR,Androgen,M00472.FOXO4,M00921.GR,M00921.GR,M00954.PR,M00192.GR,M00192.GR,M01012.HNF3,M00473.FOXO1,M00957.PR,FREAC-2
12	91162034	91162178	144	region starts 98229 bp after BTG1 (-)	BTG1 (-)	98229
10	124977483	124977639	156	region starts 62606 bp after BUB3 (+)	BUB3 (+)	62606	M00921.GR,M00192.GR
6	105676688	105676884	196	intron of BVES (-)	BVES (-)	0	FREAC-4,Broad-complex_4,M00960.PR,HFH-1,M00472.FOXO4,M00921.GR,M00921.GR,M00921.GR,M00477.FOXO3,M00473.FOXO1
10	73678677	73678852	175	region starts 13052 bp after C10orf104 (+)	C10orf104 (+)	13052	M00481.AR,M00481.AR,M00960.PR,M00955.GR,M00956.AR,M00921.GR,M00921.GR,M00921.GR,M00921.GR,M00192.GR,M00192.GR,M00957.PR
10	77163146	77163293	147	region ends 49232 bp before C10orf11 (+)	C10orf11 (+)	49232	FREAC-4,M00791.HNF-3,M00724.HNF-3alph,M00347.GATA-1,M00472.FOXO4,M00921.GR,M00473.FOXO1,M00289.HFH-3
10	77169420	77169520	100	region ends 43005 bp before C10orf11 (+)	C10orf11 (+)	43005	M00130.FOXD3,M00472.FOXO4,HFH-2
10	77202495	77202595	100	region ends 9930 bp before C10orf11 (+)	C10orf11 (+)	9930
10	21622126	21622471	345	region starts 146692 bp after C10orf113 (-)	C10orf113 (-)	146692	M00130.FOXD3,Broad-complex_4,Broad-complex_4,M00472.FOXO4,M00472.FOXO4,M00921.GR,M00921.GR,HFH-2,M00473.FOXO1
10	115912393	115912495	102	contained within C10orf118 (-)	C10orf118 (-)	0	HNF-3be,M00481.AR,M00266.Croc,M00791.HNF-3,M00960.PR,M00960.PR,Androgen,M00921.GR,M00921.GR,M00921.GR,M00192.GR
10	127325146	127325277	131	region ends 8976 bp before C10orf122 (-)	C10orf122 (-)	8976	FREAC-4,FREAC-4,M00960.PR,M00472.FOXO4,M00921.GR,M01012.HNF3
10	127373636	127373755	119	region starts 11932 bp after C10orf122 (-)	C10orf122 (-)	11932	M00347.GATA-1,M00473.FOXO1
10	61421598	61421800	202	region starts 30920 bp after C10orf40 (-)	C10orf40 (-)	30920	M00193.NF-1,M00960.PR,M00921.GR,M00921.GR,M00192.GR,M00192.GR,M00473.FOXO1
11	110513903	110514003	100	region ends 117914 bp before C11orf53 (+)	C11orf53 (+)	117914	M00724.HNF-3alph
11	110613408	110613579	171	region ends 18338 bp before C11orf53 (+)	C11orf53 (+)	18338
11	101402302	101402526	224	region ends 20883 bp before C11orf70 (+)	C11orf70 (+)	20883	M00481.AR,HFH-3,M00791.HNF-3,M00953.AR,M00724.HNF-3alph,M00422.FOXJ2,M00293.Freac-7,M00960.PR,M00960.PR,M00955.GR,M00347.GATA-1,Androgen,M00131.HNF-3be,M00956.AR,M00472.FOXO4,M00921.GR,M00921.GR,M00921.GR,M00921.GR,M00954.PR,M00192.GR,M00192.GR,M00192.GR,M00192.GR,M01012.HNF3,M00473.FOXO1,M00289.HFH-3,M00957.PR
11	110681494	110681858	364	intron of C11orf93 (+)	C11orf93 (+)	0	FREAC-4,HNF-3be,M00481.AR,M00481.AR,M00481.AR,M00791.HNF-3,M00791.HNF-3,M00791.HNF-3,M00953.AR,M00724.HNF-3alph,M00422.FOXJ2,M00193.NF-1,M00809.FOX,Broad-complex_4,M00960.PR,M00960.PR,M00960.PR,M00955.GR,HFH-1,Androgen,M00956.AR,M00472.FOXO4,M00921.GR,M00921.GR,M00921.GR,M00921.GR,M00954.PR,M00192.GR,M00192.GR,M00192.GR,M00192.GR,M01012.HNF3,M00473.FOXO1,M00957.PR
12	102158863	102158963	100	region ends 60900 bp before C12orf42 (-)	C12orf42 (-)	60900
12	102291086	102291186	100	intron of C12orf42 (-)	C12orf42 (-)	0	M00960.PR,M00921.GR,M01012.HNF3
12	122281858	122282026	168	region ends 1768 bp before C12orf65 (+)	C12orf65 (+)	1768	M00791.HNF-3,M00791.HNF-3,M00724.HNF-3alph,M00422.FOXJ2,M00809.FOX,M00130.FOXD3,M00472.FOXO4,M00472.FOXO4,M01012.HNF3,HFH-2,M00473.FOXO1,M00289.HFH-3
12	91549048	91549148	100	region ends 71823 bp before C12orf74 (+)	C12orf74 (+)	71823
12	104285174	104285301	127	intron of C12orf75 (+)	C12orf75 (+)	0	HNF-3be,HNF-3be,M00791.HNF-3,M00791.HNF-3,M00724.HNF-3alph,M00130.FOXD3,M00960.PR,M00921.GR,M00921.GR,M00921.GR,M00921.GR
13	49402821	49402931	110	intron of C13orf1 (-)	C13orf1 (-)	0	M00266.Croc,M00293.Freac-7
13	30307789	30307890	101	region ends 70422 bp before C13orf33 (+)	C13orf33 (+)	70422	M00293.Freac-7,M00130.FOXD3,M00472.FOXO4
14	95423523	95423724	201	region ends 151691 bp before C14orf132 (+)	C14orf132 (+)	151691	Broad-complex_4,M00960.PR,M00921.GR,M00192.GR
14	89411127	89411227	100	intron of C14orf143 (-)	C14orf143 (-)	0
14	80106678	80106825	147	intron of C14orf145 (-)	C14orf145 (-)	0	M00724.HNF-3alph,M00473.FOXO1
14	80124322	80124523	201	intron of C14orf145 (-)	C14orf145 (-)	0	M00724.HNF-3alph,M00131.HNF-3be,M00921.GR
14	80142652	80142896	244	intron of C14orf145 (-)	C14orf145 (-)	0	M00129.HFH-1,M00791.HNF-3,M00960.PR,HFH-1,M00347.GATA-1,M00472.FOXO4,M00921.GR,M00921.GR,M01012.HNF3,M00473.FOXO1
14	33793079	33793269	190	region ends 178626 bp before C14orf147 (-)	C14orf147 (-)	178626	FREAC-4,M00791.HNF-3,M00791.HNF-3,M00724.HNF-3alph,M00960.PR,M00472.FOXO4,M00472.FOXO4,M00921.GR,M01012.HNF3,M01012.HNF3,M00473.FOXO1,M00473.FOXO1
14	28415602	28415817	215	region starts 98085 bp after C14orf23 (+)	C14orf23 (+)	98085	FREAC-4,M00131.HNF-3be,M00921.GR,M00921.GR,M00192.GR,M00192.GR,M00192.GR,M01012.HNF3,M01012.HNF3
14	28488692	28488794	102	region starts 171175 bp after C14orf23 (+)	C14orf23 (+)	171175
14	28491859	28492096	237	region starts 174342 bp after C14orf23 (+)	C14orf23 (+)	174342	HNF-3be,HNF-3be,M00481.AR,M00791.HNF-3,M00724.HNF-3alph,M00724.HNF-3alph,M00293.Freac-7,M00130.FOXD3,M00960.PR,M00955.GR,Androgen,M00472.FOXO4,M00921.GR,M00921.GR,M00921.GR,M00921.GR,M00192.GR,M01012.HNF3,M00473.FOXO1
14	55084164	55084264	100	region ends 28365 bp before C14orf33 (-)	C14orf33 (-)	28365
14	64147921	64148021	100	region starts 22071 bp after C14orf50 (+)	C14orf50 (+)	22071	M00266.Croc,M00791.HNF-3,M00422.FOXJ2,M00809.FOX,Broad-complex_4,M00131.HNF-3be,M00921.GR,M01012.HNF3
14	97840836	97841013	177	region starts 326621 bp after C14orf64 (-)	C14orf64 (-)	326621
15	34556642	34556742	100	region ends 102362 bp before C15orf41 (+)	C15orf41 (+)	102362	M00791.HNF-3,M00724.HNF-3alph,M00472.FOXO4,M00473.FOXO1
15	34577699	34577875	176	region ends 81229 bp before C15orf41 (+)	C15orf41 (+)	81229	HFH-3,M00791.HNF-3,M00724.HNF-3alph,M00724.HNF-3alph,M00809.FOX,M00960.PR,M00960.PR,M00347.GATA-1,M00921.GR,M00921.GR,M00921.GR,M00192.GR,M00192.GR,M00192.GR,M00192.GR,M00289.HFH-3
15	42979129	42979229	100	region ends 56966 bp before C15orf43 (+)	C15orf43 (+)	56966	M00955.GR,M00921.GR,M01012.HNF3
15	43067587	43067687	100	region starts 8873 bp after C15orf43 (+)	C15orf43 (+)	8873	M00955.GR,M00921.GR,M01012.HNF3
15	36974716	36975090	374	region starts 195184 bp after C15orf53 (+)	C15orf53 (+)	195184	M00290.Freac-2,HNF-3be,M00266.Croc,M00791.HNF-3,M00724.HNF-3alph,M00422.FOXJ2,M00809.FOX,M00130.FOXD3,M00347.GATA-1,M01012.HNF3,M00292.Freac-4,M00473.FOXO1,FREAC-2
15	37424370	37424470	100	region starts 90029 bp after C15orf54 (+)	C15orf54 (+)	90029
16	29659228	29659382	154	region ends 1905 bp before C16orf54 (-)	C16orf54 (-)	1905
16	9366853	9367001	148	region starts 245796 bp after C16orf72 (+)	C16orf72 (+)	245796	HNF-3be,M00791.HNF-3,M00724.HNF-3alph,M00960.PR,M00472.FOXO4,M00921.GR,M00921.GR,M00192.GR,M01012.HNF3,M00473.FOXO1
17	69444756	69444939	183	region starts 108484 bp after C17orf54 (-)	C17orf54 (-)	108484	M00791.HNF-3,M00791.HNF-3,M00724.HNF-3alph,M00809.FOX,M00472.FOXO4,M01012.HNF3,M01012.HNF3,M01012.HNF3,M01012.HNF3,M00473.FOXO1
17	52240954	52241169	215	intron of C17orf67 (-)	C17orf67 (-)	0	M00960.PR,M00921.GR,M00921.GR,M00192.GR,M00192.GR,M00192.GR
17	16312598	16312698	100	intron of C17orf76 (-), intron of NCRNA00188 (+)	C17orf76 (-)	0
17	7099166	7099359	193	intron of C17orf81 (+)	C17orf81 (+)	0
17	56864191	56864371	180	region starts 18767 bp after C17orf82 (+)	C17orf82 (+)	18767
18	13212821	13213105	284	intron of C18orf1 (+)	C18orf1 (+)	0	FREAC-4,M00791.HNF-3,Broad-complex_4,M00960.PR,M00960.PR,M00960.PR,M00955.GR,M00347.GATA-1,M00472.FOXO4,M00472.FOXO4,M00921.GR,M00921.GR,M00921.GR,M00921.GR,M00192.GR,M01012.HNF3,M00473.FOXO1,M00289.HFH-3,FREAC-2
18	13530212	13530350	138	intron of C18orf1 (+)	C18orf1 (+)	0	M00791.HNF-3,M00791.HNF-3,M00791.HNF-3,M00724.HNF-3alph,M00724.HNF-3alph,M01012.HNF3,M01012.HNF3,M01012.HNF3,M01012.HNF3,M00473.FOXO1,M00473.FOXO1
18	50206545	50206741	196	region starts 44142 bp after C18orf54 (+)	C18orf54 (+)	44142	HNF-3be,M00481.AR,HFH-3,M00791.HNF-3,M00791.HNF-3,M00724.HNF-3alph,M00724.HNF-3alph,M00422.FOXJ2,M00422.FOXJ2,M00809.FOX,M00293.Freac-7,M00130.FOXD3,M00130.FOXD3,M00960.PR,M00347.GATA-1,Androgen,M00131.HNF-3be,M00472.FOXO4,M00921.GR,M01012.HNF3,M01012.HNF3,HFH-2,M00473.FOXO1,M00289.HFH-3,FREAC-2
19	35095747	35095847	100	region ends 29418 bp before C19orf2 (+)	C19orf2 (+)	29418
19	35335521	35335635	114	region starts 137067 bp after C19orf2 (+)	C19orf2 (+)	137067	M00724.HNF-3alph,M00193.NF-1,M00192.GR
5	34087289	34087466	177	region starts 8214 bp after C1QTNF3 (-)	C1QTNF3 (-)	8214	M00791.HNF-3,M00724.HNF-3alph,M00724.HNF-3alph,M00921.GR,M00921.GR,M00921.GR,M00192.GR,M00192.GR,M01012.HNF3,M01012.HNF3
1	205239033	205239133	100	region ends 19356 bp before C1orf116 (-)	C1orf116 (-)	19356
1	205244888	205244988	100	region ends 13501 bp before C1orf116 (-)	C1orf116 (-)	13501	M00481.AR,M00791.HNF-3,M00193.NF-1,M00960.PR,M00192.GR
1	205268134	205268234	100	intron of C1orf116 (-)	C1orf116 (-)	0	HNF-3be,M00131.HNF-3be,M00921.GR,M01012.HNF3
1	205271983	205272176	193	intron of C1orf116 (-)	C1orf116 (-)	0	HFH-3,M00724.HNF-3alph,M00472.FOXO4,M00192.GR,M00192.GR,M00192.GR,M00289.HFH-3
1	57026441	57026661	220	intron of C1orf168 (-)	C1orf168 (-)	0	M00481.AR,M00791.HNF-3,M00724.HNF-3alph,M00130.FOXD3,M00921.GR,M00921.GR,M00192.GR,M00192.GR,M01012.HNF3,HFH-2
1	24588901	24589001	100	intron of C1orf201 (-)	C1orf201 (-)	0	HNF-3be,M00130.FOXD3,Broad-complex_4
1	182586956	182587150	194	region ends 35623 bp before C1orf21 (+)	C1orf21 (+)	35623	M00791.HNF-3,M00293.Freac-7,M00960.PR,M00921.GR,M00921.GR,M00921.GR,M00921.GR,M00192.GR,M00192.GR,M00192.GR
1	182598853	182598953	100	region ends 23820 bp before C1orf21 (+)	C1orf21 (+)	23820	M00921.GR
1	182658621	182658962	341	intron of C1orf21 (+)	C1orf21 (+)	0	M00724.HNF-3alph,M00921.GR,M00192.GR,M01012.HNF3
1	182858176	182858279	103	contained within C1orf21 (+)	C1orf21 (+)	0	HFH-3,M00791.HNF-3,M00724.HNF-3alph,M00193.NF-1,M00472.FOXO4,M00472.FOXO4,M00473.FOXO1,M00289.HFH-3
1	182868726	182868881	155	region starts 3947 bp after C1orf21 (+)	C1orf21 (+)	3947	M00791.HNF-3,M00921.GR,M00921.GR,M00192.GR,M00192.GR,M01012.HNF3
1	183394135	183394273	138	intron of C1orf26 (+)	C1orf26 (+)	0	M00921.GR,M00921.GR,M01012.HNF3
1	60333149	60333278	129	region starts 21134 bp after C1orf87 (-)	C1orf87 (-)	21134
1	60513131	60513260	129	region starts 201116 bp after C1orf87 (-)	C1orf87 (-)	201116	M00724.HNF-3alph
1	60588931	60589102	171	region starts 276916 bp after C1orf87 (-)	C1orf87 (-)	276916	HNF-3be,M00791.HNF-3,M00724.HNF-3alph,M00809.FOX,M00130.FOXD3,M01012.HNF3,HFH-2
20	18325859	18326043	184	intron of C20orf12 (-)	C20orf12 (-)	0	M00791.HNF-3,M00791.HNF-3,M00724.HNF-3alph,M00422.FOXJ2,M00960.PR,M00921.GR,M01012.HNF3
20	26079127	26079255	128	region starts 36449 bp after C20orf191 (-)	C20orf191 (-)	36449	M00472.FOXO4
20	20014628	20014728	100	intron of C20orf26 (+)	C20orf26 (+)	0	M00791.HNF-3,M00724.HNF-3alph,M00921.GR,M00921.GR,M00192.GR
20	17934817	17935011	194	region starts 15054 bp after C20orf72 (+)	C20orf72 (+)	15054	M00481.AR,M00481.AR,M00953.AR,Androgen,M00956.AR,M00472.FOXO4,M00921.GR,M00921.GR,M00954.PR,M00192.GR,M00192.GR,M00473.FOXO1,M00957.PR
20	10483010	10483124	114	intron of C20orf94 (+)	C20orf94 (+)	0
20	10507250	10507350	100	intron of C20orf94 (+)	C20orf94 (+)	0
21	41339794	41339915	121	region ends 95382 bp before C21orf130 (-)	C21orf130 (-)	95382	M00481.AR,M00791.HNF-3,M00960.PR,M00921.GR,M00921.GR,M00192.GR,M00192.GR
21	20647802	20647970	168	region ends 388815 bp before C21orf131 (-)	C21orf131 (-)	388815	M00921.GR
21	20733391	20733574	183	region ends 303211 bp before C21orf131 (-)	C21orf131 (-)	303211	M00129.HFH-1,HFH-3,M00809.FOX,M00130.FOXD3,HFH-1,HFH-2
21	16272429	16272569	140	region ends 92144 bp before C21orf34 (+)	C21orf34 (+)	92144	M00960.PR,M00960.PR,M00921.GR,M00921.GR
21	16374236	16374439	203	intron of C21orf34 (+)	C21orf34 (+)	0
21	16381482	16381590	108	intron of C21orf34 (+)	C21orf34 (+)	0	M00481.AR,M00481.AR,M00130.FOXD3,Broad-complex_4
21	16471294	16471394	100	intron of C21orf34 (+)	C21orf34 (+)	0	M00921.GR
21	16606696	16606796	100	intron of C21orf34 (+)	C21orf34 (+)	0
21	33033587	33033713	126	intron of C21orf66 (-)	C21orf66 (-)	0	HFH-3,M00422.FOXJ2,M00289.HFH-3
21	13287150	13287257	107	region ends 45101 bp before C21orf99 (+)	C21orf99 (+)	45101
22	30465827	30465948	121	intron of C22orf30 (-)	C22orf30 (-)	0	M00921.GR
22	43965189	43965323	134	region ends 1464 bp before C22orf9 (-)	C22orf9 (-)	1464	M00472.FOXO4
2	38219898	38219998	100	intron of C2orf58 (+)	C2orf58 (+)	0	M00921.GR,M00921.GR
2	119811917	119812152	235	intron of C2orf76 (-)	C2orf76 (-)	0	M00960.PR,M00921.GR,M00921.GR
2	63515739	63515844	105	intron of C2orf86 (-)	C2orf86 (-)	0	FREAC-4,M00960.PR,M00960.PR,M00921.GR,M00192.GR,FREAC-2
2	190742752	190742852	100	intron of C2orf88 (+)	C2orf88 (+)	0	M00921.GR
3	120943747	120943847	100	intron of C3orf15 (+)	C3orf15 (+)	0
3	158741239	158741430	191	region ends 2423 bp before C3orf55 (+)	C3orf55 (+)	2423	FREAC-4,M00791.HNF-3,M00724.HNF-3alph,M00422.FOXJ2,M00809.FOX,M00472.FOXO4,M00192.GR,M01012.HNF3,M00477.FOXO3,M00473.FOXO1,M00289.HFH-3
3	145298626	145298770	144	region starts 104726 bp after C3orf58 (+)	C3orf58 (+)	104726	M00960.PR,M00921.GR,M00921.GR,M00921.GR
3	193813775	193813907	132	intron of FGF12 (-)	C3orf59 (-)	0	M00724.HNF-3alph,M00921.GR,M00192.GR
3	193815559	193815663	104	intron of FGF12 (-)	C3orf59 (-)	0	HNF-3be,M01012.HNF3
3	44309489	44309810	321	intron of C3orf77 (+)	C3orf77 (+)	0
3	154867387	154867707	320	region starts 164210 bp after C3orf79 (+)	C3orf79 (+)	164210	HNF-3be,HNF-3be,M00129.HFH-1,HFH-3,M00791.HNF-3,M00724.HNF-3alph,M00422.FOXJ2,M00809.FOX,M00130.FOXD3,Broad-complex_4,Broad-complex_4,M00960.PR,HFH-1,M00347.GATA-1,M00131.HNF-3be,M00921.GR,M00921.GR,M00921.GR,M01012.HNF3,M00473.FOXO1
4	83755154	83755350	196	contained within C4orf11 (-)	C4orf11 (-)	0	FREAC-4,M00347.GATA-1,M00192.GR
4	130805004	130805167	163	region starts 551710 bp after C4orf33 (+)	C4orf33 (+)	551710	M00921.GR
4	130982058	130982158	100	region starts 728764 bp after C4orf33 (+)	C4orf33 (+)	728764	M00347.GATA-1,M00921.GR
4	39333959	39334138	179	region starts 17082 bp after C4orf34 (-)	C4orf34 (-)	17082	HFH-3,M00791.HNF-3,M00791.HNF-3,M00724.HNF-3alph,M00293.Freac-7,M00130.FOXD3,M00131.HNF-3be,M00472.FOXO4,M00921.GR,M00921.GR,M00192.GR,M01012.HNF3,M00473.FOXO1
4	98670117	98670217	100	region ends 28833 bp before C4orf37 (-)	C4orf37 (-)	28833
4	98764616	98764716	100	intron of C4orf37 (-)	C4orf37 (-)	0
4	166130448	166130587	139	region starts 30724 bp after C4orf39 (+)	C4orf39 (+)	30724	Broad-complex_4,M00921.GR,M01012.HNF3
4	160154436	160154656	220	intron of C4orf45 (-)	C4orf45 (-)	0
4	25693350	25693534	184	region starts 152751 bp after C4orf52 (+)	C4orf52 (+)	152751	HNF-3be,M00724.HNF-3alph,M00724.HNF-3alph,M00960.PR,M00131.HNF-3be,M00921.GR,M01012.HNF3
9	122744935	122745114	179	region ends 9321 bp before C5 (-)	C5 (-)	9321	M00960.PR,M00960.PR,M00921.GR,M00921.GR,M00921.GR,M00192.GR
9	122787988	122788158	170	intron of C5 (-)	C5 (-)	0
5	133248582	133248694	112	region ends 70404 bp before C5orf15 (-)	C5orf15 (-)	70404	M00791.HNF-3,M00791.HNF-3,M00724.HNF-3alph,M00960.PR,M00921.GR,M01012.HNF3,M00473.FOXO1,M00473.FOXO1
5	93723311	93723496	185	intron of C5orf36 (-)	C5orf36 (-)	0	M00960.PR,M00921.GR,M00921.GR,M00921.GR,M00192.GR
5	93764966	93765284	318	contained within C5orf36 (-)	C5orf36 (-)	0	HNF-3be,HFH-3,M00791.HNF-3,M00724.HNF-3alph,M00422.FOXJ2,M00193.NF-1,M00193.NF-1,M00809.FOX,M00130.FOXD3,M00960.PR,M00131.HNF-3be,M00472.FOXO4,M00921.GR,M00921.GR,M00921.GR,M00192.GR,M01012.HNF3,HFH-2,M00477.FOXO3,M00473.FOXO1,M00289.HFH-3
5	75158926	75159090	164	region starts 109856 bp after C5orf37 (-)	C5orf37 (-)	109856
5	37290443	37290543	100	region starts 5155 bp after C5orf42 (-)	C5orf42 (-)	5155	Broad-complex_4
5	147271348	147271590	242	region starts 5053 bp after C5orf46 (-)	C5orf46 (-)	5053	M00481.AR,M00791.HNF-3,M00791.HNF-3,M00791.HNF-3,M00791.HNF-3,M00724.HNF-3alph,M00193.NF-1,Broad-complex_4,Broad-complex_4,Androgen,M00192.GR,M01012.HNF3,M01012.HNF3
6	11893827	11893994	167	region starts 6560 bp after C6orf105 (-)	C6orf105 (-)	6560	M01012.HNF3
6	34674590	34674707	117	intron of C6orf106 (-)	C6orf106 (-)	0	M00481.AR,Androgen,M00192.GR,M00192.GR
6	126963199	126963323	124	region starts 251752 bp after C6orf173 (+)	C6orf173 (+)	251752	HNF-3be,M00791.HNF-3,M00724.HNF-3alph,M01012.HNF3,M00473.FOXO1
6	126963461	126963610	149	region starts 252014 bp after C6orf173 (+)	C6orf173 (+)	252014	HNF-3be,M00129.HFH-1,M00266.Croc,HFH-3,M00791.HNF-3,M00791.HNF-3,M00724.HNF-3alph,M00422.FOXJ2,M00422.FOXJ2,M00809.FOX,M00130.FOXD3,Broad-complex_4,HFH-1,M00921.GR,M00921.GR,M01012.HNF3,HFH-2,M00473.FOXO1
6	109548208	109548308	100	intron of C6orf182 (+)	C6orf182 (+)	0
6	36425295	36425399	104	region starts 12654 bp after C6orf222 (-)	C6orf222 (-)	12654
7	40245768	40245868	100	intron of C7orf10 (+)	C7orf10 (+)	0	M00347.GATA-1
7	40246140	40246321	181	intron of C7orf10 (+)	C7orf10 (+)	0	HFH-3,Broad-complex_4,M00347.GATA-1,M00289.HFH-3
7	41127476	41127624	148	region starts 260593 bp after C7orf10 (+)	C7orf10 (+)	260593	M00347.GATA-1
7	42676168	42676268	100	region ends 239129 bp before C7orf25 (-)	C7orf25 (-)	239129
7	111989418	111989634	216	region starts 71246 bp after C7orf53 (+)	C7orf53 (+)	71246	FREAC-4,HNF-3be,HFH-3,M00791.HNF-3,M00791.HNF-3,M00791.HNF-3,M00791.HNF-3,M00724.HNF-3alph,M00724.HNF-3alph,M00724.HNF-3alph,M00130.FOXD3,M00130.FOXD3,Broad-complex_4,Broad-complex_4,M00960.PR,M00472.FOXO4,M01012.HNF3,M01012.HNF3,M01012.HNF3,M01012.HNF3,HFH-2,HFH-2,M00473.FOXO1,M00473.FOXO1,M00289.HFH-3
8	144208725	144209063	338	region starts 1629 bp after C8orf31 (+)	C8orf31 (+)	1629	FREAC-4,FREAC-4,HNF-3be,M00791.HNF-3,M00791.HNF-3,M00791.HNF-3,M00791.HNF-3,M00724.HNF-3alph,M00724.HNF-3alph,M00293.Freac-7,M00472.FOXO4,M00192.GR,M01012.HNF3,M01012.HNF3,M01012.HNF3,M00473.FOXO1,M00473.FOXO1,M00473.FOXO1,M00473.FOXO1
8	69806721	69806900	179	intron of C8orf34 (+)	C8orf34 (+)	0	HNF-3be,M00481.AR,M00791.HNF-3,M00791.HNF-3,M00724.HNF-3alph,M00724.HNF-3alph,M00422.FOXJ2,M00960.PR,M00921.GR,M00921.GR,M00192.GR,M01012.HNF3
8	69929324	69929504	180	region starts 35512 bp after C8orf34 (+)	C8orf34 (+)	35512	FREAC-4,M00481.AR,M00481.AR,M00791.HNF-3,M00791.HNF-3,M00791.HNF-3,M00724.HNF-3alph,M00724.HNF-3alph,Broad-complex_4,M00472.FOXO4,M00921.GR,M00921.GR,M00921.GR,M00192.GR,M00192.GR,M01012.HNF3,M00292.Freac-4,M00473.FOXO1,M00289.HFH-3
8	69962150	69962255	105	region starts 68338 bp after C8orf34 (+)	C8orf34 (+)	68338	M00791.HNF-3,M00293.Freac-7,HFH-1,M00472.FOXO4,M00473.FOXO1
8	96398951	96399137	186	region starts 48337 bp after C8orf37 (-)	C8orf37 (-)	48337	M00960.PR,M00921.GR
8	96694320	96694571	251	region starts 343706 bp after C8orf37 (-)	C8orf37 (-)	343706	HNF-3be,HNF-3be,M00266.Croc,M00130.FOXD3,M00130.FOXD3,Broad-complex_4,M00960.PR,M00960.PR,M00472.FOXO4,M00921.GR,M00921.GR,M00921.GR,M00192.GR,M00192.GR,HFH-2,HFH-2,M00473.FOXO1,M00473.FOXO1
8	40081133	40081367	234	region ends 48779 bp before C8orf4 (+)	C8orf4 (+)	48779
8	67606300	67606466	166	region starts 12988 bp after C8orf46 (+)	C8orf46 (+)	12988	M00791.HNF-3,M00724.HNF-3alph,M00724.HNF-3alph,M00130.FOXD3,M00131.HNF-3be
8	99151140	99151319	179	intron of C8orf47 (+)	C8orf47 (+)	0
8	58284825	58284937	112	region ends 69719 bp before C8orf71 (+)	C8orf71 (+)	69719
8	58658807	58658907	100	region starts 298964 bp after C8orf71 (+)	C8orf71 (+)	298964	M00472.FOXO4,M00473.FOXO1
8	29683406	29683506	100	region starts 21861 bp after C8orf75 (-)	C8orf75 (-)	21861	M00921.GR
8	93567870	93567986	116	region ends 397053 bp before C8orf83 (-)	C8orf83 (-)	397053
8	93585168	93585268	100	region ends 379771 bp before C8orf83 (-)	C8orf83 (-)	379771	M00960.PR,M00921.GR
8	94307507	94307662	155	region starts 259991 bp after C8orf83 (-)	C8orf83 (-)	259991	FREAC-4,HNF-3be,M00791.HNF-3,M00130.FOXD3,Broad-complex_4,M00960.PR,Androgen,M00131.HNF-3be,M00472.FOXO4,M00192.GR,M00192.GR,M00192.GR,M01012.HNF3,M01012.HNF3,HFH-2,M00473.FOXO1,M00289.HFH-3
9	27279847	27279947	100	intron of C9orf11 (-)	C9orf11 (-)	0
9	38693002	38693142	140	region starts 79726 bp after C9orf122 (+)	C9orf122 (+)	79726
9	97523472	97523606	134	region ends 84585 bp before C9orf130 (-)	C9orf130 (-)	84585	HNF-3be,M01012.HNF3
9	12806897	12807083	186	intron of C9orf150 (+)	C9orf150 (+)	0	FREAC-4,HFH-3,M00791.HNF-3,M00724.HNF-3alph,M00960.PR,M00472.FOXO4,M00921.GR,M00921.GR,M00921.GR,M00192.GR,M00473.FOXO1,M00473.FOXO1
9	12867302	12867449	147	region starts 54242 bp after C9orf150 (+)	C9orf150 (+)	54242
9	111991268	111991399	131	region ends 10268 bp before C9orf152 (-)	C9orf152 (-)	10268	FREAC-4,HNF-3be,M00791.HNF-3,M00724.HNF-3alph,M00960.PR,M00921.GR,M00921.GR,M01012.HNF3,M00473.FOXO1,M00289.HFH-3
9	117491882	117492053	171	region ends 198312 bp before C9orf27 (-)	C9orf27 (-)	198312	FREAC-4,M00791.HNF-3,M00791.HNF-3,M00724.HNF-3alph,M00724.HNF-3alph,Broad-complex_4,M00347.GATA-1,M00921.GR,M01012.HNF3,M00473.FOXO1
9	96575229	96575371	142	contained within C9orf3 (+)	C9orf3 (+)	0	HFH-3,M00791.HNF-3,M00422.FOXJ2,M00293.Freac-7,M00960.PR,HFH-1,M00472.FOXO4,M00921.GR,M00921.GR,M00473.FOXO1,M00289.HFH-3
9	5351001	5351101	100	contained within C9orf46 (-)	C9orf46 (-)	0	M00791.HNF-3,M01012.HNF3
9	4110299	4110420	121	intron of GLIS3 (-)	C9orf70 (+)	0	FREAC-4,M00791.HNF-3,M00724.HNF-3alph,M00422.FOXJ2,M00472.FOXO4
9	27529815	27529931	116	region ends 6613 bp before C9orf72 (-)	C9orf72 (-)	6613	FREAC-4,M00791.HNF-3,M00724.HNF-3alph,M00474.FOXO1,Broad-complex_4,M00476.FOXO4,M00472.FOXO4,M00921.GR,M00192.GR,M00477.FOXO3,M00473.FOXO1,M00289.HFH-3
9	26672257	26672357	100	region ends 158327 bp before C9orf82 (-)	C9orf82 (-)	158327	M00192.GR
9	26772937	26773105	168	region ends 57579 bp before C9orf82 (-)	C9orf82 (-)	57579	HNF-3be,M00791.HNF-3,M00724.HNF-3alph,M00921.GR,M01012.HNF3
17	46961540	46961640	100	region ends 101033 bp before CA10 (-)	CA10 (-)	101033
17	47041032	47041132	100	region ends 21541 bp before CA10 (-)	CA10 (-)	21541
15	61483038	61483154	116	region starts 21909 bp after CA12 (-)	CA12 (-)	21909	M00791.HNF-3,M00193.NF-1,M00960.PR,M00472.FOXO4,M00921.GR,M00921.GR,M00921.GR,M00921.GR,M00192.GR,M00473.FOXO1
18	18989176	18989276	100	intron of CABLES1 (+)	CABLES1 (+)	0	HNF-3be,M00791.HNF-3,M00724.HNF-3alph,M00130.FOXD3
18	19072221	19072385	164	intron of CABLES1 (+)	CABLES1 (+)	0	M00921.GR
12	2322515	2322645	130	intron of CACNA1C (+)	CACNA1C (+)	0
1	179594882	179595102	220	region ends 124237 bp before CACNA1E (+)	CACNA1E (+)	124237
7	81666378	81666484	106	intron of CACNA2D1 (-)	CACNA2D1 (-)	0	HNF-3be,M00266.Croc,M00791.HNF-3,M00791.HNF-3,M00724.HNF-3alph,M00724.HNF-3alph,M00724.HNF-3alph,M01012.HNF3
3	54364083	54364183	100	intron of CACNA2D3 (+)	CACNA2D3 (+)	0
3	54555826	54555926	100	intron of CACNA2D3 (+)	CACNA2D3 (+)	0
3	84272075	84272267	192	region ends 818556 bp before CADM2 (+)	CADM2 (+)	818556
3	84310309	84310458	149	region ends 780365 bp before CADM2 (+)	CADM2 (+)	780365
3	84521456	84521577	121	region ends 569246 bp before CADM2 (+)	CADM2 (+)	569246
3	85101775	85101894	119	intron of CADM2 (+)	CADM2 (+)	0	M00791.HNF-3,M00791.HNF-3,M00791.HNF-3,M00724.HNF-3alph,M00293.Freac-7,M00921.GR,M01012.HNF3,M00473.FOXO1
3	85103465	85103674	209	intron of CADM2 (+)	CADM2 (+)	0	HNF-3be,HFH-3,M00791.HNF-3,M00724.HNF-3alph,M00130.FOXD3,M00960.PR,M00960.PR,M00472.FOXO4,M00921.GR,M00921.GR,M00192.GR,M00192.GR,HFH-2,M00289.HFH-3
3	85139212	85139312	100	intron of CADM2 (+)	CADM2 (+)	0
3	85467668	85467879	211	intron of CADM2 (+)	CADM2 (+)	0	M00791.HNF-3,M00791.HNF-3,M00724.HNF-3alph,M00724.HNF-3alph,M00724.HNF-3alph,M00422.FOXJ2,M00809.FOX,M00960.PR,M00960.PR,M00921.GR,M00921.GR,M00921.GR,M00192.GR,M00192.GR,M01012.HNF3,M01012.HNF3,M00289.HFH-3
7	122158733	122158833	100	intron of CADPS2 (-)	CADPS2 (-)	0	FREAC-4,M00290.Freac-2,M00266.Croc,M00791.HNF-3,M00724.HNF-3alph,M01012.HNF3,M00292.Freac-4,M00473.FOXO1,FREAC-2
14	89981623	89981780	157	region starts 37252 bp after CALM1 (+)	CALM1 (+)	37252
2	47276055	47276155	100	region starts 18810 bp after CALM2 (-)	CALM2 (-)	18810	M00791.HNF-3,M00921.GR,M00192.GR,M01012.HNF3
10	5535611	5535711	100	region starts 4077 bp after CALML5 (-)	CALML5 (-)	4077
3	9791275	9791457	182	region starts 4613 bp after CAMK1 (-)	CAMK1 (-)	4613	M00791.HNF-3,M00724.HNF-3alph,M00809.FOX,M00347.GATA-1
12	120222335	120222605	270	region starts 1840 bp after CAMKK2 (-)	CAMKK2 (-)	1840	FREAC-4,Broad-complex_4,M00960.PR,M00960.PR,M00472.FOXO4,M00921.GR,M00921.GR,M00192.GR
3	48248825	48248975	150	region starts 6845 bp after CAMP (+)	CAMP (+)	6845
1	198991380	198991579	199	intron of CAMSAP1L1 (+)	CAMSAP1L1 (+)	0
6	17600043	17600251	208	intron of CAP2 (+)	CAP2 (+)	0	M00791.HNF-3,M00724.HNF-3alph,M01012.HNF3,M00473.FOXO1
3	15229164	15229264	100	intron of CAPN7 (+)	CAPN7 (+)	0	FREAC-4,FREAC-4,M00791.HNF-3,M00422.FOXJ2,M00472.FOXO4,M00473.FOXO1
1	112986187	112986335	148	intron of CAPZA1 (+)	CAPZA1 (+)	0
1	19703949	19704122	173	region starts 19295 bp after CAPZB (-)	CAPZB (-)	19295	M00791.HNF-3,M00791.HNF-3,M00791.HNF-3,M00791.HNF-3,M00724.HNF-3alph,M00724.HNF-3alph,M00422.FOXJ2,Broad-complex_4,M01012.HNF3,M00473.FOXO1
11	104657966	104658066	100	region starts 142294 bp after CARD18 (-)	CARD18 (-)	142294
5	71046583	71046757	174	region ends 3989 bp before CARTPT (+)	CARTPT (+)	3989	FREAC-4,HFH-3,M00791.HNF-3,M00724.HNF-3alph,M00474.FOXO1,Broad-complex_4,M00960.PR,M00960.PR,M00472.FOXO4,M00472.FOXO4,M00921.GR,M00921.GR,M00921.GR,M00192.GR,M00473.FOXO1,M00473.FOXO1
5	71080043	71080143	100	region starts 27411 bp after CARTPT (+)	CARTPT (+)	27411	M00481.AR,Androgen,M00192.GR,M00192.GR
5	71084622	71084791	169	region starts 31990 bp after CARTPT (+)	CARTPT (+)	31990	FREAC-4,M00290.Freac-2,M00791.HNF-3,M00791.HNF-3,M00724.HNF-3alph,Broad-complex_4,HFH-1,M00472.FOXO4,M00473.FOXO1,M00289.HFH-3
5	71182479	71182772	293	region starts 129847 bp after CARTPT (+)	CARTPT (+)	129847
7	142708705	142708882	177	intron of CASP2 (+)	CASP2 (+)	0	M00481.AR,Broad-complex_4,M00347.GATA-1,M00347.GATA-1,M00921.GR,M00192.GR
14	91145290	91145550	260	intron of CATSPERB (-)	CATSPERB (-)	0
20	31663694	31663852	158	intron of CBFA2T2 (+)	CBFA2T2 (+)	0	M00472.FOXO4,M00921.GR,M00473.FOXO1
3	107551955	107552121	166	region starts 481377 bp after CBLB (-)	CBLB (-)	481377
18	67308932	67309082	150	region ends 1045813 bp before CBLN2 (-)	CBLN2 (-)	1045813	M00290.Freac-2,M00266.Croc,M00791.HNF-3,M00791.HNF-3,M00422.FOXJ2,M00293.Freac-7,Broad-complex_4,M00960.PR,M00347.GATA-1,M00921.GR,M00473.FOXO1,M00473.FOXO1,FREAC-2
18	67649378	67649482	104	region ends 705413 bp before CBLN2 (-)	CBLN2 (-)	705413	Broad-complex_4,HFH-1,M00921.GR,M00192.GR
18	68006849	68006987	138	region ends 347908 bp before CBLN2 (-)	CBLN2 (-)	347908
18	68123503	68123773	270	region ends 231122 bp before CBLN2 (-)	CBLN2 (-)	231122	M00724.HNF-3alph,M00960.PR,M00960.PR,M00131.HNF-3be,M00921.GR,M01012.HNF3
18	68157884	68158075	191	region ends 196820 bp before CBLN2 (-)	CBLN2 (-)	196820	FREAC-4,FREAC-4,M00481.AR,M00266.Croc,M00791.HNF-3,M00724.HNF-3alph,M00130.FOXD3,M00131.HNF-3be,M00921.GR,M00192.GR,M01012.HNF3,M00473.FOXO1,M00289.HFH-3,FREAC-2
4	170172619	170172719	100	region starts 4621 bp after CBR4 (-)	CBR4 (-)	4621	M00481.AR,M00960.PR,M00921.GR,M00921.GR,M00192.GR,M00192.GR
9	69742678	69742807	129	region starts 12686 bp after CBWD5 (-)	CBWD5 (-)	12686	FREAC-4,M00791.HNF-3,M00422.FOXJ2,M00809.FOX,Broad-complex_4,HFH-1,M00921.GR,M01012.HNF3,M00473.FOXO1
5	179043592	179043829	237	region starts 3010 bp after CBY3 (-)	CBY3 (-)	3010
19	38093597	38093861	264	intron of CCDC123 (-)	CCDC123 (-)	0
2	179482669	179482871	202	region starts 24745 bp after CCDC141 (-)	CCDC141 (-)	24745	M00481.AR,M00960.PR,M00960.PR,M00955.GR,Androgen,M00956.AR,M00921.GR,M00921.GR,M00921.GR,M00954.PR,M00192.GR,M00192.GR
10	106291809	106291932	123	region starts 86970 bp after CCDC147 (+)	CCDC147 (+)	86970
1	93488604	93488721	117	intron of CCDC18 (+)	CCDC18 (+)	0
17	61044190	61044290	100	region ends 17830 bp before CCDC46 (-)	CCDC46 (-)	17830
12	100899328	100899428	100	region ends 31420 bp before CCDC53 (-)	CCDC53 (-)	31420	M00921.GR
12	100913714	100913880	166	region ends 16968 bp before CCDC53 (-)	CCDC53 (-)	16968
3	108640337	108640487	150	region starts 60165 bp after CCDC54 (+)	CCDC54 (+)	60165	M00481.AR,M00481.AR,M00193.NF-1,M00347.GATA-1,M00472.FOXO4,M00921.GR,M00921.GR,M00192.GR,M00192.GR,M00473.FOXO1
17	77665278	77665430	152	intron of CCDC57 (-)	CCDC57 (-)	0	M00481.AR,M00791.HNF-3,Broad-complex_4,M00960.PR,M00955.GR,Androgen,M00472.FOXO4,M00921.GR,M00921.GR,M00954.PR,M00192.GR
17	77703871	77703990	119	intron of CCDC57 (-)	CCDC57 (-)	0	M00481.AR,Androgen,M00921.GR
17	77744774	77744874	100	intron of CCDC57 (-)	CCDC57 (-)	0	M00921.GR
2	132078859	132079007	148	region starts 71149 bp after CCDC74A (+)	CCDC74A (+)	71149
2	55404896	55404996	100	intron of CCDC88A (-)	CCDC88A (-)	0
14	90827177	90827346	169	contained within CCDC88C (-)	CCDC88C (-)	0	M00791.HNF-3
12	28549983	28550120	137	intron of CCDC91 (+)	CCDC91 (+)	0	M00791.HNF-3,M00724.HNF-3alph,M01012.HNF3
3	42271140	42271240	100	region ends 3082 bp before CCK (-)	CCK (-)	3082	FREAC-4,M00791.HNF-3,M01012.HNF3,M00473.FOXO1
17	29727723	29727846	123	region starts 13357 bp after CCL1 (-)	CCL1 (-)	13357
5	87017913	87018013	100	region starts 273320 bp after CCNH (-)	CCNH (-)	273320	HNF-3be,M00791.HNF-3,M00791.HNF-3,M00724.HNF-3alph,M00422.FOXJ2,M00921.GR
3	158335325	158335518	193	region ends 12762 bp before CCNL1 (-)	CCNL1 (-)	12762	M00791.HNF-3,M00960.PR,M00472.FOXO4,M00921.GR,M00921.GR,M00192.GR,M00473.FOXO1,M00473.FOXO1
17	30302991	30303091	100	contained within CCT6B (-)	CCT6B (-)	0	M00192.GR
22	15230764	15230946	182	region ends 220702 bp before CCT8L2 (-)	CCT8L2 (-)	220702
5	66580420	66580563	143	region starts 52046 bp after CD180 (-)	CD180 (-)	52046	M00481.AR,M00921.GR,M00192.GR,M00192.GR
5	67030330	67030529	199	region starts 501956 bp after CD180 (-)	CD180 (-)	501956	HNF-3be,M00791.HNF-3,M00791.HNF-3,M00724.HNF-3alph,M00724.HNF-3alph,M00422.FOXJ2,M00809.FOX,M00960.PR,Androgen,M00131.HNF-3be,M00921.GR,M00921.GR,M00192.GR,M01012.HNF3
1	206190853	206191009	156	region starts 39546 bp after CD34 (-)	CD34 (-)	39546	FREAC-4,M00724.HNF-3alph,M00472.FOXO4,M00921.GR,M00473.FOXO1
1	205593351	205593451	100	intron of CD55 (+)	CD55 (+)	0	M00791.HNF-3,M00921.GR
6	14567434	14567642	208	region starts 322306 bp after CD83 (+)	CD83 (+)	322306
6	14706647	14706803	156	region starts 461519 bp after CD83 (+)	CD83 (+)	461519	FREAC-4,M00290.Freac-2,M00481.AR,M00791.HNF-3,M00791.HNF-3,M00724.HNF-3alph,M00130.FOXD3,M00472.FOXO4,M00921.GR,M00192.GR,M00473.FOXO1
3	123274828	123274935	107	intron of CD86 (+)	CD86 (+)	0
20	23019317	23019417	100	region starts 4339 bp after CD93 (-)	CD93 (-)	4339	M00193.NF-1,M00193.NF-1,M00193.NF-1,M00960.PR,M00921.GR
1	100723984	100724480	496	intron of CDC14A (+)	CDC14A (+)	0	HNF-3be,HNF-3be,M00791.HNF-3,M00791.HNF-3,M00791.HNF-3,M00791.HNF-3,M00724.HNF-3alph,M00724.HNF-3alph,M00724.HNF-3alph,M00724.HNF-3alph,M00809.FOX,M00130.FOXD3,M00960.PR,M00960.PR,M00347.GATA-1,M00921.GR,M00921.GR,M00921.GR,M00192.GR,M01012.HNF3,M01012.HNF3,HFH-2
17	42567815	42568297	482	intron of CDC27 (-)	CDC27 (-)	0	HNF-3be,HFH-3,M00131.HNF-3be,M00472.FOXO4,M00921.GR,M00921.GR,M00192.GR,M01012.HNF3,M00473.FOXO1
17	42568584	42569119	535	intron of CDC27 (-)	CDC27 (-)	0	M00481.AR,M00791.HNF-3,M00791.HNF-3,M00193.NF-1,Broad-complex_4,M00347.GATA-1,M00921.GR,M00921.GR,M00921.GR,M00192.GR,M00192.GR,M00473.FOXO1
17	42569277	42569768	491	contained within CDC27 (-)	CDC27 (-)	0	FREAC-4,HFH-3,M00791.HNF-3,M00791.HNF-3,M00724.HNF-3alph,M00293.Freac-7,M00476.FOXO4,M00960.PR,M00960.PR,M00472.FOXO4,M00921.GR,M00921.GR,M00192.GR,M00477.FOXO3,M00473.FOXO1
17	42571161	42571266	105	contained within CDC27 (-)	CDC27 (-)	0	M00192.GR
17	42574234	42574403	169	contained within CDC27 (-)	CDC27 (-)	0	M00193.NF-1,M00960.PR,M00921.GR,M00921.GR
17	42589270	42589685	415	contained within CDC27 (-)	CDC27 (-)	0	HFH-3,Broad-complex_4,M00960.PR,HFH-1,M00472.FOXO4,M00921.GR,M00921.GR,M00921.GR,M00921.GR,M00192.GR,M01012.HNF3
17	42590556	42590776	220	contained within CDC27 (-)	CDC27 (-)	0	M00193.NF-1
17	42602319	42602447	128	contained within CDC27 (-)	CDC27 (-)	0	M00724.HNF-3alph,M00347.GATA-1,M00921.GR
17	42604281	42604474	193	contained within CDC27 (-)	CDC27 (-)	0	M00791.HNF-3,M00724.HNF-3alph,M00960.PR,M00472.FOXO4,M00472.FOXO4,M00921.GR,M00921.GR,M00921.GR,M00192.GR,M01012.HNF3,M00473.FOXO1,M00473.FOXO1
17	42613901	42614090	189	contained within CDC27 (-)	CDC27 (-)	0	FREAC-4,M00193.NF-1,M00960.PR,M00921.GR,M00192.GR
17	42621502	42621612	110	contained within CDC27 (-)	CDC27 (-)	0
1	225271242	225271657	415	contained within CDC42BPA (-)	CDC42BPA (-)	0	FREAC-4,FREAC-4,M00290.Freac-2,HNF-3be,HNF-3be,M00791.HNF-3,M00791.HNF-3,M00791.HNF-3,M00791.HNF-3,M00791.HNF-3,M00724.HNF-3alph,M00724.HNF-3alph,M00724.HNF-3alph,M00724.HNF-3alph,M00422.FOXJ2,M00422.FOXJ2,M00809.FOX,M00130.FOXD3,M00130.FOXD3,M00130.FOXD3,Broad-complex_4,Broad-complex_4,Broad-complex_4,Broad-complex_4,M00960.PR,M00960.PR,M00347.GATA-1,M00347.GATA-1,M00472.FOXO4,M00472.FOXO4,M0092…
1	225408984	225409136	152	intron of CDC42BPA (-)	CDC42BPA (-)	0
1	225598773	225598929	156	region starts 26323 bp after CDC42BPA (-)	CDC42BPA (-)	26323
2	37740145	37740288	143	intron of CDC42EP3 (-)	CDC42EP3 (-)	0	HNF-3be,HNF-3be,M00791.HNF-3,M00791.HNF-3,M00724.HNF-3alph,M00724.HNF-3alph,M01012.HNF3
1	91818040	91818173	133	region starts 54131 bp after CDC7 (+)	CDC7 (+)	54131	M00921.GR
16	67336349	67336449	100	intron of CDH1 (+)	CDH1 (+)	0	M00791.HNF-3,M00130.FOXD3,M01012.HNF3,M01012.HNF3,HFH-2
5	24577744	24577844	100	intron of CDH10 (-)	CDH10 (-)	0	M00472.FOXO4,M00921.GR
16	63093208	63093308	100	region ends 444876 bp before CDH11 (-)	CDH11 (-)	444876
5	21696594	21696745	151	region ends 89986 bp before CDH12 (-)	CDH12 (-)	89986	M00293.Freac-7
5	22116071	22116196	125	intron of CDH12 (-)	CDH12 (-)	0	M00921.GR,M00192.GR
5	22126823	22126927	104	intron of CDH12 (-)	CDH12 (-)	0
16	81515908	81516008	100	intron of CDH13 (+)	CDH13 (+)	0	M00960.PR,M00921.GR,M00921.GR,M00473.FOXO1
5	19299304	19299422	118	region ends 209492 bp before CDH18 (-)	CDH18 (-)	209492
5	19533295	19533466	171	intron of CDH18 (-)	CDH18 (-)	0	M00129.HFH-1,M00266.Croc,HFH-3,M00724.HNF-3alph,M00293.Freac-7,M00130.FOXD3,M00960.PR,M00960.PR,HFH-1,M00921.GR,M00921.GR,M00921.GR,M00289.HFH-3
5	19772900	19773000	100	intron of CDH18 (-)	CDH18 (-)	0
5	20026447	20026547	100	region starts 2336 bp after CDH18 (-)	CDH18 (-)	2336
5	20265703	20265828	125	region starts 241592 bp after CDH18 (-)	CDH18 (-)	241592	HNF-3be,M00809.FOX,Broad-complex_4,M00921.GR,M01012.HNF3
5	20536435	20536660	225	region starts 512324 bp after CDH18 (-)	CDH18 (-)	512324	HNF-3be,M00266.Croc,M00791.HNF-3,M00724.HNF-3alph,M00130.FOXD3,M00131.HNF-3be,M00472.FOXO4,M00921.GR,M00921.GR,M00921.GR,HFH-2,M00289.HFH-3
18	62839455	62839584	129	region starts 417258 bp after CDH19 (-)	CDH19 (-)	417258	M00791.HNF-3,M00724.HNF-3alph,M00921.GR,M00192.GR,M00192.GR
20	58894669	58894769	100	region ends 366185 bp before CDH4 (+)	CDH4 (+)	366185	M00347.GATA-1
5	29467736	29467860	124	region ends 1761693 bp before CDH6 (+)	CDH6 (+)	1761693
5	29730261	29730396	135	region ends 1499157 bp before CDH6 (+)	CDH6 (+)	1499157
5	29786297	29786558	261	region ends 1442995 bp before CDH6 (+)	CDH6 (+)	1442995	FREAC-4,M00290.Freac-2,M00791.HNF-3,M00724.HNF-3alph,M00724.HNF-3alph,M00474.FOXO1,M00422.FOXJ2,M00293.Freac-7,M00293.Freac-7,M00130.FOXD3,M00960.PR,M00472.FOXO4,M00921.GR,M00921.GR,HFH-2,M00473.FOXO1,M00289.HFH-3
5	30445950	30446050	100	region ends 783503 bp before CDH6 (+)	CDH6 (+)	783503	M00791.HNF-3,M00724.HNF-3alph,M00921.GR
5	30641595	30641776	181	region ends 587777 bp before CDH6 (+)	CDH6 (+)	587777	HNF-3be,HNF-3be,M00791.HNF-3,M00724.HNF-3alph,M00724.HNF-3alph,M00809.FOX,M00130.FOXD3,Broad-complex_4,M00131.HNF-3be,M01012.HNF3,M01012.HNF3,HFH-2
5	30943318	30943456	138	region ends 286097 bp before CDH6 (+)	CDH6 (+)	286097	M00791.HNF-3,M00724.HNF-3alph,M00130.FOXD3,M00921.GR,M01012.HNF3
18	61309828	61309970	142	region ends 258498 bp before CDH7 (+)	CDH7 (+)	258498	M00791.HNF-3,Broad-complex_4,Broad-complex_4,Broad-complex_4
18	61394282	61394420	138	region ends 174048 bp before CDH7 (+)	CDH7 (+)	174048	M00724.HNF-3alph,M00293.Freac-7,M00130.FOXD3,M00347.GATA-1,M00472.FOXO4,M01012.HNF3,HFH-2,M00473.FOXO1
18	61724753	61724900	147	region starts 25598 bp after CDH7 (+)	CDH7 (+)	25598
18	61970993	61971141	148	region starts 271838 bp after CDH7 (+)	CDH7 (+)	271838	M00960.PR,M00960.PR,M00921.GR,M00921.GR
5	28182029	28182129	100	region starts 1107582 bp after CDH9 (-)	CDH9 (-)	1107582
5	28229437	28229619	182	region starts 1154990 bp after CDH9 (-)	CDH9 (-)	1154990	FREAC-4,HFH-3,M00791.HNF-3,M00724.HNF-3alph,M00422.FOXJ2,M00809.FOX,M00960.PR,M00960.PR,M00921.GR,M00921.GR,M00921.GR,M00192.GR,M01012.HNF3,M00289.HFH-3
5	28916977	28917082	105	region starts 1842530 bp after CDH9 (-)	CDH9 (-)	1842530
10	62156076	62156388	312	region ends 51707 bp before CDK1 (+)	CDK1 (+)	51707	M00960.PR,M00921.GR,M00921.GR
7	90173618	90173886	268	region ends 2762 bp before CDK14 (+)	CDK14 (+)	2762	M00921.GR
7	90286571	90286713	142	intron of CDK14 (+)	CDK14 (+)	0	FREAC-4,FREAC-4,M00791.HNF-3,M00960.PR,M00921.GR,M00192.GR,M00473.FOXO1
6	111082086	111082207	121	intron of CDK19 (-)	CDK19 (-)	0	FREAC-4,M00290.Freac-2,HNF-3be,M00791.HNF-3,M00791.HNF-3,M00724.HNF-3alph,M00724.HNF-3alph,M00130.FOXD3,M00472.FOXO4,M00921.GR,M00921.GR,M01012.HNF3,M01012.HNF3,M00473.FOXO1,FREAC-2
5	68608440	68608585	145	intron of CDK7 (+)	CDK7 (+)	0	Broad-complex_4
6	20690055	20690155	100	intron of CDKAL1 (+)	CDKAL1 (+)	0
14	49881422	49881611	189	contained within CDKL1 (-)	CDKL1 (-)	0	M00724.HNF-3alph,M00193.NF-1,M00293.Freac-7,M00130.FOXD3,M00130.FOXD3,Broad-complex_4,M00921.GR,M00192.GR,M01012.HNF3,HFH-2,M00473.FOXO1,M00957.PR
9	22088610	22088710	100	intron of CDKN2BAS (+)	CDKN2BAS (+)	0	M00960.PR,M00921.GR
20	5163000	5163158	158	region starts 43010 bp after CDS2 (+)	CDS2 (+)	43010
3	134789717	134789902	185	contained within CDV3 (+)	CDV3 (+)	0	M00791.HNF-3,M00791.HNF-3,M00724.HNF-3alph,M00960.PR,M00131.HNF-3be,M00921.GR,M00921.GR,M00192.GR,M01012.HNF3
6	4683913	4684102	189	intron of CDYL (+)	CDYL (+)	0
16	79467194	79467294	100	region starts 71517 bp after CDYL2 (-)	CDYL2 (-)	71517
4	67224788	67224890	102	region ends 795694 bp before CENPC1 (-)	CENPC1 (-)	795694
4	67455803	67455971	168	region ends 564613 bp before CENPC1 (-)	CENPC1 (-)	564613
4	67583933	67584034	101	region ends 436550 bp before CENPC1 (-)	CENPC1 (-)	436550
4	67946786	67947593	807	region ends 72991 bp before CENPC1 (-)	CENPC1 (-)	72991	M00293.Freac-7,M00472.FOXO4,M00473.FOXO1
4	67947709	67949341	1632	region ends 71243 bp before CENPC1 (-)	CENPC1 (-)	71243
4	104272211	104272311	100	intron of CENPE (-)	CENPE (-)	0
1	212824150	212824269	119	region ends 18886 bp before CENPF (+)	CENPF (+)	18886
9	122885798	122885898	100	region ends 4497 bp before CEP110 (+)	CEP110 (+)	4497
5	122761185	122761448	263	intron of CEP120 (-)	CEP120 (-)	0	FREAC-4,M00791.HNF-3,M00724.HNF-3alph,Broad-complex_4,M00960.PR,M00960.PR,M00956.AR,M00472.FOXO4,M00921.GR,M00921.GR,M00192.GR,M00192.GR,M01012.HNF3,M00473.FOXO1,M00957.PR
1	178214078	178214209	131	intron of CEP350 (+)	CEP350 (+)	0
1	178279998	178280113	115	intron of CEP350 (+)	CEP350 (+)	0	M00129.HFH-1,M00481.AR,HFH-3,M00791.HNF-3,M00724.HNF-3alph,M00293.Freac-7,M00960.PR,HFH-1,M00472.FOXO4,M00921.GR,M00192.GR,M00473.FOXO1,M00289.HFH-3
5	89630381	89630521	140	region ends 94764 bp before CETN3 (-)	CETN3 (-)	94764	HNF-3be,M00791.HNF-3,M00791.HNF-3,M00724.HNF-3alph,M00724.HNF-3alph,M00724.HNF-3alph,M00422.FOXJ2,M00130.FOXD3,M01012.HNF3,M01012.HNF3,M01012.HNF3,HFH-2,M00289.HFH-3,M00289.HFH-3
7	117015951	117016130	179	intron of CFTR (+)	CFTR (+)	0
20	39712740	39712848	108	region starts 32192 bp after CHD6 (-)	CHD6 (-)	32192	M00791.HNF-3,M00724.HNF-3alph,Broad-complex_4,M01012.HNF3
8	61975064	61975321	257	region starts 33042 bp after CHD7 (+)	CHD7 (+)	33042	M00481.AR,Broad-complex_4,M00960.PR,Androgen,M00921.GR,M00921.GR,M00192.GR
16	51454542	51454646	104	region ends 191800 bp before CHD9 (+)	CHD9 (+)	191800	M00481.AR,M00481.AR,HFH-3,M00791.HNF-3,M00724.HNF-3alph,M00809.FOX,M00130.FOXD3,M00960.PR,M00131.HNF-3be,M00921.GR,M00921.GR,M00192.GR,M01012.HNF3,HFH-2,M00289.HFH-3,M00957.PR
11	67606775	67606940	165	intron of CHKA (-)	CHKA (-)	0	M00791.HNF-3,M00724.HNF-3alph,M00921.GR,M00921.GR,M00192.GR,M01012.HNF3
3	397591	397781	190	intron of CHL1 (+)	CHL1 (+)	0	HNF-3be,HFH-3,M00791.HNF-3,M00791.HNF-3,M00724.HNF-3alph,M00724.HNF-3alph,M00130.FOXD3,Broad-complex_4,Broad-complex_4,M00131.HNF-3be,M00131.HNF-3be,M00472.FOXO4,M00921.GR,M01012.HNF3,M00473.FOXO1,M00289.HFH-3
3	441378	441491	113	region starts 15280 bp after CHL1 (+)	CHL1 (+)	15280	M00791.HNF-3,M00724.HNF-3alph,M00293.Freac-7,M00921.GR,M01012.HNF3,M00473.FOXO1
3	609936	610059	123	region starts 183838 bp after CHL1 (+)	CHL1 (+)	183838	M00921.GR
3	622342	622488	146	region starts 196244 bp after CHL1 (+)	CHL1 (+)	196244
3	87269502	87269699	197	region ends 89404 bp before CHMP2B (+)	CHMP2B (+)	89404	HFH-3,M00791.HNF-3,M00724.HNF-3alph,M00724.HNF-3alph,M00422.FOXJ2,M00130.FOXD3,M00472.FOXO4,M00742.HFH-4,M00921.GR,M00921.GR,M01012.HNF3,M00473.FOXO1,M00289.HFH-3
2	175379705	175379909	204	intron of CHN1 (-)	CHN1 (-)	0	M00791.HNF-3,M00724.HNF-3alph,M00193.NF-1,M00293.Freac-7,M00960.PR,M00921.GR,M00192.GR,M00289.HFH-3
7	29345100	29345207	107	intron of CHN2 (+)	CHN2 (+)	0
7	29448803	29448903	100	intron of CHN2 (+)	CHN2 (+)	0	M00960.PR,M00921.GR
11	89736054	89736154	100	region starts 139873 bp after CHORDC1 (-)	CHORDC1 (-)	139873
11	89831801	89831929	128	region starts 235620 bp after CHORDC1 (-)	CHORDC1 (-)	235620	M00266.Croc,M00293.Freac-7,M00960.PR,M00921.GR,M00192.GR
11	90131115	90131215	100	region starts 534934 bp after CHORDC1 (-)	CHORDC1 (-)	534934
15	39336061	39336161	100	intron of CHP (+)	CHP (+)	0	HNF-3be,M00791.HNF-3,M00724.HNF-3alph,M00193.NF-1,M00293.Freac-7,Broad-complex_4,M00960.PR,M00131.HNF-3be,M00921.GR,M00192.GR,M01012.HNF3,M01012.HNF3
X	109805365	109805518	153	contained within CHRDL1 (-)	CHRDL1 (-)	0
1	237865171	237865291	120	intron of CHRM3 (+)	CHRM3 (+)	0
1	237926664	237926776	112	intron of CHRM3 (+)	CHRM3 (+)	0	M00724.HNF-3alph,M00473.FOXO1
1	237984092	237984237	145	intron of CHRM3 (+)	CHRM3 (+)	0	FREAC-4,HNF-3be,HFH-3,M00791.HNF-3,M00724.HNF-3alph,M00130.FOXD3,Broad-complex_4,M00472.FOXO4,M00921.GR,M01012.HNF3,HFH-2,M00473.FOXO1
1	238113562	238113760	198	intron of CHRM3 (+)	CHRM3 (+)	0	M00290.Freac-2,HNF-3be,M00266.Croc,HFH-3,HFH-3,M00791.HNF-3,M00791.HNF-3,M00791.HNF-3,M00791.HNF-3,M00791.HNF-3,M00724.HNF-3alph,M00724.HNF-3alph,M00724.HNF-3alph,M00422.FOXJ2,M00422.FOXJ2,M00293.Freac-7,M00293.Freac-7,M00293.Freac-7,M00130.FOXD3,M00130.FOXD3,Broad-complex_4,Broad-complex_4,M00921.GR,M00192.GR,M01012.HNF3,M01012.HNF3,HFH-2,HFH-2,M00289.HFH-3,M00289.HFH-3
1	238142822	238142922	100	region starts 3481 bp after CHRM3 (+)	CHRM3 (+)	3481
8	27391798	27391961	163	intron of CHRNA2 (-)	CHRNA2 (-)	0	M00791.HNF-3,M00724.HNF-3alph,Broad-complex_4,M00960.PR,M00921.GR
15	30055407	30055593	186	region ends 54425 bp before CHRNA7 (+)	CHRNA7 (+)	54425	M00481.AR,M00791.HNF-3,M00791.HNF-3,M00293.Freac-7,M00130.FOXD3,M00130.FOXD3,M00960.PR,M00472.FOXO4,M00921.GR,M00921.GR,M00192.GR,M00192.GR,M01012.HNF3,HFH-2
12	103543082	103543193	111	intron of CHST11 (+)	CHST11 (+)	0	HNF-3be,M00791.HNF-3,M00724.HNF-3alph,M00809.FOX,M00921.GR,M00921.GR,M00192.GR,M00192.GR,M01012.HNF3,M00289.HFH-3
15	99566727	99566840	113	intron of CHSY1 (-)	CHSY1 (-)	0
15	99603679	99603779	100	intron of CHSY1 (-)	CHSY1 (-)	0	M00921.GR,M00192.GR
5	129537644	129537744	100	intron of CHSY3 (+)	CHSY3 (+)	0	M00473.FOXO1
6	139848670	139848834	164	region starts 111477 bp after CITED2 (-)	CITED2 (-)	111477	M00791.HNF-3,M00724.HNF-3alph,M00921.GR
11	46760644	46760820	176	intron of CKAP5 (-)	CKAP5 (-)	0
11	46760920	46761062	142	intron of CKAP5 (-)	CKAP5 (-)	0	HNF-3be,M00129.HFH-1,HFH-3,M00724.HNF-3alph,M00422.FOXJ2,M00809.FOX,M00293.Freac-7,M00130.FOXD3,Broad-complex_4,M00476.FOXO4,HFH-1,M00472.FOXO4,HFH-2,M00477.FOXO3,M00473.FOXO1,M00289.HFH-3
3	33516186	33516286	100	intron of CLASP2 (-)	CLASP2 (-)	0	M00791.HNF-3,M00724.HNF-3alph,M00130.FOXD3,M00192.GR
3	191430733	191430838	105	region ends 75349 bp before CLDN1 (-)	CLDN1 (-)	75349	M00130.FOXD3
3	191469335	191469517	182	region ends 36670 bp before CLDN1 (-)	CLDN1 (-)	36670	M00921.GR
21	30510377	30510477	100	region starts 187 bp after CLDN8 (-)	CLDN8 (-)	187	M00129.HFH-1,HFH-3,M00791.HNF-3,M00724.HNF-3alph,M00293.Freac-7,M00130.FOXD3,HFH-1,M00472.FOXO4,M01012.HNF3,HFH-2,M00473.FOXO1
6	46100261	46100370	109	intron of CLIC5 (-)	CLIC5 (-)	0
4	10141031	10141401	370	intron of CLNK (-)	CLNK (-)	0	HNF-3be,HNF-3be,M00129.HFH-1,M00791.HNF-3,M00791.HNF-3,M00724.HNF-3alph,M00724.HNF-3alph,M00422.FOXJ2,M00422.FOXJ2,M00193.NF-1,M00193.NF-1,M00809.FOX,M00130.FOXD3,M00130.FOXD3,M00130.FOXD3,M00960.PR,M00960.PR,M00960.PR,HFH-1,M00347.GATA-1,M00472.FOXO4,M00742.HFH-4,M00921.GR,M00921.GR,M00921.GR,M00921.GR,M00192.GR,M00192.GR,M01012.HNF3,M01012.HNF3,HFH-2,M00473.FOXO1,M00473.FOXO1
4	10564591	10564691	100	region starts 269106 bp after CLNK (-)	CLNK (-)	269106
4	55999497	55999646	149	intron of CLOCK (-)	CLOCK (-)	0	HNF-3be,M00472.FOXO4
19	6301714	6301814	100	region ends 10649 bp before CLPP (+)	CLPP (+)	10649	M00791.HNF-3,M00724.HNF-3alph,M00130.FOXD3,M00960.PR,M00960.PR,M00921.GR,M00921.GR,M01012.HNF3,M00473.FOXO1
5	1417420	1417520	100	region starts 19417 bp after CLPTM1L (-)	CLPTM1L (-)	19417	M00791.HNF-3,M00472.FOXO4,M00921.GR,M00921.GR,M00473.FOXO1
17	55060196	55060377	181	intron of CLTC (+)	CLTC (+)	0	HNF-3be,M01012.HNF3
8	27509379	27509644	265	region ends 724 bp before CLU (-)	CLU (-)	724
8	27516868	27517008	140	intron of CLU (-)	CLU (-)	0	M00724.HNF-3alph,M00347.GATA-1,M00347.GATA-1,M01012.HNF3
2	6551475	6551647	172	region ends 354255 bp before CMPK2 (-)	CMPK2 (-)	354255	M00473.FOXO1
3	32321182	32321282	100	intron of CMTM8 (+)	CMTM8 (+)	0	HNF-3be,M00724.HNF-3alph,M00130.FOXD3,M00960.PR,M00960.PR,M00131.HNF-3be,M00921.GR,HFH-2
8	88303030	88303193	163	intron of CNBD1 (+)	CNBD1 (+)	0	HNF-3be,HNF-3be,M00266.Croc,HFH-3,M00791.HNF-3,M00791.HNF-3,M00724.HNF-3alph,M00724.HNF-3alph,M00422.FOXJ2,M00809.FOX,M00293.Freac-7,M00130.FOXD3,Broad-complex_4,M00131.HNF-3be,M00131.HNF-3be,M00921.GR,M00192.GR,M01012.HNF3,M01012.HNF3,M00289.HFH-3,M00289.HFH-3,M00289.HFH-3
8	88666514	88666665	151	region starts 202442 bp after CNBD1 (+)	CNBD1 (+)	202442	M00130.FOXD3,M00473.FOXO1
8	87734168	87734315	147	intron of CNGB3 (-)	CNGB3 (-)	0
1	95167242	95167411	169	region starts 1918 bp after CNN3 (-)	CNN3 (-)	1918	FREAC-4,M00791.HNF-3,M00791.HNF-3,M00724.HNF-3alph,M00293.Freac-7,M00130.FOXD3,M00130.FOXD3,M00131.HNF-3be,HFH-2,M00473.FOXO1,M00289.HFH-3
12	68752280	68752458	178	region ends 170586 bp before CNOT2 (+)	CNOT2 (+)	170586	HFH-3,HFH-3,M00791.HNF-3,M00791.HNF-3,M00791.HNF-3,M00724.HNF-3alph,M00724.HNF-3alph,M00960.PR,M00960.PR,M00960.PR,M00921.GR,M00921.GR,M00192.GR,M01012.HNF3,M01012.HNF3
2	68360503	68360603	100	region ends 4204 bp before CNRIP1 (-)	CNRIP1 (-)	4204	M00791.HNF-3,M00193.NF-1,M00960.PR,M00921.GR,M00921.GR
9	17082490	17082624	134	region ends 42414 bp before CNTLN (+)	CNTLN (+)	42414
9	17288097	17288258	161	contained within CNTLN (+)	CNTLN (+)	0	M00791.HNF-3,M00724.HNF-3alph,M00921.GR,M00921.GR,M00921.GR,M00192.GR
3	74775679	74775880	201	region starts 122645 bp after CNTN3 (-)	CNTN3 (-)	122645	M00481.AR,M00960.PR,Androgen,M00472.FOXO4,M00921.GR,M00921.GR,M00192.GR
3	74836749	74837032	283	region starts 183715 bp after CNTN3 (-)	CNTN3 (-)	183715	M00791.HNF-3,M00791.HNF-3,M00724.HNF-3alph,M00960.PR,M00472.FOXO4,M00921.GR,M00921.GR,M00192.GR,M00192.GR,M00192.GR,M01012.HNF3,M00473.FOXO1
3	75043744	75043888	144	region starts 390710 bp after CNTN3 (-)	CNTN3 (-)	390710	M00266.Croc
3	2006239	2006411	172	region ends 110836 bp before CNTN4 (+)	CNTN4 (+)	110836	M00192.GR
3	2861533	2861650	117	intron of CNTN4 (+)	CNTN4 (+)	0	M00193.NF-1,M00472.FOXO4,M00921.GR,M00192.GR
3	2886724	2886921	197	intron of CNTN4 (+)	CNTN4 (+)	0	HNF-3be,HNF-3be,HFH-3,M00422.FOXJ2,M00130.FOXD3,M00131.HNF-3be,M00472.FOXO4,M00921.GR,M00192.GR,HFH-2,M00473.FOXO1,M00289.HFH-3
11	97463129	97463229	100	region ends 933852 bp before CNTN5 (+)	CNTN5 (+)	933852	M00921.GR
11	98393064	98393166	102	region ends 3915 bp before CNTN5 (+)	CNTN5 (+)	3915	FREAC-4,FREAC-4,M00290.Freac-2,HNF-3be,M00474.FOXO1,M00422.FOXJ2,M00809.FOX,M00130.FOXD3,Broad-complex_4,Broad-complex_4,M00476.FOXO4,M00960.PR,HFH-1,M00472.FOXO4,M00472.FOXO4,M00921.GR,M01012.HNF3,M00292.Freac-4,HFH-2,M00473.FOXO1,M00473.FOXO1,M00289.HFH-3
7	145918048	145918198	150	intron of CNTNAP2 (+)	CNTNAP2 (+)	0	M00791.HNF-3,M00724.HNF-3alph,M00724.HNF-3alph,M00130.FOXD3,M00960.PR,M00921.GR,M00192.GR,M01012.HNF3,HFH-2
7	145982178	145982321	143	intron of CNTNAP2 (+)	CNTNAP2 (+)	0	M00129.HFH-1,M00481.AR,M00293.Freac-7,M00130.FOXD3,M00960.PR,HFH-1,M00921.GR,M00921.GR,M00921.GR,M00192.GR,M00192.GR,HFH-2,M00473.FOXO1
16	74595499	74595599	100	region ends 273078 bp before CNTNAP4 (+)	CNTNAP4 (+)	273078	M00347.GATA-1
16	74715559	74715659	100	region ends 153018 bp before CNTNAP4 (+)	CNTNAP4 (+)	153018
2	124508474	124508575	101	intron of CNTNAP5 (+)	CNTNAP5 (+)	0	FREAC-4,M00791.HNF-3,M00472.FOXO4,M00921.GR,M01012.HNF3,M00473.FOXO1
2	124522126	124522226	100	intron of CNTNAP5 (+)	CNTNAP5 (+)	0
2	124522825	124523019	194	intron of CNTNAP5 (+)	CNTNAP5 (+)	0	HNF-3be,M00791.HNF-3,M00724.HNF-3alph,M00960.PR,M00960.PR,M00921.GR,M00921.GR,M00192.GR,M00192.GR,M01012.HNF3
2	124657511	124657687	176	intron of CNTNAP5 (+)	CNTNAP5 (+)	0	Broad-complex_4,M00960.PR,M00347.GATA-1,M00921.GR,M00921.GR,M00921.GR,M00921.GR,M00192.GR,M01012.HNF3
2	125682206	125682368	162	region starts 292872 bp after CNTNAP5 (+)	CNTNAP5 (+)	292872	FREAC-4,HNF-3be,M00129.HFH-1,M00791.HNF-3,M00791.HNF-3,M00724.HNF-3alph,M00422.FOXJ2,M00809.FOX,M00130.FOXD3,Broad-complex_4,HFH-1,M00472.FOXO4,M01012.HNF3,HFH-2,M00477.FOXO3,M00473.FOXO1,M00289.HFH-3
7	50921305	50921578	273	region ends 129825 bp before COBL (-)	COBL (-)	129825
7	51102446	51102546	100	intron of COBL (-)	COBL (-)	0
7	51215984	51216084	100	intron of COBL (-)	COBL (-)	0
7	51280971	51281071	100	intron of COBL (-)	COBL (-)	0	M00724.HNF-3alph,M01012.HNF3
7	51641388	51641551	163	region starts 289378 bp after COBL (-)	COBL (-)	289378	M00960.PR,M00921.GR,M00192.GR
2	165415046	165415229	183	region starts 8871 bp after COBLL1 (-)	COBLL1 (-)	8871	M00921.GR
13	39372540	39372640	100	region starts 147774 bp after COG6 (+)	COG6 (+)	147774	M00129.HFH-1,M00791.HNF-3,M00960.PR,HFH-1,M00921.GR,M00473.FOXO1
8	121298870	121299207	337	intron of COL14A1 (+)	COL14A1 (+)	0	HNF-3be,M00791.HNF-3,M00791.HNF-3,M00724.HNF-3alph,M00130.FOXD3,M00960.PR,M00960.PR,M00291.Freac-3,M00921.GR,M00921.GR,HFH-2,M00473.FOXO1,M00473.FOXO1
1	86230866	86230966	100	intron of COL24A1 (-)	COL24A1 (-)	0
13	109465307	109465407	100	region ends 133904 bp before COL4A1 (-)	COL4A1 (-)	133904	HNF-3be,M00481.AR,M00293.Freac-7,M00130.FOXD3,M00960.PR,M00921.GR,M00921.GR,M00192.GR,M01012.HNF3
X	107646272	107646444	172	intron of COL4A5 (+)	COL4A5 (+)	0
X	107702655	107702780	125	intron of COL4A5 (+)	COL4A5 (+)	0
2	237899934	237900034	100	intron of COL6A3 (-)	COL6A3 (-)	0	Broad-complex_4,M00347.GATA-1,M00921.GR
5	115639105	115639219	114	intron of COMMD10 (+)	COMMD10 (+)	0	M00473.FOXO1
5	115714910	115715010	100	region starts 58032 bp after COMMD10 (+)	COMMD10 (+)	58032
2	237571816	237571916	100	region ends 86907 bp before COPS8 (+)	COPS8 (+)	86907	HNF-3be,M00791.HNF-3,M00724.HNF-3alph,M00130.FOXD3,M01012.HNF3
2	237579205	237579308	103	region ends 79515 bp before COPS8 (+)	COPS8 (+)	79515	M00960.PR,M00955.GR,M00347.GATA-1,M00956.AR,M00921.GR,M00192.GR,M01012.HNF3
4	47383983	47384086	103	intron of CORIN (-)	CORIN (-)	0	M00724.HNF-3alph,M00192.GR,M01012.HNF3
9	99977979	99978221	242	intron of CORO2A (-)	CORO2A (-)	0	M00921.GR,M00192.GR,M00192.GR
4	73978060	73978272	212	region ends 161008 bp before COX18 (-)	COX18 (-)	161008	FREAC-4,M00290.Freac-2,M00791.HNF-3,M00474.FOXO1,M00293.Freac-7,M00347.GATA-1,M00347.GATA-1,M00472.FOXO4,M00921.GR,M00921.GR,M00921.GR,M00192.GR,M00192.GR,M00473.FOXO1,FREAC-2
4	74059420	74059584	164	region ends 79696 bp before COX18 (-)	COX18 (-)	79696	HFH-3,M00791.HNF-3,M00724.HNF-3alph,M01012.HNF3
4	74132500	74132781	281	region ends 6499 bp before COX18 (-)	COX18 (-)	6499
19	16958277	16958381	104	intron of CPAMD8 (-)	CPAMD8 (-)	0	M00921.GR,M00921.GR,M00192.GR,M00192.GR
3	149989645	149989745	100	region ends 38533 bp before CPB1 (+)	CPB1 (+)	38533	M00791.HNF-3
10	93853568	93853760	192	intron of CPEB3 (-)	CPEB3 (-)	0	M00960.PR
11	60925423	60925523	100	region ends 1174 bp before CPSF7 (-)	CPSF7 (-)	1174	M00192.GR
11	60949472	60949591	119	intron of CPSF7 (-)	CPSF7 (-)	0	FREAC-4,Broad-complex_4,M00960.PR,M00472.FOXO4,M00921.GR,M00473.FOXO1
12	92731965	92732248	283	intron of CRADD (+)	CRADD (+)	0	M00791.HNF-3,M00791.HNF-3,M00193.NF-1,M00960.PR,M00960.PR,M00921.GR,M00921.GR,M00921.GR,M00192.GR,M00192.GR,M01012.HNF3
3	3471476	3471576	100	region starts 275085 bp after CRBN (-)	CRBN (-)	275085	M00791.HNF-3,M00724.HNF-3alph,M00809.FOX,M00960.PR,M01012.HNF3
3	3503545	3503703	158	region starts 307154 bp after CRBN (-)	CRBN (-)	307154	M00791.HNF-3,M00192.GR
11	46246324	46246424	100	region ends 9380 bp before CREB3L1 (+)	CREB3L1 (+)	9380
2	35302422	35302538	116	region ends 1134363 bp before CRIM1 (+)	CRIM1 (+)	1134363	M00921.GR,M00921.GR,M00921.GR,M00192.GR
2	36456374	36456536	162	intron of CRIM1 (+)	CRIM1 (+)	0	HNF-3be,M00791.HNF-3,M00791.HNF-3,M00724.HNF-3alph,Broad-complex_4,M00921.GR,M00192.GR,M00289.HFH-3
6	49740579	49740790	211	region ends 27241 bp before CRISP2 (-)	CRISP2 (-)	27241	FREAC-4,M00290.Freac-2,M00266.Croc,M00791.HNF-3,M00724.HNF-3alph,M00724.HNF-3alph,M00193.NF-1,M00960.PR,M00472.FOXO4,M00921.GR,M00921.GR,M00192.GR,M01012.HNF3,M01012.HNF3
8	76198673	76198931	258	region starts 89326 bp after CRISPLD1 (+)	CRISPLD1 (+)	89326	FREAC-4,M00266.Croc,M00791.HNF-3,M00422.FOXJ2,M00130.FOXD3,M00472.FOXO4,M00921.GR,M00921.GR,M00192.GR,M00192.GR,M01012.HNF3,M00473.FOXO1,FREAC-2
8	76207797	76207897	100	region starts 98450 bp after CRISPLD1 (+)	CRISPLD1 (+)	98450	Broad-complex_4,M00960.PR,M00472.FOXO4,M00921.GR,M00921.GR,M00192.GR,M00473.FOXO1
16	83504502	83504690	188	region starts 3884 bp after CRISPLD2 (+)	CRISPLD2 (+)	3884
16	83505520	83505646	126	region starts 4902 bp after CRISPLD2 (+)	CRISPLD2 (+)	4902
19	18669858	18670149	291	intron of CRTC1 (+)	CRTC1 (+)	0	M00791.HNF-3,M00921.GR,M00921.GR,M00921.GR,M00192.GR,M00192.GR
19	18670687	18670833	146	intron of CRTC1 (+)	CRTC1 (+)	0	M00481.AR,M00791.HNF-3,M00791.HNF-3,M00791.HNF-3,M00809.FOX,M00921.GR,M00192.GR,M00192.GR,M00192.GR,M01012.HNF3
3	99047613	99047713	100	region ends 30796 bp before CRYBG3 (+)	CRYBG3 (+)	30796
8	19393725	19393875	150	intron of CSGALNACT1 (-)	CSGALNACT1 (-)	0	FREAC-4,M00481.AR,M00791.HNF-3,M00293.Freac-7,M00960.PR,M00472.FOXO4,M00921.GR,M00921.GR,M00192.GR,M00473.FOXO1,M00473.FOXO1
8	19403518	19403688	170	intron of CSGALNACT1 (-)	CSGALNACT1 (-)	0	M00129.HFH-1,HFH-3,M00791.HNF-3,M00791.HNF-3,M00791.HNF-3,M00724.HNF-3alph,M00422.FOXJ2,HFH-1,M00472.FOXO4,M00921.GR,M00921.GR,M00192.GR,M01012.HNF3,M00477.FOXO3,M00473.FOXO1
8	19596022	19596189	167	region starts 11480 bp after CSGALNACT1 (-)	CSGALNACT1 (-)	11480	M00481.AR,M00193.NF-1,M00960.PR,M00960.PR,M00921.GR,M00921.GR,M00921.GR,M00192.GR,M00192.GR
8	19596316	19596437	121	region starts 11774 bp after CSGALNACT1 (-)	CSGALNACT1 (-)	11774	M00266.Croc
1	33898621	33898748	127	intron of CSMD2 (-)	CSMD2 (-)	0	FREAC-4,M00791.HNF-3,M00791.HNF-3,M00724.HNF-3alph,M00422.FOXJ2,M00293.Freac-7,M00960.PR,M00472.FOXO4,M00921.GR,M00473.FOXO1,M00289.HFH-3
5	148849709	148849878	169	region ends 5160 bp before CSNK1A1 (-)	CSNK1A1 (-)	5160	M00960.PR,M00960.PR,M00921.GR,M00921.GR,M00921.GR,M00921.GR
5	123363939	123364196	257	region starts 383575 bp after CSNK1G3 (+)	CSNK1G3 (+)	383575	HNF-3be,HFH-3,M00791.HNF-3,M00791.HNF-3,M00724.HNF-3alph,M00724.HNF-3alph,M00724.HNF-3alph,M00130.FOXD3,M00130.FOXD3,Broad-complex_4,M00472.FOXO4,M00921.GR,M00921.GR,M00921.GR,M00921.GR,M00192.GR,M01012.HNF3,HFH-2,HFH-2,M00473.FOXO1
3	39158344	39158458	114	region overlaps with 96.52% of CSRNP1 (-)	CSRNP1 (-)	0	M00481.AR,M00481.AR,M00960.PR,M00192.GR,M00192.GR,M00192.GR
12	75794162	75794270	108	intron of CSRP2 (-)	CSRP2 (-)	0	FREAC-4,Broad-complex_4,M00477.FOXO3,M00473.FOXO1,M00473.FOXO1
18	18319850	18320052	202	region starts 67973 bp after CTAGE1 (-)	CTAGE1 (-)	67973	FREAC-4,M00290.Freac-2,HNF-3be,M00129.HFH-1,M00791.HNF-3,M00724.HNF-3alph,M00474.FOXO1,M00422.FOXJ2,M00130.FOXD3,M00960.PR,HFH-1,M00131.HNF-3be,M00472.FOXO4,M00921.GR,M00192.GR,M01012.HNF3,M01012.HNF3,HFH-2,M00473.FOXO1,FREAC-2
4	1195780	1195880	100	contained within CTBP1 (-)	CTBP1 (-)	0	M00921.GR,M00192.GR
2	79604200	79604318	118	intron of CTNNA2 (+)	CTNNA2 (+)	0
2	79872830	79873005	175	intron of CTNNA2 (+)	CTNNA2 (+)	0
2	79877719	79877823	104	intron of CTNNA2 (+)	CTNNA2 (+)	0	M00473.FOXO1
1	9826392	9826498	106	region ends 4423 bp before CTNNBIP1 (-)	CTNNBIP1 (-)	4423
11	57363370	57363470	100	region starts 20141 bp after CTNND1 (+)	CTNND1 (+)	20141
5	11765140	11765277	137	intron of CTNND2 (-)	CTNND2 (-)	0
5	11903831	11903950	119	intron of CTNND2 (-)	CTNND2 (-)	0	M00481.AR,HFH-3,M00422.FOXJ2,Broad-complex_4,M00960.PR,M00192.GR,M00192.GR,M00289.HFH-3
5	12045864	12045995	131	region starts 88753 bp after CTNND2 (-)	CTNND2 (-)	88753	M00921.GR
7	117120159	117120259	100	region ends 17683 bp before CTTNBP2 (-)	CTTNBP2 (-)	17683	M00192.GR
10	35350394	35350494	100	intron of CUL2 (-)	CUL2 (-)	0
10	35363483	35363608	125	intron of CUL2 (-)	CUL2 (-)	0	M00791.HNF-3,M00193.NF-1,M00921.GR
7	101371970	101372070	100	intron of CUX1 (+)	CUX1 (+)	0	M00347.GATA-1,M00472.FOXO4,M00921.GR,M00192.GR,M00473.FOXO1
12	109989824	109990096	272	intron of CUX2 (+)	CUX2 (+)	0	M00960.PR,Androgen,M00472.FOXO4,M00921.GR,M00921.GR,M00921.GR,M00921.GR,M00192.GR,M00473.FOXO1
2	180937918	180938093	175	region starts 357892 bp after CWC22 (-)	CWC22 (-)	357892	M00724.HNF-3alph,Broad-complex_4,M00960.PR,M00921.GR,M00192.GR
11	106843805	106843980	175	region starts 10022 bp after CWF19L2 (-)	CWF19L2 (-)	10022	M00129.HFH-1,M00791.HNF-3,M00724.HNF-3alph,M00293.Freac-7,M00130.FOXD3,M00130.FOXD3,Broad-complex_4,HFH-1,M00347.GATA-1,M00921.GR,M00921.GR,M01012.HNF3,HFH-2,M00473.FOXO1,M00473.FOXO1
4	48793221	48793326	105	region starts 34368 bp after CWH43 (+)	CWH43 (+)	34368
4	48802168	48802537	369	region starts 43315 bp after CWH43 (+)	CWH43 (+)	43315
4	48804103	48804322	219	region starts 45250 bp after CWH43 (+)	CWH43 (+)	45250
4	48805208	48805439	231	region starts 46355 bp after CWH43 (+)	CWH43 (+)	46355
4	48806262	48806433	171	region starts 47409 bp after CWH43 (+)	CWH43 (+)	47409
4	48807255	48807358	103	region starts 48402 bp after CWH43 (+)	CWH43 (+)	48402
4	48815842	48815948	106	region starts 56989 bp after CWH43 (+)	CWH43 (+)	56989
4	48816994	48817098	104	region starts 58141 bp after CWH43 (+)	CWH43 (+)	58141
4	48817283	48817438	155	region starts 58430 bp after CWH43 (+)	CWH43 (+)	58430
4	48817650	48818022	372	region starts 58797 bp after CWH43 (+)	CWH43 (+)	58797
4	48820669	48820769	100	region starts 61816 bp after CWH43 (+)	CWH43 (+)	61816
4	48821470	48821600	130	region starts 62617 bp after CWH43 (+)	CWH43 (+)	62617
4	48837825	48837930	105	region starts 78972 bp after CWH43 (+)	CWH43 (+)	78972
4	48843392	48843493	101	region starts 84539 bp after CWH43 (+)	CWH43 (+)	84539
4	48844168	48844274	106	region starts 85315 bp after CWH43 (+)	CWH43 (+)	85315
4	48845651	48846126	475	region starts 86798 bp after CWH43 (+)	CWH43 (+)	86798
4	48846404	48846687	283	region starts 87551 bp after CWH43 (+)	CWH43 (+)	87551
4	48847679	48847857	178	region starts 88826 bp after CWH43 (+)	CWH43 (+)	88826
4	48850041	48850141	100	region starts 91188 bp after CWH43 (+)	CWH43 (+)	91188
4	48850297	48850552	255	region starts 91444 bp after CWH43 (+)	CWH43 (+)	91444
4	48850956	48851056	100	region starts 92103 bp after CWH43 (+)	CWH43 (+)	92103
4	48851161	48851263	102	region starts 92308 bp after CWH43 (+)	CWH43 (+)	92308
4	48866155	48866255	100	region starts 107302 bp after CWH43 (+)	CWH43 (+)	107302
4	48986043	48986143	100	region starts 227190 bp after CWH43 (+)	CWH43 (+)	227190
4	49004107	49004209	102	region starts 245254 bp after CWH43 (+)	CWH43 (+)	245254
4	49009553	49009653	100	region starts 250700 bp after CWH43 (+)	CWH43 (+)	250700
4	49009902	49010075	173	region starts 251049 bp after CWH43 (+)	CWH43 (+)	251049	Broad-complex_4,M00472.FOXO4,M00921.GR,M00473.FOXO1
4	49010919	49011103	184	region starts 252066 bp after CWH43 (+)	CWH43 (+)	252066
4	49011698	49011918	220	region starts 252845 bp after CWH43 (+)	CWH43 (+)	252845	M00193.NF-1,M00921.GR,M00921.GR
4	49207082	49207191	109	region starts 448229 bp after CWH43 (+)	CWH43 (+)	448229
4	49207584	49207910	326	region starts 448731 bp after CWH43 (+)	CWH43 (+)	448731	M00921.GR,M00473.FOXO1
4	49208708	49208882	174	region starts 449855 bp after CWH43 (+)	CWH43 (+)	449855
4	49209446	49209656	210	region starts 450593 bp after CWH43 (+)	CWH43 (+)	450593	M00921.GR,M00921.GR,M00921.GR,M00192.GR
4	49211440	49211559	119	region starts 452587 bp after CWH43 (+)	CWH43 (+)	452587
4	49330657	49330828	171	region starts 571804 bp after CWH43 (+)	CWH43 (+)	571804
4	49332229	49332329	100	region starts 573376 bp after CWH43 (+)	CWH43 (+)	573376
4	49334524	49334720	196	region starts 575671 bp after CWH43 (+)	CWH43 (+)	575671
4	49336136	49336292	156	region starts 577283 bp after CWH43 (+)	CWH43 (+)	577283
4	49338557	49338737	180	region starts 579704 bp after CWH43 (+)	CWH43 (+)	579704
4	49346708	49346808	100	region starts 587855 bp after CWH43 (+)	CWH43 (+)	587855
4	49347254	49347676	422	region starts 588401 bp after CWH43 (+)	CWH43 (+)	588401
4	49349097	49349275	178	region starts 590244 bp after CWH43 (+)	CWH43 (+)	590244
4	49350461	49350610	149	region starts 591608 bp after CWH43 (+)	CWH43 (+)	591608
4	49352215	49352404	189	region starts 593362 bp after CWH43 (+)	CWH43 (+)	593362
4	49354295	49354535	240	region starts 595442 bp after CWH43 (+)	CWH43 (+)	595442
4	74980184	74980289	105	region starts 24366 bp after CXCL1 (+)	CXCL1 (+)	24366	M00481.AR,Androgen,M00921.GR,M00921.GR,M00192.GR,M00473.FOXO1
4	78704425	78704745	320	intron of CXCL13 (+)	CXCL13 (+)	0	M00481.AR,M00481.AR,HFH-3,M00791.HNF-3,M00791.HNF-3,M00724.HNF-3alph,M00809.FOX,Androgen,M00921.GR,M00921.GR,M00921.GR,M00921.GR,M00192.GR,M00192.GR,M01012.HNF3
3	45994889	45994989	100	intron of FYCO1 (-)	CXCR6 (+)	0
2	237253463	237253563	100	region starts 97729 bp after CXCR7 (+)	CXCR7 (+)	97729
2	237398383	237398486	103	region starts 242649 bp after CXCR7 (+)	CXCR7 (+)	242649	M00290.Freac-2,M00791.HNF-3,M00422.FOXJ2,M00293.Freac-7,M00960.PR,M01012.HNF3,M00473.FOXO1,FREAC-2
X	145504205	145504361	156	region ends 194633 bp before CXorf51 (+)	CXorf51 (+)	194633
X	125861233	125861355	122	region starts 77783 bp after CXorf64 (+)	CXorf64 (+)	77783
X	126259354	126259517	163	region starts 475904 bp after CXorf64 (+)	CXorf64 (+)	475904
18	70100834	70101088	254	intron of CYB5A (-)	CYB5A (-)	0	M00921.GR
22	41347046	41347160	114	intron of CYB5R3 (-)	CYB5R3 (-)	0	M00921.GR,M00192.GR
9	104347595	104347697	102	region ends 449717 bp before CYLC2 (+)	CYLC2 (+)	449717	HFH-3,Broad-complex_4,M00289.HFH-3
9	104740887	104741079	192	region ends 56335 bp before CYLC2 (+)	CYLC2 (+)	56335	M00791.HNF-3,M00960.PR,M00921.GR,M00921.GR,M00921.GR,M00192.GR
9	104869922	104870022	100	region starts 49330 bp after CYLC2 (+)	CYLC2 (+)	49330
7	99262780	99263107	327	region ends 465 bp before CYP3A43 (+)	CYP3A43 (+)	465	M00921.GR
19	15467163	15467292	129	region ends 13044 bp before CYP4F22 (+)	CYP4F22 (+)	13044
8	65931897	65932051	154	region starts 57994 bp after CYP7B1 (-)	CYP7B1 (-)	57994
7	6275799	6275903	104	intron of CYTH3 (-)	CYTH3 (-)	0	M00481.AR,M00953.AR,M00960.PR,M00960.PR,M00955.GR,M00956.AR,M00921.GR,M00954.PR,M00192.GR,M00957.PR
17	20026861	20026981	120	intron of CYTSB (+)	CYTSB (+)	0	FREAC-4,M00290.Freac-2,M00791.HNF-3,M00724.HNF-3alph,M00809.FOX,Broad-complex_4,M00291.Freac-3,M00472.FOXO4,M00921.GR,M00473.FOXO1
Y	20165969	20166069	100	region ends 22554 bp before CYorf15A (+)	CYorf15A (+)	22554
14	58613430	58613530	100	region ends 111622 bp before DAAM1 (+)	DAAM1 (+)	111622	FREAC-4,M00791.HNF-3,M00130.FOXD3,M00472.FOXO4,M01012.HNF3,HFH-2
14	58658682	58658821	139	region ends 66331 bp before DAAM1 (+)	DAAM1 (+)	66331
6	39848684	39848815	131	region ends 19956 bp before DAAM2 (+)	DAAM2 (+)	19956	HNF-3be,M00347.GATA-1,M00921.GR,M00192.GR
5	39941300	39941447	147	region starts 480207 bp after DAB2 (-)	DAB2 (-)	480207	M00481.AR,M00266.Croc,M00791.HNF-3,M00724.HNF-3alph,M00193.NF-1,M00293.Freac-7,M00960.PR,M00955.GR,Androgen,M00921.GR,M00921.GR,M00192.GR,M00473.FOXO1
14	58345388	58345492	104	region starts 160596 bp after DACT1 (+)	DACT1 (+)	160596	M00193.NF-1
11	61219617	61219717	100	intron of DAGLA (+)	DAGLA (+)	0	M00481.AR,M00921.GR,M00921.GR,M00921.GR,M00192.GR
13	105246614	105246782	168	region starts 305230 bp after DAOA (+)	DAOA (+)	305230	FREAC-4,M00791.HNF-3,M00724.HNF-3alph,Broad-complex_4,M00192.GR,M01012.HNF3,M00473.FOXO1
13	105266982	105267175	193	region starts 325598 bp after DAOA (+)	DAOA (+)	325598	M00791.HNF-3,M00791.HNF-3,M00724.HNF-3alph,M00724.HNF-3alph,M00422.FOXJ2,M00960.PR,M00472.FOXO4,M00921.GR,M00192.GR,M01012.HNF3,M01012.HNF3,M00473.FOXO1
9	89374822	89374928	106	intron of DAPK1 (+)	DAPK1 (+)	0	M00130.FOXD3
2	159376043	159376176	133	intron of DAPL1 (+)	DAPL1 (+)	0	HNF-3be,M00791.HNF-3,M00724.HNF-3alph,M00130.FOXD3,M00130.FOXD3,M00472.FOXO4,M00473.FOXO1
2	136440148	136440248	100	intron of DARS (-)	DARS (-)	0	M00791.HNF-3,M00960.PR,M00921.GR
18	48573126	48573310	184	intron of DCC (+)	DCC (+)	0
4	150891355	150891486	131	region ends 328044 bp before DCLK2 (+)	DCLK2 (+)	328044	M00960.PR,M00921.GR,M00921.GR,M00921.GR,M00192.GR,M00192.GR
12	90531439	90531620	181	region starts 434978 bp after DCN (-)	DCN (-)	434978	Broad-complex_4,M00921.GR
12	90556001	90556163	162	region starts 459540 bp after DCN (-)	DCN (-)	459540
3	184167767	184167867	100	intron of DCUN1D1 (-)	DCUN1D1 (-)	0
16	20815621	20815724	103	intron of DCUN1D3 (-)	DCUN1D3 (-)	0	FREAC-4,HNF-3be,M00266.Croc,M00791.HNF-3,M00724.HNF-3alph,M00422.FOXJ2,Broad-complex_4,M00960.PR,M00131.HNF-3be,M00472.FOXO4,M00921.GR,M01012.HNF3,M00473.FOXO1,M00289.HFH-3,FREAC-2
11	102426549	102426832	283	region overlaps with 73.94% of DCUN1D5 (-)	DCUN1D5 (-)	0	M00791.HNF-3,M00724.HNF-3alph,M00293.Freac-7,M00472.FOXO4,M00921.GR,M00192.GR,M00473.FOXO1
1	85642154	85642255	101	intron of DDAH1 (-)	DDAH1 (-)	0	M00791.HNF-3,M00192.GR,M00192.GR
1	85665804	85665988	184	intron of DDAH1 (-)	DDAH1 (-)	0	FREAC-4,M00290.Freac-2,M00266.Croc,M00791.HNF-3,M00791.HNF-3,M00724.HNF-3alph,M00724.HNF-3alph,M00474.FOXO1,M00130.FOXD3,Broad-complex_4,M00960.PR,M00472.FOXO4,M00921.GR,M00921.GR,HFH-2,M00289.HFH-3
1	85753176	85753276	100	intron of DDAH1 (-)	DDAH1 (-)	0
1	85768362	85768550	188	intron of DDAH1 (-)	DDAH1 (-)	0	M00921.GR
1	85772845	85772945	100	intron of DDAH1 (-)	DDAH1 (-)	0	M00960.PR,M00960.PR,M00921.GR,M00921.GR,M00473.FOXO1
7	50518340	50518525	185	intron of DDC (-)	DDC (-)	0
7	50522782	50522882	100	intron of DDC (-)	DDC (-)	0
7	50586009	50586246	237	intron of DDC (-)	DDC (-)	0	FREAC-4,M00290.Freac-2,M00129.HFH-1,M00791.HNF-3,M00791.HNF-3,M00724.HNF-3alph,M00474.FOXO1,M00293.Freac-7,M00476.FOXO4,M00472.FOXO4,M01012.HNF3,M00477.FOXO3,M00473.FOXO1,M00289.HFH-3,FREAC-2
14	52546773	52546911	138	region ends 26299 bp before DDHD1 (-)	DDHD1 (-)	26299
14	52627485	52627585	100	intron of DDHD1 (-)	DDHD1 (-)	0
10	73684995	73685164	169	region ends 18519 bp before DDIT4 (+)	DDIT4 (+)	18519	M00481.AR,M00481.AR,HFH-3,M00193.NF-1,M00960.PR,M00955.GR,Androgen,M00472.FOXO4,M00921.GR,M00192.GR,M00192.GR
4	169432740	169432841	101	intron of DDX60 (-)	DDX60 (-)	0
9	117128596	117128860	264	intron of DEC1 (+)	DEC1 (+)	0	HNF-3be,HNF-3be,M00791.HNF-3,M00724.HNF-3alph,M00422.FOXJ2,M00193.NF-1,M00130.FOXD3,M00130.FOXD3,M00347.GATA-1,M00131.HNF-3be,M00192.GR,HFH-2,HFH-2
9	117297557	117297660	103	region starts 92812 bp after DEC1 (+)	DEC1 (+)	92812	HNF-3be,M00791.HNF-3,M00724.HNF-3alph,M00724.HNF-3alph,M01012.HNF3,M01012.HNF3
20	29278871	29279047	176	region ends 30081 bp before DEFB115 (+)	DEFB115 (+)	30081
20	29282068	29282225	157	region ends 26903 bp before DEFB115 (+)	DEFB115 (+)	26903
20	29293578	29293742	164	region ends 15386 bp before DEFB115 (+)	DEFB115 (+)	15386
20	29293966	29294121	155	region ends 15007 bp before DEFB115 (+)	DEFB115 (+)	15007
6	49982642	49982832	190	region ends 38941 bp before DEFB133 (-)	DEFB133 (-)	38941	M00724.HNF-3alph,M01012.HNF3,M00473.FOXO1,M00289.HFH-3
9	125548135	125548378	243	intron of DENND1A (-)	DENND1A (-)	0	M00130.FOXD3,M00131.HNF-3be,HFH-2
9	125573954	125574141	187	intron of DENND1A (-)	DENND1A (-)	0	M00791.HNF-3,M00724.HNF-3alph,M00960.PR,M00921.GR,M00921.GR,M00192.GR
1	195899016	195899191	175	intron of DENND1B (-)	DENND1B (-)	0	M00960.PR,M00960.PR,M00921.GR,M00921.GR
12	31504421	31504610	189	contained within DENND5B (-)	DENND5B (-)	0	HFH-3,M00293.Freac-7,M00960.PR,M00347.GATA-1,M00472.FOXO4,M00921.GR,M00921.GR,M00473.FOXO1
12	31535776	31535916	140	intron of DENND5B (-)	DENND5B (-)	0	HNF-3be,HNF-3be,M00266.Croc,HFH-3,M00791.HNF-3,M00724.HNF-3alph,M00422.FOXJ2,M00422.FOXJ2,M00809.FOX,M00130.FOXD3,M00960.PR,HFH-1,M00131.HNF-3be,M00131.HNF-3be,M00472.FOXO4,M00921.GR,M00921.GR,M01012.HNF3,M01012.HNF3,HFH-2
1	68782941	68783435	494	region starts 47553 bp after DEPDC1 (-)	DEPDC1 (-)	47553	FREAC-4,M00791.HNF-3,M00724.HNF-3alph,Broad-complex_4,M00472.FOXO4
1	68956470	68956578	108	region starts 221082 bp after DEPDC1 (-)	DEPDC1 (-)	221082	M00347.GATA-1
1	69326779	69327085	306	region starts 591391 bp after DEPDC1 (-)	DEPDC1 (-)	591391
8	121024285	121024389	104	intron of DEPDC6 (+)	DEPDC6 (+)	0	M00293.Freac-7,HFH-1,M00472.FOXO4,M00473.FOXO1
22	17258416	17258768	352	region ends 14968 bp before DGCR6 (+)	DGCR6 (+)	14968
22	17259227	17259333	106	region ends 14403 bp before DGCR6 (+)	DGCR6 (+)	14403
22	17259964	17260146	182	region ends 13590 bp before DGCR6 (+)	DGCR6 (+)	13590
22	17262012	17262123	111	region ends 11613 bp before DGCR6 (+)	DGCR6 (+)	11613
22	17264006	17264214	208	region ends 9522 bp before DGCR6 (+)	DGCR6 (+)	9522
22	17264371	17264552	181	region ends 9184 bp before DGCR6 (+)	DGCR6 (+)	9184	M00724.HNF-3alph
7	14693957	14694058	101	intron of DGKB (-)	DGKB (-)	0	HNF-3be,M00129.HFH-1,HFH-3,M00791.HNF-3,M00724.HNF-3alph,M00422.FOXJ2,M00293.Freac-7,M00130.FOXD3,M00960.PR,M00955.GR,HFH-1,M00472.FOXO4,M00921.GR,M00921.GR,M00192.GR,M00473.FOXO1,M00289.HFH-3
3	187616145	187616269	124	region starts 53427 bp after DGKG (-)	DGKG (-)	53427
7	136916949	136917151	202	contained within DGKI (-)	DGKI (-)	0	HFH-3,M00791.HNF-3,M00791.HNF-3,M00724.HNF-3alph,M00960.PR,M00960.PR,M00960.PR,M00472.FOXO4,M00921.GR,M00921.GR,M00921.GR,M00192.GR,M00289.HFH-3
5	79956918	79957018	100	region ends 783 bp before DHFR (-)	DHFR (-)	783	M00481.AR,M00481.AR,M00724.HNF-3alph,M00921.GR,M00192.GR
16	70615447	70615630	183	contained within DHODH (+)	DHODH (+)	0	M00791.HNF-3,M00791.HNF-3,M00724.HNF-3alph,M00193.NF-1,M00960.PR,M00921.GR,M00921.GR,M01012.HNF3
10	127565015	127565268	253	region starts 5140 bp after DHX32 (-)	DHX32 (-)	5140	M00791.HNF-3,Broad-complex_4,M00921.GR,M00473.FOXO1
10	127566028	127566154	126	region starts 6153 bp after DHX32 (-)	DHX32 (-)	6153
10	127566285	127566532	247	region starts 6410 bp after DHX32 (-)	DHX32 (-)	6410	HNF-3be,M00791.HNF-3,M00130.FOXD3,M00472.FOXO4,HFH-2
14	79590198	79590458	260	region ends 143164 bp before DIO2 (-)	DIO2 (-)	143164	M00791.HNF-3,M00724.HNF-3alph,M00130.FOXD3,M00960.PR,M00131.HNF-3be,M00921.GR,M00921.GR,M00921.GR,M01012.HNF3,M01012.HNF3
14	79813222	79813357	135	region starts 64943 bp after DIO2 (-)	DIO2 (-)	64943
12	49393431	49393669	238	intron of DIP2B (+)	DIP2B (+)	0	HNF-3be,M00791.HNF-3,M00724.HNF-3alph,M00193.NF-1,M00130.FOXD3,M00960.PR,M00131.HNF-3be,M00921.GR,M00921.GR,M00921.GR,M00192.GR,M00192.GR,M01012.HNF3,HFH-2,M00473.FOXO1,M00473.FOXO1,M00289.HFH-3
9	92161497	92161708	211	region ends 250226 bp before DIRAS2 (-)	DIRAS2 (-)	250226
9	92412066	92412275	209	contained within DIRAS2 (-)	DIRAS2 (-)	0	HFH-3,M00791.HNF-3,M00791.HNF-3,M00960.PR,M00921.GR,M00921.GR,M00192.GR,M00192.GR
2	217867164	217867264	100	intron of DIRC3 (-)	DIRC3 (-)	0	FREAC-4,M00791.HNF-3,M00791.HNF-3,M00724.HNF-3alph,M00724.HNF-3alph,M00422.FOXJ2,M00809.FOX,M00130.FOXD3,M00130.FOXD3,Broad-complex_4,M00472.FOXO4,M01012.HNF3,M00477.FOXO3,M00473.FOXO1,M00289.HFH-3
2	232893170	232893315	145	intron of DIS3L2 (+)	DIS3L2 (+)	0	M00130.FOXD3,M00472.FOXO4,M00921.GR,HFH-2,M00473.FOXO1
1	229886812	229887073	261	intron of DISC1 (+), intron of TSNAX-DISC1 (+)	DISC1 (+)	0	M00481.AR,M00791.HNF-3,M00724.HNF-3alph,M00293.Freac-7,M00921.GR,M00921.GR,M00473.FOXO1
1	221186407	221186688	281	intron of DISP1 (+)	DISP1 (+)	0	Broad-complex_4,M00921.GR
3	38134663	38134801	138	intron of DLEC1 (+)	DLEC1 (+)	0	M00921.GR,M00192.GR
13	49930252	49930416	164	region ends 254344 bp before DLEU7 (-)	DLEU7 (-)	254344	M00724.HNF-3alph,M00960.PR,M00921.GR,M00192.GR,M00477.FOXO3
11	82799672	82799787	115	region ends 43919 bp before DLG2 (-)	DLG2 (-)	43919	M00481.AR,M00791.HNF-3,M00791.HNF-3,M00724.HNF-3alph,M00960.PR,M00960.PR,M00955.GR,Androgen,M00921.GR,M00921.GR,M00954.PR,M00192.GR
11	83096856	83097048	192	intron of DLG2 (-)	DLG2 (-)	0	HNF-3be,M00481.AR,M00791.HNF-3,M00724.HNF-3alph,Broad-complex_4,M00955.GR,M00921.GR,M00192.GR,M01012.HNF3,M00473.FOXO1,M00957.PR
11	83097154	83097257	103	intron of DLG2 (-)	DLG2 (-)	0
11	83173380	83173480	100	intron of DLG2 (-)	DLG2 (-)	0	M00791.HNF-3,M00724.HNF-3alph,M00960.PR,M00960.PR,M00921.GR,M00921.GR,M00921.GR,M00921.GR,M00921.GR,M00192.GR
11	83728622	83728820	198	intron of DLG2 (-)	DLG2 (-)	0	FREAC-4,M00791.HNF-3,M00791.HNF-3,M00724.HNF-3alph,M00422.FOXJ2,M00809.FOX,M00809.FOX,Broad-complex_4,M00131.HNF-3be,M00472.FOXO4,M01012.HNF3,M01012.HNF3,M00473.FOXO1,M00289.HFH-3
10	79317433	79317554	121	intron of DLG5 (-)	DLG5 (-)	0	M00960.PR,M00347.GATA-1,M00921.GR
9	22445269	22445534	265	region starts 2796 bp after DMRTA1 (+)	DMRTA1 (+)	2796
9	22819433	22819545	112	region starts 376960 bp after DMRTA1 (+)	DMRTA1 (+)	376960	M00791.HNF-3,M00960.PR,M00921.GR,M00192.GR
9	22945123	22945273	150	region starts 502650 bp after DMRTA1 (+)	DMRTA1 (+)	502650
15	49574135	49574235	100	intron of DMXL2 (-)	DMXL2 (-)	0	M00266.Croc,M00791.HNF-3,M00724.HNF-3alph,M00472.FOXO4
1	223368946	223369046	100	intron of DNAH14 (+)	DNAH14 (+)	0
5	13992108	13992327	219	intron of DNAH5 (-)	DNAH5 (-)	0	M00724.HNF-3alph,Broad-complex_4,M00347.GATA-1,M01012.HNF3,M00289.HFH-3
5	13998138	13998249	111	region starts 548 bp after DNAH5 (-)	DNAH5 (-)	548	M00791.HNF-3,M00724.HNF-3alph,M00921.GR,M01012.HNF3
5	14062008	14062156	148	region starts 64418 bp after DNAH5 (-)	DNAH5 (-)	64418	HFH-3,M00724.HNF-3alph,M00960.PR,M00960.PR,M00921.GR,M00921.GR,M00921.GR,M00192.GR,M00289.HFH-3
2	84612997	84613097	100	intron of DNAH6 (+)	DNAH6 (+)	0
6	38879067	38879209	142	intron of DNAH8 (+)	DNAH8 (+)	0
6	38933645	38933870	225	intron of DNAH8 (+)	DNAH8 (+)	0	HFH-3,M00724.HNF-3alph,M00472.FOXO4,M00921.GR,M00921.GR,M00192.GR,M01012.HNF3,M00473.FOXO1
2	234316192	234316387	195	contained within DNAJB3 (-) , intron of UGT1A10 (+), intron of UGT1A3 (+), intron of UGT1A4 (+), intron of UGT1A5 (+), intron of UGT1A6 (+), intron of UGT1A7 (+), intron of UGT1A8 (+), intron of UGT1A9 (+)	DNAJB3 (-)	0	M00791.HNF-3,M00724.HNF-3alph,M00960.PR,HFH-1,M00472.FOXO4,M00921.GR,M00192.GR,M01012.HNF3,M01012.HNF3,M00473.FOXO1
1	78236458	78236640	182	region ends 6584 bp before DNAJB4 (+)	DNAJB4 (+)	6584	M00791.HNF-3,M00921.GR,M00921.GR
7	108039018	108039118	100	region starts 36487 bp after DNAJB9 (+)	DNAJB9 (+)	36487	M00290.Freac-2,M00266.Croc,M00791.HNF-3,M00293.Freac-7,M00921.GR,M00192.GR,M01012.HNF3,FREAC-2
10	22415718	22415909	191	region starts 83061 bp after DNAJC1 (-)	DNAJC1 (-)	83061	FREAC-4,HFH-3,M00791.HNF-3,M00724.HNF-3alph,M00724.HNF-3alph,M00472.FOXO4,M00472.FOXO4,M00192.GR,M01012.HNF3,M00473.FOXO1,M00473.FOXO1,M00289.HFH-3
14	73197030	73197357	327	intron of DNAL1 (+)	DNAL1 (+)	0	HNF-3be,M00791.HNF-3,M00791.HNF-3,M00724.HNF-3alph,M00724.HNF-3alph,M00193.NF-1,M00130.FOXD3,M00130.FOXD3,M00960.PR,M00921.GR,M00921.GR,M00921.GR,M00921.GR,M00192.GR,M00192.GR,M00192.GR,M00192.GR,M01012.HNF3,M01012.HNF3,HFH-2
1	84646151	84646338	187	intron of DNASE2B (+)	DNASE2B (+)	0	HNF-3be,M00921.GR,M00192.GR,M01012.HNF3
12	32724638	32724767	129	intron of DNM1L (+)	DNM1L (+)	0	M00791.HNF-3,M00724.HNF-3alph,M00921.GR,M00921.GR,M00192.GR,M01012.HNF3
10	128846306	128846524	218	intron of DOCK1 (+), intron of FAM196A (-)	DOCK1 (+)	0	M00791.HNF-3,M00130.FOXD3,M00960.PR,M00921.GR,M00192.GR
5	169293390	169293583	193	intron of DOCK2 (+), intron of FAM196B (-)	DOCK2 (+)	0	M00481.AR,M00724.HNF-3alph,M00921.GR,M00921.GR,M00921.GR,M00192.GR
7	110957470	110957634	164	intron of IMMP2L (-)	DOCK4 (-)	0	FREAC-4,M00290.Freac-2,HFH-3,M00791.HNF-3,M00791.HNF-3,M00724.HNF-3alph,M00724.HNF-3alph,Broad-complex_4,M00476.FOXO4,M00742.HFH-4,M00192.GR,M01012.HNF3,M00292.Freac-4,M00477.FOXO3,M00473.FOXO1
7	111193334	111193434	100	intron of DOCK4 (-)	DOCK4 (-)	0	M00724.HNF-3alph,M00921.GR,M01012.HNF3
7	111230732	111230957	225	intron of DOCK4 (-)	DOCK4 (-)	0	HNF-3be,HNF-3be,M00724.HNF-3alph,M00724.HNF-3alph,M00293.Freac-7,M00130.FOXD3,M00921.GR,M00921.GR,M00192.GR,HFH-2
7	111495361	111495508	147	intron of DOCK4 (-)	DOCK4 (-)	0	FREAC-4,HFH-3,M00791.HNF-3,M00724.HNF-3alph,M00422.FOXJ2,M00809.FOX,M00130.FOXD3,Broad-complex_4,M00960.PR,M00291.Freac-3,M00131.HNF-3be,M00472.FOXO4,M00921.GR,M00921.GR,M00921.GR,M00192.GR,M01012.HNF3,M01012.HNF3,HFH-2,M00473.FOXO1,M00289.HFH-3
7	111527204	111527304	100	intron of DOCK4 (-)	DOCK4 (-)	0	M00921.GR,M00192.GR,M01012.HNF3,M00473.FOXO1
7	111587928	111588061	133	intron of DOCK4 (-)	DOCK4 (-)	0	Broad-complex_4,M00960.PR,M00472.FOXO4,M00921.GR
7	111588180	111588313	133	intron of DOCK4 (-)	DOCK4 (-)	0	M00960.PR,M00472.FOXO4,M00921.GR,M00473.FOXO1
8	25180379	25180503	124	intron of DOCK5 (+)	DOCK5 (+)	0
8	25321717	25321919	202	intron of DOCK5 (+)	DOCK5 (+)	0	FREAC-4,HNF-3be,M00791.HNF-3,M00791.HNF-3,M00791.HNF-3,M00724.HNF-3alph,M00724.HNF-3alph,M00724.HNF-3alph,M00809.FOX,M00130.FOXD3,M00921.GR,M01012.HNF3,HFH-2
1	62839158	62839339	181	intron of ANGPTL3 (+), intron of DOCK7 (-)	DOCK7 (-)	0	HFH-3,M00791.HNF-3,M00724.HNF-3alph,M00809.FOX,M00960.PR,M00960.PR,M00921.GR,M00921.GR,M00921.GR,M00473.FOXO1
9	289217	289332	115	intron of DOCK8 (+)	DOCK8 (+)	0
6	83850000	83850100	100	intron of DOPEY1 (+)	DOPEY1 (+)	0
2	162649512	162649645	133	region starts 10213 bp after DPP4 (-)	DPP4 (-)	10213
1	166929232	166929332	100	region ends 1998 bp before DPT (-)	DPT (-)	1998	M00724.HNF-3alph,M01012.HNF3,M00473.FOXO1
1	97650008	97650108	100	intron of DPYD (-)	DPYD (-)	0	M00960.PR,M00192.GR,M01012.HNF3
1	98058824	98058961	137	intron of DPYD (-)	DPYD (-)	0	M00791.HNF-3,M00921.GR,M00192.GR
3	115346935	115347082	147	intron of DRD3 (-)	DRD3 (-)	0	FREAC-4,M00290.Freac-2,M00791.HNF-3,M00791.HNF-3,M00791.HNF-3,M00193.NF-1,M00347.GATA-1,M00131.HNF-3be,M00472.FOXO4,M00921.GR,M01012.HNF3,M00473.FOXO1,M00473.FOXO1,FREAC-2
10	50252779	50252879	100	intron of DRGX (-)	DRGX (-)	0
18	26868639	26868863	224	intron of DSC3 (-)	DSC3 (-)	0
21	40666109	40666238	129	intron of DSCAM (-)	DSCAM (-)	0	M00791.HNF-3,M00724.HNF-3alph,M01012.HNF3
6	116739412	116739641	229	intron of DSE (+)	DSE (+)	0	M00921.GR,M00921.GR,M00192.GR
18	62939347	62939458	111	region ends 385341 bp before DSEL (-)	DSEL (-)	385341
18	27108314	27108414	100	region ends 43636 bp before DSG1 (+)	DSG1 (+)	43636	M00724.HNF-3alph,M00192.GR
18	27203530	27203747	217	region ends 6991 bp before DSG4 (+)	DSG4 (+)	6991
1	210373312	210373437	125	region starts 28501 bp after DTL (+)	DTL (+)	28501
5	117244717	117244921	204	region ends 955553 bp before DTWD2 (-)	DTWD2 (-)	955553	HFH-3,M00791.HNF-3,M00724.HNF-3alph,M00960.PR,M00921.GR,M00921.GR,M00192.GR
5	117634556	117634656	100	region ends 565818 bp before DTWD2 (-)	DTWD2 (-)	565818	HNF-3be,M00791.HNF-3,M00724.HNF-3alph,M00193.NF-1
15	43219326	43219433	107	intron of DUOX1 (+)	DUOX1 (+)	0	M00481.AR,M00921.GR,M00921.GR,M00192.GR
1	219955588	219955688	100	intron of DUSP10 (-)	DUSP10 (-)	0	Broad-complex_4,M00960.PR,M00921.GR,M00192.GR
2	183667704	183667881	177	intron of DUSP19 (+)	DUSP19 (+)	0	M00293.Freac-7,Broad-complex_4,M00960.PR,M00921.GR,M00192.GR,M00192.GR
2	183668056	183668221	165	intron of DUSP19 (+)	DUSP19 (+)	0	Broad-complex_4,Broad-complex_4,M00960.PR,M00960.PR,M00921.GR,M00192.GR
1	165361553	165361693	140	contained within DUSP27 (+)	DUSP27 (+)	0	HFH-3,M00921.GR
8	29230313	29230413	100	region ends 19124 bp before DUSP4 (-)	DUSP4 (-)	19124	M00724.HNF-3alph,M01012.HNF3
7	95423125	95423249	124	intron of DYNC1I1 (+)	DYNC1I1 (+)	0	HFH-3,M00791.HNF-3,M00724.HNF-3alph,M00422.FOXJ2,M00809.FOX,Broad-complex_4,M00472.FOXO4,M00921.GR,M00921.GR,M01012.HNF3,M00473.FOXO1,M00289.HFH-3
2	172327720	172327883	163	region starts 14554 bp after DYNC1I2 (+)	DYNC1I2 (+)	14554	M00791.HNF-3,M00791.HNF-3,M00791.HNF-3,M00724.HNF-3alph,M00724.HNF-3alph,M00422.FOXJ2,M00921.GR,M00921.GR,M00473.FOXO1
11	102712116	102712233	117	intron of DYNC2H1 (+)	DYNC2H1 (+)	0
12	76262792	76262940	148	region starts 279300 bp after E2F7 (-)	E2F7 (-)	279300	M00481.AR,M00422.FOXJ2,M00130.FOXD3,Broad-complex_4,M00960.PR,HFH-1,Androgen,M00472.FOXO4,M00921.GR,M00921.GR,M00192.GR,HFH-2,M00473.FOXO1
8	25904209	25904397	188	intron of EBF2 (-)	EBF2 (-)	0	M00290.Freac-2,HFH-3,M00791.HNF-3,M00791.HNF-3,M00791.HNF-3,M00724.HNF-3alph,M00724.HNF-3alph,M00193.NF-1,M00293.Freac-7,M00293.Freac-7,M00291.Freac-3,M00131.HNF-3be,M00472.FOXO4,M00921.GR,M00921.GR,M00192.GR,M01012.HNF3,M00473.FOXO1
8	25914112	25914263	151	intron of EBF2 (-)	EBF2 (-)	0	M00791.HNF-3,M00791.HNF-3,M00724.HNF-3alph,M00724.HNF-3alph,M00724.HNF-3alph,M00193.NF-1,M00960.PR,M00472.FOXO4,M00472.FOXO4,M00742.HFH-4,M00921.GR,M00921.GR,M00921.GR,M01012.HNF3,M01012.HNF3,M00473.FOXO1,M00473.FOXO1
8	25950062	25950188	126	intron of EBF2 (-)	EBF2 (-)	0
1	234619426	234619552	126	region ends 4751 bp before EDARADD (+)	EDARADD (+)	4751
15	72743830	72744010	180	intron of EDC3 (-)	EDC3 (-)	0	HNF-3be,M00724.HNF-3alph,M00130.FOXD3,M00921.GR,M00921.GR,M01012.HNF3,HFH-2
3	5367676	5367811	135	region starts 131026 bp after EDEM1 (+)	EDEM1 (+)	131026	M00791.HNF-3,M00921.GR,M00192.GR,M01012.HNF3
16	22131039	22131139	100	intron of EEF2K (+)	EEF2K (+)	0	FREAC-4,FREAC-4,M00290.Freac-2,HNF-3be,M00791.HNF-3,M00474.FOXO1,M00422.FOXJ2,M01012.HNF3,M01012.HNF3,M00473.FOXO1
7	36193061	36193265	204	intron of EEPD1 (+)	EEPD1 (+)	0	M00129.HFH-1,HFH-3,M00791.HNF-3,M00724.HNF-3alph,M00293.Freac-7,M00472.FOXO4,M00921.GR,M00921.GR,M00192.GR,M00289.HFH-3
8	49724366	49724554	188	region ends 65473 bp before EFCAB1 (-)	EFCAB1 (-)	65473	M00791.HNF-3,M00193.NF-1,Broad-complex_4,M00960.PR,M00472.FOXO4,M00921.GR,M00921.GR,M00921.GR,M00192.GR,M00192.GR,M00473.FOXO1
22	42473135	42473313	178	intron of EFCAB6 (-)	EFCAB6 (-)	0	FREAC-4,HNF-3be,M00791.HNF-3,M00193.NF-1,M00193.NF-1,M00960.PR,M00921.GR,M00192.GR,M00192.GR,M00473.FOXO1
1	63793836	63793973	137	intron of EFCAB7 (+)	EFCAB7 (+)	0
3	19882854	19882969	115	region ends 13001 bp before EFHB (-)	EFHB (-)	13001	M00791.HNF-3,M01012.HNF3
1	153370437	153370685	248	contained within EFNA1 (+)	EFNA1 (+)	0	M00481.AR,M00193.NF-1,M00193.NF-1,M00960.PR,M00960.PR,M00921.GR,M00921.GR,M00192.GR,M00192.GR,M00192.GR
5	106013105	106013240	135	region ends 727249 bp before EFNA5 (-)	EFNA5 (-)	727249	FREAC-4,M00791.HNF-3,M00724.HNF-3alph,M00422.FOXJ2,M00473.FOXO1
5	106825970	106826211	241	intron of EFNA5 (-)	EFNA5 (-)	0	M00791.HNF-3,M00791.HNF-3,M00724.HNF-3alph,M00724.HNF-3alph,M00422.FOXJ2,M00960.PR,M00131.HNF-3be,M00472.FOXO4,M00921.GR,M00921.GR,M00921.GR,M00192.GR,M01012.HNF3,M01012.HNF3,M00473.FOXO1
5	38151512	38151640	128	region ends 142650 bp before EGFLAM (+)	EGFLAM (+)	142650	FREAC-4,M00290.Freac-2,HNF-3be,M00129.HFH-1,M00266.Croc,M00791.HNF-3,M00724.HNF-3alph,M00474.FOXO1,M00422.FOXJ2,M00809.FOX,M00130.FOXD3,Broad-complex_4,HFH-1,M00347.GATA-1,M00131.HNF-3be,M00472.FOXO4,M01012.HNF3,M00292.Freac-4,HFH-2,M00473.FOXO1
7	55023765	55023955	190	region ends 30264 bp before EGFR (+)	EGFR (+)	30264	M00791.HNF-3,M00724.HNF-3alph,Broad-complex_4,M00960.PR,M00960.PR,M00921.GR,M00921.GR,M01012.HNF3
2	62811388	62811568	180	intron of EHBP1 (+)	EHBP1 (+)	0
15	40003924	40004024	100	intron of EHD4 (-)	EHD4 (-)	0
11	34610248	34610542	294	intron of EHF (+)	EHF (+)	0	FREAC-4,M00290.Freac-2,M00791.HNF-3,M00791.HNF-3,M00474.FOXO1,M00422.FOXJ2,M00193.NF-1,M00476.FOXO4,M00476.FOXO4,M00960.PR,M00347.GATA-1,M00472.FOXO4,M00472.FOXO4,M00472.FOXO4,M00921.GR,M01012.HNF3,M00477.FOXO3,M00473.FOXO1,M00473.FOXO1,FREAC-2
11	34612016	34612116	100	intron of EHF (+)	EHF (+)	0
11	34618207	34618387	180	intron of EHF (+)	EHF (+)	0
11	34646410	34646539	129	region starts 6752 bp after EHF (+)	EHF (+)	6752	M00129.HFH-1,M00791.HNF-3,M00791.HNF-3,M00724.HNF-3alph,M00960.PR,HFH-1,M00472.FOXO4,M00921.GR,M01012.HNF3,M00473.FOXO1,M00473.FOXO1
11	34649260	34649447	187	region starts 9602 bp after EHF (+)	EHF (+)	9602
7	6034879	6035022	143	intron of EIF2AK1 (-)	EIF2AK1 (-)	0	Broad-complex_4,M00960.PR,M00960.PR,M00921.GR,M00921.GR
8	117633885	117633985	100	region ends 92251 bp before EIF3H (-)	EIF3H (-)	92251	M00921.GR
8	117748940	117749159	219	intron of EIF3H (-)	EIF3H (-)	0	FREAC-4,FREAC-4,M00791.HNF-3,M00422.FOXJ2,M00130.FOXD3,Broad-complex_4,HFH-1,M00472.FOXO4,M00472.FOXO4,M00921.GR,M00921.GR,M01012.HNF3,M00477.FOXO3,M00473.FOXO1
7	109575140	109575335	195	region starts 187633 bp after EIF3IP1 (-)	EIF3IP1 (-)	187633	FREAC-4,HFH-3,M00791.HNF-3,M00791.HNF-3,M00791.HNF-3,M00724.HNF-3alph,M00724.HNF-3alph,M00293.Freac-7,M00130.FOXD3,M00130.FOXD3,M00921.GR,M01012.HNF3,M00473.FOXO1,M00289.HFH-3
7	109637138	109637309	171	region starts 249631 bp after EIF3IP1 (-)	EIF3IP1 (-)	249631	M00921.GR
7	109708809	109708920	111	region starts 321302 bp after EIF3IP1 (-)	EIF3IP1 (-)	321302	FREAC-4,M00481.AR,M00193.NF-1,M00472.FOXO4,M00921.GR,M00921.GR,M00192.GR,M00473.FOXO1
4	100049061	100049215	154	intron of EIF4E (-)	EIF4E (-)	0	M00921.GR,M00921.GR
9	23093742	23093842	100	region ends 586263 bp before ELAVL2 (-)	ELAVL2 (-)	586263	FREAC-4,HNF-3be,M00129.HFH-1,M00791.HNF-3,M00791.HNF-3,M00791.HNF-3,M00724.HNF-3alph,M00724.HNF-3alph,M00724.HNF-3alph,M00422.FOXJ2,M00809.FOX,M00293.Freac-7,M00130.FOXD3,M00130.FOXD3,Broad-complex_4,Broad-complex_4,HFH-1,M00291.Freac-3,M00131.HNF-3be,M00131.HNF-3be,M00472.FOXO4,M01012.HNF3,M01012.HNF3,M00292.Freac-4,HFH-2,M00477.FOXO3,M00473.FOXO1,M00473.FOXO1,M00289.HFH-3
9	23522553	23522653	100	region ends 157452 bp before ELAVL2 (-)	ELAVL2 (-)	157452	HNF-3be,M00791.HNF-3,M00724.HNF-3alph,M00293.Freac-7,M01012.HNF3,M00473.FOXO1
9	24371279	24371676	397	region starts 559435 bp after ELAVL2 (-)	ELAVL2 (-)	559435	HNF-3be,M00791.HNF-3,M00724.HNF-3alph,M00960.PR,M00960.PR,HFH-1,M00921.GR,M00921.GR,M00921.GR
9	24371838	24371938	100	region starts 559994 bp after ELAVL2 (-)	ELAVL2 (-)	559994
9	24691653	24691941	288	region starts 879809 bp after ELAVL2 (-)	ELAVL2 (-)	879809	M00791.HNF-3,M00724.HNF-3alph,M00724.HNF-3alph,M00293.Freac-7,M00472.FOXO4,M00472.FOXO4,M01012.HNF3,M01012.HNF3,M00477.FOXO3,M00473.FOXO1,M00473.FOXO1,M00473.FOXO1,M00473.FOXO1
9	24702116	24702363	247	region starts 890272 bp after ELAVL2 (-)	ELAVL2 (-)	890272
1	50361503	50361637	134	intron of ELAVL4 (+)	ELAVL4 (+)	0	M00791.HNF-3,M00921.GR
4	140267597	140267769	172	intron of ELF2 (-)	ELF2 (-)	0	M00960.PR,M00960.PR,M00960.PR,M00921.GR,M00921.GR,M00192.GR,M00192.GR,M00192.GR
5	95351176	95351458	282	region starts 27644 bp after ELL2 (-)	ELL2 (-)	27644	M00791.HNF-3,M00422.FOXJ2,Broad-complex_4,Broad-complex_4,M00960.PR,M00960.PR,M00921.GR,M00921.GR,M00192.GR,M00192.GR
5	60084657	60084757	100	contained within ELOVL7 (-)	ELOVL7 (-)	0	FREAC-4,M00791.HNF-3,M00921.GR,M00921.GR,M00192.GR
5	60158971	60159080	109	intron of ELOVL7 (-)	ELOVL7 (-)	0	FREAC-4,M00791.HNF-3,M00724.HNF-3alph,M00422.FOXJ2,M01012.HNF3,M00473.FOXO1,FREAC-2
11	31539385	31539536	151	intron of ELP4 (+)	ELP4 (+)	0	M00960.PR,M00921.GR,M00921.GR
1	79094454	79094615	161	region ends 33422 bp before ELTD1 (-)	ELTD1 (-)	33422	M00129.HFH-1,M00791.HNF-3,M00791.HNF-3,M00724.HNF-3alph,M00809.FOX,Broad-complex_4,HFH-1,M00472.FOXO4,M00921.GR,M00921.GR,M00473.FOXO1
1	79105358	79105473	115	region ends 22564 bp before ELTD1 (-)	ELTD1 (-)	22564
1	79126279	79126441	162	region ends 1596 bp before ELTD1 (-)	ELTD1 (-)	1596	M00266.Croc,M00791.HNF-3,M00791.HNF-3,M00422.FOXJ2,M00809.FOX,M00130.FOXD3,M01012.HNF3,M01012.HNF3,HFH-2
1	79182649	79182809	160	intron of ELTD1 (-)	ELTD1 (-)	0	HNF-3be,M00791.HNF-3,M00724.HNF-3alph,M00130.FOXD3,Broad-complex_4,M00131.HNF-3be,M00921.GR,M01012.HNF3
1	79529482	79529668	186	region starts 284398 bp after ELTD1 (-)	ELTD1 (-)	284398	HNF-3be,M00724.HNF-3alph,M00960.PR,M00960.PR,M00347.GATA-1,M00921.GR,M00921.GR,M00921.GR,M01012.HNF3
1	80630969	80631112	143	region starts 1385885 bp after ELTD1 (-)	ELTD1 (-)	1385885	Broad-complex_4
5	49441558	49441796	238	region ends 285994 bp before EMB (-)	EMB (-)	285994
5	49472840	49473045	205	region ends 254745 bp before EMB (-)	EMB (-)	254745
5	49475794	49475924	130	region ends 251866 bp before EMB (-)	EMB (-)	251866
5	49476028	49476129	101	region ends 251661 bp before EMB (-)	EMB (-)	251661
5	49477022	49477124	102	region ends 250666 bp before EMB (-)	EMB (-)	250666
5	49486338	49486531	193	region ends 241259 bp before EMB (-)	EMB (-)	241259
5	49520605	49520713	108	region ends 207077 bp before EMB (-)	EMB (-)	207077
5	49549533	49549637	104	region ends 178153 bp before EMB (-)	EMB (-)	178153
5	49577365	49577467	102	region ends 150323 bp before EMB (-)	EMB (-)	150323
4	101770492	101770653	161	region starts 112218 bp after EMCN (-)	EMCN (-)	112218	M00960.PR,M00921.GR,M00921.GR
7	100813061	100813222	161	intron of EMID2 (+)	EMID2 (+)	0
14	99503070	99503192	122	region starts 24921 bp after EML1 (+)	EML1 (+)	24921	M00960.PR,M00921.GR,M00921.GR
14	88173089	88173272	183	intron of EML5 (-)	EML5 (-)	0	M00266.Croc,M00791.HNF-3,M00130.FOXD3,M00960.PR,HFH-1,M00131.HNF-3be,M00472.FOXO4,M00472.FOXO4,M00921.GR,HFH-2,M00473.FOXO1
16	10521960	10522147	187	region ends 7634 bp before EMP2 (-)	EMP2 (-)	7634	M00481.AR,M00481.AR,M00791.HNF-3,M00724.HNF-3alph,M00131.HNF-3be,M00921.GR,M00921.GR,M00473.FOXO1
13	43017827	43017927	100	intron of ENOX1 (-)	ENOX1 (-)	0	HFH-3,M00921.GR,M00192.GR
X	129903245	129903424	179	region starts 38355 bp after ENOX2 (-)	ENOX2 (-)	38355
4	111649772	111649872	100	intron of ENPEP (+)	ENPEP (+)	0
22	38497105	38497205	100	intron of ENTHD1 (-)	ENTHD1 (-)	0
9	111043451	111043625	174	contained within EPB41L4B (-) , intron of EPB41L4B (-)	EPB41L4B (-)	0	Broad-complex_4,M00960.PR,M00921.GR,M00921.GR,M00921.GR
9	111103304	111103457	153	intron of EPB41L4B (-)	EPB41L4B (-)	0	HNF-3be,M00791.HNF-3,M00130.FOXD3,M00473.FOXO1
7	142827351	142827466	115	region starts 11243 bp after EPHA1 (-)	EPHA1 (-)	11243	M00791.HNF-3,Broad-complex_4,M00921.GR
3	89243112	89243274	162	intron of EPHA3 (+)	EPHA3 (+)	0	M00791.HNF-3,M00724.HNF-3alph,Broad-complex_4,M00960.PR,M00472.FOXO4,M00921.GR,M00192.GR,M00473.FOXO1,M00289.HFH-3
3	89628634	89628855	221	region starts 14659 bp after EPHA3 (+)	EPHA3 (+)	14659	HFH-3,M00791.HNF-3,M00791.HNF-3,M00724.HNF-3alph,M00724.HNF-3alph,M01012.HNF3,M00289.HFH-3
3	89635828	89635977	149	region starts 21853 bp after EPHA3 (+)	EPHA3 (+)	21853	HNF-3be,HFH-3,M00791.HNF-3,M00724.HNF-3alph,M00809.FOX,M00130.FOXD3,M00960.PR,M00921.GR,HFH-2
3	90113681	90113802	121	region starts 499706 bp after EPHA3 (+)	EPHA3 (+)	499706	M00481.AR,M00481.AR,M00921.GR,M00921.GR,M00192.GR,M00192.GR
3	90449724	90449833	109	region starts 835749 bp after EPHA3 (+)	EPHA3 (+)	835749
3	90451500	90451713	213	region starts 837525 bp after EPHA3 (+)	EPHA3 (+)	837525
3	90478338	90478449	111	region starts 864363 bp after EPHA3 (+)	EPHA3 (+)	864363
3	90512708	90512810	102	region starts 898733 bp after EPHA3 (+)	EPHA3 (+)	898733
3	90530613	90530793	180	region starts 916638 bp after EPHA3 (+)	EPHA3 (+)	916638
3	90546787	90546955	168	region starts 932812 bp after EPHA3 (+)	EPHA3 (+)	932812
3	90556396	90556501	105	region starts 942421 bp after EPHA3 (+)	EPHA3 (+)	942421
3	90560361	90560475	114	region starts 946386 bp after EPHA3 (+)	EPHA3 (+)	946386
3	90570533	90570634	101	region starts 956558 bp after EPHA3 (+)	EPHA3 (+)	956558
3	90573377	90573549	172	region starts 959402 bp after EPHA3 (+)	EPHA3 (+)	959402
2	222183756	222183856	100	region starts 38501 bp after EPHA4 (-)	EPHA4 (-)	38501	M00481.AR,M00481.AR,M00193.NF-1,Androgen,M00472.FOXO4,M00921.GR,M00921.GR,M00192.GR,M00192.GR,M00192.GR,M01012.HNF3
4	66180197	66180331	134	intron of EPHA5 (-)	EPHA5 (-)	0	FREAC-4,M00290.Freac-2,HNF-3be,M00791.HNF-3,M00791.HNF-3,M00791.HNF-3,M00724.HNF-3alph,M00724.HNF-3alph,M00724.HNF-3alph,M00130.FOXD3,M00960.PR,M00131.HNF-3be,M00472.FOXO4,M00921.GR,M00921.GR,M01012.HNF3,M00473.FOXO1,FREAC-2
4	66584028	66584227	199	region starts 365779 bp after EPHA5 (-)	EPHA5 (-)	365779	FREAC-4,M00290.Freac-2,M00791.HNF-3,M00791.HNF-3,M00791.HNF-3,M00724.HNF-3alph,M00724.HNF-3alph,M00724.HNF-3alph,M00474.FOXO1,M00422.FOXJ2,M00130.FOXD3,M00130.FOXD3,M00130.FOXD3,M00131.HNF-3be,M00131.HNF-3be,M00472.FOXO4,M00472.FOXO4,M00921.GR,M00192.GR,M01012.HNF3,M01012.HNF3,M01012.HNF3,M01012.HNF3,HFH-2,HFH-2,M00473.FOXO1,M00473.FOXO1,FREAC-2
4	66809872	66809972	100	region starts 591623 bp after EPHA5 (-)	EPHA5 (-)	591623
3	97169775	97169911	136	region ends 846204 bp before EPHA6 (+)	EPHA6 (+)	846204	HNF-3be,M00791.HNF-3,M00724.HNF-3alph,M01012.HNF3
3	98021207	98021386	179	intron of EPHA6 (+)	EPHA6 (+)	0	M00791.HNF-3,Broad-complex_4,M00960.PR,M00960.PR,M00347.GATA-1,M00921.GR,M00921.GR,M00921.GR,M00192.GR
3	98027205	98027347	142	intron of EPHA6 (+)	EPHA6 (+)	0	M00921.GR,M00473.FOXO1
3	98904969	98905117	148	intron of EPHA6 (+)	EPHA6 (+)	0	FREAC-4,FREAC-4,M00791.HNF-3,M00791.HNF-3,M00724.HNF-3alph,M00724.HNF-3alph,M00422.FOXJ2,Broad-complex_4,M00476.FOXO4,M00476.FOXO4,M00472.FOXO4,M00472.FOXO4,M00921.GR,M01012.HNF3,M00477.FOXO3,M00473.FOXO1,M00473.FOXO1,M00289.HFH-3,FREAC-2
6	93447991	93448134	143	region ends 558325 bp before EPHA7 (-)	EPHA7 (-)	558325
6	93572817	93573012	195	region ends 433447 bp before EPHA7 (-)	EPHA7 (-)	433447	M00791.HNF-3,Broad-complex_4,M00960.PR,M00921.GR,M00921.GR,M00192.GR
6	93631702	93631892	190	region ends 374567 bp before EPHA7 (-)	EPHA7 (-)	374567
6	93743529	93743712	183	region ends 262747 bp before EPHA7 (-)	EPHA7 (-)	262747	Broad-complex_4
6	94108915	94109162	247	intron of EPHA7 (-)	EPHA7 (-)	0	M00266.Croc,M00791.HNF-3,Broad-complex_4,Broad-complex_4,M00960.PR,M00347.GATA-1,M00921.GR,M01012.HNF3
3	136491432	136491584	152	region starts 29434 bp after EPHB1 (+)	EPHB1 (+)	29434
1	224076139	224076313	174	intron of EPHX1 (+)	EPHX1 (+)	0	HNF-3be,M00791.HNF-3,M00791.HNF-3,M00724.HNF-3alph,M00293.Freac-7,M00130.FOXD3,Broad-complex_4,Broad-complex_4,M00960.PR,M00131.HNF-3be,M00921.GR,M01012.HNF3,M00473.FOXO1,M00473.FOXO1
6	145630195	145630361	166	region ends 357772 bp before EPM2A (-)	EPM2A (-)	357772	HNF-3be,M00266.Croc,M00192.GR,M01012.HNF3
19	60879709	60879829	120	intron of EPN1 (+), region overlaps with 22.31% of EPN1 (+)	EPN1 (+)	0
17	19092134	19092329	195	intron of EPN2 (+)	EPN2 (+)	0	M00193.NF-1,M00193.NF-1,M00193.NF-1,M00960.PR,M00347.GATA-1,M00921.GR,M00921.GR,M01012.HNF3
1	218208388	218208517	129	region ends 48 bp before EPRS (-)	EPRS (-)	48	M01012.HNF3
1	218246992	218247128	136	intron of EPRS (-)	EPRS (-)	0	FREAC-4,M00791.HNF-3,M00724.HNF-3alph,M00422.FOXJ2,M00809.FOX,M00921.GR,M01012.HNF3,M00473.FOXO1,M00289.HFH-3
13	42396541	42396650	109	intron of EPSTI1 (-)	EPSTI1 (-)	0	M00921.GR
2	211754815	211755081	266	region ends 193606 bp before ERBB4 (-)	ERBB4 (-)	193606	FREAC-4,M00791.HNF-3,M00724.HNF-3alph,M00960.PR,M00921.GR,M01012.HNF3,M00473.FOXO1,M00289.HFH-3
2	211981551	211981697	146	intron of ERBB4 (-)	ERBB4 (-)	0	M00193.NF-1,M00193.NF-1,Broad-complex_4,M00960.PR,HFH-1,M00921.GR,M00921.GR,M00192.GR,M01012.HNF3
12	1029662	1029813	151	intron of ERC1 (+)	ERC1 (+)	0	M00921.GR,M00921.GR,M01012.HNF3
12	1117526	1117627	101	intron of ERC1 (+)	ERC1 (+)	0
12	1196703	1196864	161	intron of ERC1 (+)	ERC1 (+)	0	M00347.GATA-1,M00921.GR
10	50383160	50383261	101	intron of ERCC6 (-)	ERCC6 (-)	0	M00192.GR,M00473.FOXO1
17	59559947	59560169	222	intron of ERN1 (-)	ERN1 (-)	0	M00791.HNF-3,M00960.PR,M00960.PR,M00960.PR,M00921.GR,M00921.GR,M00921.GR,M00921.GR,M00192.GR
1	234550668	234550862	194	region starts 38705 bp after ERO1LB (-)	ERO1LB (-)	38705	HNF-3be,HNF-3be,M00193.NF-1,M00131.HNF-3be,M00921.GR,M00921.GR,M00192.GR,M01012.HNF3
9	101854480	101854610	130	contained within ERP44 (-)	ERP44 (-)	0	M00921.GR
1	8053654	8053864	210	region starts 44673 bp after ERRFI1 (-)	ERRFI1 (-)	44673	M00481.AR,M00481.AR,M00193.NF-1,M00293.Freac-7,Broad-complex_4,Broad-complex_4,M00960.PR,M00347.GATA-1,M00921.GR,M00921.GR,M00921.GR,M00192.GR,M00473.FOXO1
20	13668138	13668269	131	intron of ESF1 (-)	ESF1 (-)	0	FREAC-4,M00193.NF-1,Broad-complex_4,M00921.GR,M00473.FOXO1
14	75932602	75932725	123	intron of ESRRB (+)	ESRRB (+)	0	HNF-3be,M00791.HNF-3,M00724.HNF-3alph,M00130.FOXD3,M00130.FOXD3,M00131.HNF-3be,M00472.FOXO4,M01012.HNF3,HFH-2
1	214768810	214768954	144	intron of ESRRG (-)	ESRRG (-)	0	FREAC-4,M00791.HNF-3,M00724.HNF-3alph,M00422.FOXJ2,M00960.PR,M00955.GR,M00472.FOXO4,M00921.GR,M00192.GR,M01012.HNF3,M00473.FOXO1
1	215142777	215142976	199	intron of ESRRG (-)	ESRRG (-)	0	M00791.HNF-3,M00724.HNF-3alph,M00193.NF-1,Broad-complex_4,M00921.GR,M00921.GR,M01012.HNF3,M01012.HNF3
7	158218707	158218874	167	contained within ESYT2 (-)	ESYT2 (-)	0	M00481.AR,M00481.AR,Broad-complex_4,M00960.PR,M00960.PR,Androgen,M00921.GR,M00921.GR,M00921.GR,M00192.GR
2	67527365	67527591	226	region starts 36327 bp after ETAA1 (+)	ETAA1 (+)	36327	HNF-3be,M00129.HFH-1,HFH-3,M00791.HNF-3,M00724.HNF-3alph,M00422.FOXJ2,M00809.FOX,M00130.FOXD3,M00130.FOXD3,M00130.FOXD3,M00130.FOXD3,M00960.PR,HFH-1,M00131.HNF-3be,M00472.FOXO4,M00742.HFH-4,M00921.GR,M00921.GR,M01012.HNF3,HFH-2,HFH-2,M00289.HFH-3
5	137912361	137912547	186	region starts 5529 bp after ETF1 (-)	ETF1 (-)	5529	M00347.GATA-1
15	74327358	74327458	100	intron of ETFA (-)	ETFA (-)	0
12	23104503	23104661	158	region starts 415886 bp after ETNK1 (+)	ETNK1 (+)	415886	M00192.GR
7	13750116	13750221	105	region ends 147162 bp before ETV1 (-)	ETV1 (-)	147162	HFH-3,M00472.FOXO4,M00921.GR,M00192.GR,M00289.HFH-3
1	155521035	155521190	155	region starts 146233 bp after ETV3 (-)	ETV3 (-)	146233
12	11920955	11921055	100	intron of ETV6 (+)	ETV6 (+)	0
14	99566772	99566873	101	region ends 34631 bp before EVL (+)	EVL (+)	34631
2	176650149	176650326	177	region ends 2755 bp before EVX2 (-)	EVX2 (-)	2755	HNF-3be,HFH-3,M00791.HNF-3,M00791.HNF-3,M00293.Freac-7,M00347.GATA-1,M00472.FOXO4,M00472.FOXO4,M00472.FOXO4,M01012.HNF3,M00473.FOXO1,M00473.FOXO1,M00473.FOXO1
7	132718621	132718744	123	intron of EXOC4 (+)	EXOC4 (+)	0
10	94653496	94653717	221	intron of EXOC6 (+)	EXOC6 (+)	0
10	94740411	94740511	100	intron of EXOC6 (+)	EXOC6 (+)	0
8	72416404	72416551	147	intron of EYA1 (-)	EYA1 (-)	0	M00130.FOXD3,HFH-2
8	72637869	72638026	157	region starts 200847 bp after EYA1 (-)	EYA1 (-)	200847	HNF-3be,HFH-3,HFH-3,M00791.HNF-3,M00724.HNF-3alph,M00724.HNF-3alph,M00130.FOXD3,M00130.FOXD3,M00347.GATA-1,M01012.HNF3,M00473.FOXO1,M00289.HFH-3,M00289.HFH-3
20	45039126	45039226	100	intron of EYA2 (+)	EYA2 (+)	0	HNF-3be,M00347.GATA-1,M00472.FOXO4,M01012.HNF3,M00473.FOXO1
20	45091998	45092166	168	intron of EYA2 (+)	EYA2 (+)	0
1	28244457	28244557	100	intron of EYA3 (-)	EYA3 (-)	0
6	133635683	133635925	242	intron of EYA4 (+)	EYA4 (+)	0
1	167744916	167745080	164	region ends 2736 bp before F5 (-)	F5 (-)	2736	M00921.GR,M00921.GR
1	167750932	167751032	100	intron of F5 (-)	F5 (-)	0	M00193.NF-1
1	167804372	167804643	271	intron of F5 (-)	F5 (-)	0	M00266.Croc,M00791.HNF-3,M00791.HNF-3,M00724.HNF-3alph,M00724.HNF-3alph,M00193.NF-1,M00960.PR,M00921.GR,M00921.GR,M00921.GR,M00192.GR,M01012.HNF3,M01012.HNF3
1	167810389	167810523	134	intron of F5 (-)	F5 (-)	0	M00921.GR
1	167821590	167821704	114	intron of F5 (-)	F5 (-)	0	M00130.FOXD3
X	138453937	138454135	198	intron of F9 (+)	F9 (+)	0
8	82397161	82397308	147	region starts 37597 bp after FABP5 (+)	FABP5 (+)	37597
6	123134200	123134300	100	region ends 8045 bp before FABP7 (+)	FABP7 (+)	8045	FREAC-4,M00791.HNF-3,M00791.HNF-3,Broad-complex_4,M01012.HNF3,M00473.FOXO1
5	14642186	14642325	139	intron of FAM105A (+)	FAM105A (+)	0
10	14654151	14654285	134	intron of FAM107B (-)	FAM107B (-)	0	HNF-3be,M00791.HNF-3,M00791.HNF-3,M00724.HNF-3alph,M00724.HNF-3alph,M00809.FOX,M00130.FOXD3,M00131.HNF-3be,M00472.FOXO4,M00192.GR,M01012.HNF3,HFH-2
10	14749384	14749562	178	intron of FAM107B (-)	FAM107B (-)	0	HNF-3be,M00791.HNF-3,M00724.HNF-3alph,M00960.PR,M00921.GR,M00921.GR,M00921.GR,M00921.GR,M00192.GR,M01012.HNF3
13	49838507	49838615	108	region starts 192754 bp after FAM10A4 (+)	FAM10A4 (+)	192754	M00921.GR
8	59043315	59043430	115	region ends 26237 bp before FAM110B (+)	FAM110B (+)	26237	M00921.GR
8	59067342	59067556	214	region ends 2111 bp before FAM110B (+)	FAM110B (+)	2111	M00724.HNF-3alph,M00960.PR,M00347.GATA-1,M00921.GR,M01012.HNF3
8	59105807	59106017	210	intron of FAM110B (+)	FAM110B (+)	0	FREAC-4,HNF-3be,M00791.HNF-3,M00791.HNF-3,M00724.HNF-3alph,M00130.FOXD3,M00960.PR,M00347.GATA-1,M00291.Freac-3,M00131.HNF-3be,M00472.FOXO4,M00921.GR,M01012.HNF3,M01012.HNF3,M00473.FOXO1,M00289.HFH-3
4	38576209	38576389	180	intron of FAM114A1 (+)	FAM114A1 (+)	0	HNF-3be,M00481.AR,M00791.HNF-3,M00724.HNF-3alph,M00130.FOXD3,Androgen,M00192.GR,M01012.HNF3
11	125607013	125607191	178	intron of FAM118B (+)	FAM118B (+)	0	M00791.HNF-3,M00724.HNF-3alph,M00193.NF-1,M00193.NF-1,M00472.FOXO4,M01012.HNF3,M00473.FOXO1,M00473.FOXO1
1	183026735	183026889	154	region overlaps with 65.16% of FAM129A (-)	FAM129A (-)	0	FREAC-4,M00266.Croc,M00791.HNF-3,M00724.HNF-3alph,M00724.HNF-3alph,M00809.FOX,M00130.FOXD3,M01012.HNF3,HFH-2
1	183141480	183141666	186	intron of FAM129A (-)	FAM129A (-)	0	HNF-3be,HFH-3,M00791.HNF-3,M00724.HNF-3alph,M00130.FOXD3,M00347.GATA-1,M00131.HNF-3be,M00472.FOXO4,M01012.HNF3,HFH-2,M00473.FOXO1,M00289.HFH-3
1	183165788	183165927	139	intron of FAM129A (-)	FAM129A (-)	0	FREAC-4,M00290.Freac-2,M00791.HNF-3,M00474.FOXO1,M00476.FOXO4,M00960.PR,M00472.FOXO4,M00921.GR,M00921.GR,M00477.FOXO3,M00473.FOXO1,FREAC-2
5	16600703	16600902	199	intron of FAM134B (-)	FAM134B (-)	0	M00266.Croc,M00193.NF-1,M00960.PR,M00960.PR,M00921.GR,M00921.GR,M00192.GR
4	90139264	90139537	273	intron of FAM13A (-)	FAM13A (-)	0	HNF-3be,M00266.Croc,HFH-3,HFH-3,M00791.HNF-3,M00791.HNF-3,M00724.HNF-3alph,M00724.HNF-3alph,M00422.FOXJ2,M00130.FOXD3,M00960.PR,M00472.FOXO4,M00921.GR,M00921.GR,M00192.GR,M00192.GR,M01012.HNF3,M00473.FOXO1,M00289.HFH-3
10	60750828	60750928	100	intron of FAM13C (-)	FAM13C (-)	0
4	187276402	187276502	100	region ends 26487 bp before FAM149A (+)	FAM149A (+)	26487
13	106514961	106515062	101	region ends 103819 bp before FAM155A (-)	FAM155A (-)	103819	M00724.HNF-3alph,M00724.HNF-3alph,M00724.HNF-3alph,M01012.HNF3
5	74165260	74165367	107	intron of FAM169A (-)	FAM169A (-)	0	M00960.PR,M00472.FOXO4,M00921.GR,M00192.GR,M00473.FOXO1
5	119243118	119243388	270	region starts 243702 bp after FAM170A (+)	FAM170A (+)	243702	HFH-3,M00791.HNF-3,M00724.HNF-3alph,M00293.Freac-7,M00130.FOXD3,HFH-2,M00473.FOXO1,M00289.HFH-3
10	15368770	15368870	100	intron of FAM171A1 (-)	FAM171A1 (-)	0
15	90998415	90998686	271	intron of FAM174B (-)	FAM174B (-)	0	M00791.HNF-3,M00791.HNF-3,M00724.HNF-3alph,M00960.PR,M00921.GR,M00473.FOXO1
10	126501998	126502098	100	intron of FAM175B (+)	FAM175B (+)	0	M00791.HNF-3,M00724.HNF-3alph,M00347.GATA-1
2	75562114	75562272	158	region ends 10680 bp before FAM176A (-)	FAM176A (-)	10680	FREAC-4,HNF-3be,HNF-3be,HFH-3,M00791.HNF-3,M00791.HNF-3,M00724.HNF-3alph,M00193.NF-1,M00472.FOXO4,M00921.GR,M01012.HNF3,M00473.FOXO1,M00289.HFH-3
11	80581393	80581514	121	region ends 1539180 bp before FAM181B (-)	FAM181B (-)	1539180	HNF-3be,M00791.HNF-3,M00791.HNF-3,M00724.HNF-3alph,M00472.FOXO4,M00921.GR,M00192.GR,M00473.FOXO1
11	81426041	81426336	295	region ends 694358 bp before FAM181B (-)	FAM181B (-)	694358	HNF-3be,M00791.HNF-3,M00791.HNF-3,M00724.HNF-3alph,M00193.NF-1,M00130.FOXD3,M00921.GR,M00921.GR,HFH-2
4	91648608	91648708	100	intron of FAM190A (+)	FAM190A (+)	0
4	91689523	91689631	108	intron of FAM190A (+)	FAM190A (+)	0	M00347.GATA-1
4	2586696	2586838	142	region ends 10119 bp before FAM193A (+)	FAM193A (+)	10119
4	2632469	2632569	100	intron of FAM193A (+)	FAM193A (+)	0	M00193.NF-1,M00193.NF-1,M00130.FOXD3,M00472.FOXO4
12	59855529	59855629	100	region ends 532679 bp before FAM19A2 (-)	FAM19A2 (-)	532679
7	119487	119587	100	region ends 168465 bp before FAM20C (+)	FAM20C (+)	168465
9	44817942	44818048	106	region ends 112184 bp before FAM27C (+)	FAM27C (+)	112184
9	44933165	44933266	101	region starts 1677 bp after FAM27C (+)	FAM27C (+)	1677
18	11104820	11104975	155	intron of FAM38B (-)	FAM38B (-)	0	HFH-3,HFH-3,M00791.HNF-3,M00791.HNF-3,M00422.FOXJ2,M00130.FOXD3,M00472.FOXO4,M00473.FOXO1,M00289.HFH-3
21	41640169	41640269	100	intron of FAM3B (+)	FAM3B (+)	0	M00791.HNF-3,M00809.FOX,Broad-complex_4,M00921.GR,M01012.HNF3
7	121009729	121009870	141	region starts 186070 bp after FAM3C (-)	FAM3C (-)	186070	FREAC-4,FREAC-4,M00791.HNF-3,M00724.HNF-3alph,Broad-complex_4,M00921.GR,M01012.HNF3,M00292.Freac-4,M00473.FOXO1
3	196073359	196073461	102	region starts 182303 bp after FAM43A (+)	FAM43A (+)	182303	M00481.AR,M00960.PR,M00921.GR,M00192.GR
X	36777603	36777779	176	region ends 158612 bp before FAM47C (+)	FAM47C (+)	158612
2	16693633	16693794	161	intron of FAM49A (-)	FAM49A (-)	0	M00481.AR,Broad-complex_4,Broad-complex_4,Broad-complex_4,Broad-complex_4,M00960.PR,M00960.PR,M00955.GR,Androgen,M00956.AR,M00921.GR,M00921.GR,M00954.PR,M00192.GR,M00192.GR,M01012.HNF3,M00473.FOXO1,M00957.PR
2	16988420	16988598	178	region starts 277842 bp after FAM49A (-)	FAM49A (-)	277842	M00960.PR,M00960.PR,M00921.GR,M00921.GR,M00921.GR,M00192.GR,M00192.GR
1	186784162	186784262	100	region ends 1549158 bp before FAM5C (-)	FAM5C (-)	1549158
1	186918171	186918427	256	region ends 1414993 bp before FAM5C (-)	FAM5C (-)	1414993	HNF-3be,M00266.Croc,M00791.HNF-3,M00791.HNF-3,M00724.HNF-3alph,M00809.FOX,Broad-complex_4,M00921.GR,M00921.GR,M01012.HNF3
1	187104052	187104230	178	region ends 1229190 bp before FAM5C (-)	FAM5C (-)	1229190	M00921.GR,M00921.GR,M00921.GR
1	187592204	187592304	100	region ends 741116 bp before FAM5C (-)	FAM5C (-)	741116	Broad-complex_4,M00472.FOXO4
1	187937101	187937201	100	region ends 396219 bp before FAM5C (-)	FAM5C (-)	396219
1	188076243	188076364	121	region ends 257056 bp before FAM5C (-)	FAM5C (-)	257056	Broad-complex_4
1	188113300	188113400	100	region ends 220020 bp before FAM5C (-)	FAM5C (-)	220020	M00724.HNF-3alph
1	188647193	188647293	100	intron of FAM5C (-)	FAM5C (-)	0	M00791.HNF-3,M00724.HNF-3alph,M00960.PR,M00921.GR,M01012.HNF3
1	188688086	188688283	197	intron of FAM5C (-)	FAM5C (-)	0	HNF-3be,M00129.HFH-1,HFH-3,M00791.HNF-3,M00791.HNF-3,M00724.HNF-3alph,M00724.HNF-3alph,M00130.FOXD3,Broad-complex_4,Broad-complex_4,Broad-complex_4,HFH-1,M00131.HNF-3be,M00472.FOXO4,M00472.FOXO4,M00921.GR,M01012.HNF3,M00473.FOXO1,M00473.FOXO1
1	188822746	188822851	105	region starts 109363 bp after FAM5C (-)	FAM5C (-)	109363	M00921.GR,M00473.FOXO1
1	188828412	188828548	136	region starts 115029 bp after FAM5C (-)	FAM5C (-)	115029	FREAC-4,HNF-3be,M00791.HNF-3,M00791.HNF-3,M00724.HNF-3alph,Broad-complex_4,M01012.HNF3,M00473.FOXO1
6	24911369	24911557	188	region ends 935 bp before FAM65B (-)	FAM65B (-)	935	FREAC-4,HNF-3be,M00481.AR,HFH-3,M00791.HNF-3,M00791.HNF-3,M00791.HNF-3,M00724.HNF-3alph,M00724.HNF-3alph,M00724.HNF-3alph,M00422.FOXJ2,M00809.FOX,M00130.FOXD3,Broad-complex_4,M00131.HNF-3be,M00472.FOXO4,M00921.GR,M00921.GR,M00192.GR,M00192.GR,HFH-2,M00477.FOXO3,M00473.FOXO1,M00289.HFH-3
6	25069170	25069672	502	region starts 83607 bp after FAM65B (-)	FAM65B (-)	83607	FREAC-4,M00724.HNF-3alph,M00293.Freac-7,Broad-complex_4,M00960.PR,HFH-1,M00347.GATA-1,M00472.FOXO4,M00921.GR,M00921.GR,M00921.GR,M00921.GR,M00921.GR,M00192.GR,M00192.GR,M00473.FOXO1
8	12247687	12247831	144	region ends 16068 bp before FAM66A (+)	FAM66A (+)	16068	M00791.HNF-3,M00724.HNF-3alph,M00960.PR,M00921.GR,M01012.HNF3
12	98581727	98581845	118	intron of ANKS1B (-)	FAM71C (+)	0	FREAC-4,M00791.HNF-3,M00724.HNF-3alph,M00193.NF-1,M00921.GR,M00921.GR,M00192.GR,M00289.HFH-3
12	98650182	98650347	165	intron of ANKS1B (-)	FAM71C (+)	0
15	57567802	57568010	208	intron of FAM81A (+)	FAM81A (+)	0
15	57633739	57633839	100	region starts 30695 bp after FAM81A (+)	FAM81A (+)	30695	M00921.GR
2	37883815	37884019	204	region ends 121947 bp before FAM82A1 (+)	FAM82A1 (+)	121947
8	12462077	12462205	128	region starts 123853 bp after FAM86B2 (-)	FAM86B2 (-)	123853
8	94748474	94748574	100	region ends 33375 bp before FAM92A1 (+)	FAM92A1 (+)	33375
X	9031132	9031232	100	region starts 70015 bp after FAM9B (-)	FAM9B (-)	70015
2	58451474	58451574	100	region starts 129454 bp after FANCL (-)	FANCL (-)	129454	M00960.PR,M00921.GR
10	127567706	127567810	104	region ends 7288 bp before FANK1 (+)	FANK1 (+)	7288	M00724.HNF-3alph,M01012.HNF3
10	127568102	127568224	122	region ends 6874 bp before FANK1 (+)	FANK1 (+)	6874	HNF-3be,M00791.HNF-3,M00724.HNF-3alph,M00193.NF-1,M00289.HFH-3
10	127568699	127568799	100	region ends 6299 bp before FANK1 (+)	FANK1 (+)	6299
10	127569619	127569941	322	region ends 5157 bp before FANK1 (+)	FANK1 (+)	5157	HNF-3be,M00791.HNF-3,M00724.HNF-3alph,M00422.FOXJ2,M00130.FOXD3,Broad-complex_4,M00960.PR,M00921.GR,HFH-2,M00473.FOXO1
10	127572477	127572679	202	region ends 2419 bp before FANK1 (+)	FANK1 (+)	2419	FREAC-4,M00290.Freac-2,HNF-3be,M00129.HFH-1,M00791.HNF-3,M00724.HNF-3alph,M00474.FOXO1,M00422.FOXJ2,M00809.FOX,M00130.FOXD3,Broad-complex_4,HFH-1,M00472.FOXO4,M01012.HNF3,HFH-2,M00477.FOXO3,M00473.FOXO1,FREAC-2
10	127573400	127573514	114	region ends 1584 bp before FANK1 (+)	FANK1 (+)	1584
10	127590778	127590946	168	intron of FANK1 (+)	FANK1 (+)	0	M00921.GR,M00192.GR
12	29145858	29145958	100	region ends 121907 bp before FAR2 (+)	FAR2 (+)	121907
2	207396293	207396454	161	region starts 27138 bp after FASTKD2 (+)	FASTKD2 (+)	27138
4	187984173	187984286	113	region starts 102191 bp after FAT1 (-)	FAT1 (-)	102191	M00921.GR
4	126799186	126799315	129	region starts 165648 bp after FAT4 (+)	FAT4 (+)	165648	HNF-3be,M00791.HNF-3,M00724.HNF-3alph,M00422.FOXJ2,M00193.NF-1,M00130.FOXD3,M01012.HNF3
15	46514601	46514701	100	intron of FBN1 (-)	FBN1 (-)	0	M00960.PR,M00921.GR
15	46555156	46555387	231	intron of FBN1 (-)	FBN1 (-)	0	FREAC-4,M00791.HNF-3,M00791.HNF-3,M00791.HNF-3,M00791.HNF-3,M00724.HNF-3alph,M00724.HNF-3alph,M00724.HNF-3alph,M00422.FOXJ2,M00193.NF-1,M00809.FOX,Broad-complex_4,M00960.PR,M00960.PR,M00921.GR,M00921.GR,M00192.GR,M01012.HNF3,M01012.HNF3,M01012.HNF3,M00477.FOXO3,M00473.FOXO1,M00289.HFH-3,FREAC-2
15	46561149	46561268	119	contained within FBN1 (-)	FBN1 (-)	0	M00791.HNF-3,M00472.FOXO4,M01012.HNF3,M00473.FOXO1
15	46717250	46717350	100	intron of FBN1 (-)	FBN1 (-)	0	M00347.GATA-1
5	127680822	127680952	130	intron of FBN2 (-)	FBN2 (-)	0
9	96471043	96471143	100	region starts 28690 bp after FBP1 (-)	FBP1 (-)	28690
5	107269947	107270112	165	intron of FBXL17 (-)	FBXL17 (-)	0	M00921.GR,M00473.FOXO1
5	107327947	107328047	100	intron of FBXL17 (-)	FBXL17 (-)	0	M00129.HFH-1,M00791.HNF-3,M00724.HNF-3alph,M00422.FOXJ2,M00130.FOXD3,M00960.PR,HFH-1,M00131.HNF-3be,M00472.FOXO4,M00921.GR,M01012.HNF3,HFH-2
5	107328152	107328325	173	intron of FBXL17 (-)	FBXL17 (-)	0	M00921.GR,M00921.GR,M00192.GR,M00192.GR
5	107601583	107601737	154	intron of FBXL17 (-)	FBXL17 (-)	0	M00960.PR,M00921.GR,M00921.GR,M00192.GR
5	107686030	107686166	136	intron of FBXL17 (-)	FBXL17 (-)	0	M00960.PR,M00472.FOXO4,M00921.GR,M00473.FOXO1
6	99513568	99513723	155	region starts 10997 bp after FBXL4 (-)	FBXL4 (-)	10997	M00791.HNF-3,M00960.PR,M00921.GR,M00921.GR
4	15261009	15261149	140	intron of FBXL5 (-)	FBXL5 (-)	0
5	15409975	15410160	185	region ends 143145 bp before FBXL7 (+)	FBXL7 (+)	143145
5	15955301	15955436	135	intron of FBXL7 (+)	FBXL7 (+)	0	FREAC-4,M00724.HNF-3alph,M00960.PR,M00472.FOXO4,M00921.GR,M01012.HNF3
5	15957343	15957536	193	intron of FBXL7 (+)	FBXL7 (+)	0	FREAC-4,M00791.HNF-3,M00791.HNF-3,M00960.PR,M00921.GR,M00921.GR,M01012.HNF3
18	69444539	69444685	146	region ends 446883 bp before FBXO15 (-)	FBXO15 (-)	446883	FREAC-4,HFH-1,M00472.FOXO4,M01012.HNF3,M00473.FOXO1,M00473.FOXO1
18	69533392	69533530	138	region ends 358038 bp before FBXO15 (-)	FBXO15 (-)	358038	M00791.HNF-3,M00791.HNF-3,M00724.HNF-3alph,M00724.HNF-3alph,M00422.FOXJ2,M00193.NF-1,M00130.FOXD3,M00130.FOXD3,M00347.GATA-1,M00472.FOXO4,M01012.HNF3,M01012.HNF3
1	222393647	222393769	122	intron of FBXO28 (+)	FBXO28 (+)	0
5	147758267	147758415	148	intron of FBXO38 (+)	FBXO38 (+)	0	M00921.GR
19	50938202	50938460	258	region starts 12210 bp after FBXO46 (-)	FBXO46 (-)	12210	FREAC-4,M00481.AR,HFH-3,M00791.HNF-3,M00791.HNF-3,M00724.HNF-3alph,M00724.HNF-3alph,M00422.FOXJ2,M00193.NF-1,M00472.FOXO4,M00921.GR,M00192.GR,M01012.HNF3,M00473.FOXO1,M00473.FOXO1,M00473.FOXO1
9	122578807	122578910	103	intron of FBXW2 (-)	FBXW2 (-)	0
14	74269159	74269352	193	contained within FCF1 (+)	FCF1 (+)	0	FREAC-4,HNF-3be,M00791.HNF-3,M00724.HNF-3alph,M00422.FOXJ2,M00130.FOXD3,Broad-complex_4,M00472.FOXO4,M00921.GR,M00921.GR,M00192.GR,M01012.HNF3,HFH-2,M00473.FOXO1
11	72436528	72436628	100	intron of FCHSD2 (-)	FCHSD2 (-)	0
11	72492837	72492937	100	intron of FCHSD2 (-)	FCHSD2 (-)	0	M00921.GR,M00192.GR,M00192.GR
5	114922371	114922471	100	region starts 13880 bp after FEM1C (-)	FEM1C (-)	13880	M00960.PR,M00921.GR,M00921.GR,M00921.GR,M00954.PR,M00192.GR,M00192.GR,M00192.GR
5	108025612	108025714	102	region ends 85708 bp before FER (+)	FER (+)	85708	M00791.HNF-3,M00130.FOXD3,M00472.FOXO4,M00921.GR,M00192.GR,M01012.HNF3,M00473.FOXO1
7	19327566	19327699	133	region starts 175996 bp after FERD3L (-)	FERD3L (-)	175996
7	19376124	19376273	149	region starts 224554 bp after FERD3L (-)	FERD3L (-)	224554	M00960.PR,M00921.GR,M00921.GR,M00921.GR
14	52389749	52389862	113	region ends 3878 bp before FERMT2 (-)	FERMT2 (-)	3878	M00347.GATA-1,M00921.GR
14	52474486	52474601	115	intron of FERMT2 (-)	FERMT2 (-)	0
12	32499969	32500117	148	region ends 46191 bp before FGD4 (+)	FGD4 (+)	46191	M00130.FOXD3,M00472.FOXO4
12	32501521	32501761	240	region ends 44547 bp before FGD4 (+)	FGD4 (+)	44547	M00791.HNF-3,M00724.HNF-3alph,M00422.FOXJ2,Broad-complex_4,M00921.GR,M01012.HNF3,M00473.FOXO1
12	32501904	32502062	158	region ends 44246 bp before FGD4 (+)	FGD4 (+)	44246	M00921.GR,M00192.GR
12	32640135	32640235	100	intron of FGD4 (+)	FGD4 (+)	0	Broad-complex_4,M00921.GR,M00192.GR
15	47540893	47541059	166	intron of C15orf33 (-), intron of FGF7 (+)	FGF7 (+)	0	M00193.NF-1
1	59499686	59499786	100	region ends 35427 bp before FGGY (+)	FGGY (+)	35427	M00960.PR,M00960.PR,M00921.GR,M00921.GR,M00921.GR,M00192.GR,M00192.GR,M00473.FOXO1
1	59869982	59870160	178	intron of FGGY (+)	FGGY (+)	0	FREAC-4,FREAC-4,M00791.HNF-3,M00724.HNF-3alph,Broad-complex_4,M00131.HNF-3be,M00472.FOXO4,M00472.FOXO4,M01012.HNF3,M00477.FOXO3,M00473.FOXO1,M00289.HFH-3
1	59989679	59989789	110	intron of FGGY (+)	FGGY (+)	0
4	154142939	154143056	117	region starts 22640 bp after FHDC1 (+)	FHDC1 (+)	22640	HNF-3be,Broad-complex_4,M00921.GR,M01012.HNF3
3	59502238	59502453	215	region ends 207623 bp before FHIT (-)	FHIT (-)	207623
3	59566775	59567093	318	region ends 142983 bp before FHIT (-)	FHIT (-)	142983	M00791.HNF-3,M00791.HNF-3,M00791.HNF-3,M00724.HNF-3alph,M00724.HNF-3alph,M00422.FOXJ2,M00960.PR,M00921.GR,M00921.GR,M00192.GR,M01012.HNF3,M01012.HNF3
3	59700784	59700929	145	region ends 9147 bp before FHIT (-)	FHIT (-)	9147
3	61193577	61193755	178	intron of FHIT (-)	FHIT (-)	0
11	26888824	26889095	271	region ends 83109 bp before FIBIN (+)	FIBIN (+)	83109	M00481.AR,M00791.HNF-3,M00960.PR,M00472.FOXO4,M00921.GR
6	110232653	110232828	175	intron of FIG4 (+)	FIG4 (+)	0	M00130.FOXD3,M00960.PR,M00472.FOXO4,M00921.GR,M00192.GR,M00473.FOXO1
6	110244426	110244611	185	intron of FIG4 (+)	FIG4 (+)	0	M00193.NF-1,M00473.FOXO1
2	164241800	164241944	144	intron of FIGN (-)	FIGN (-)	0	HNF-3be,M00724.HNF-3alph,M00724.HNF-3alph,M00960.PR,M00347.GATA-1,M00921.GR,M01012.HNF3,M00473.FOXO1
3	101058809	101058945	136	intron of C3orf26 (+), intron of FILIP1L (-)	FILIP1L (-)	0	HNF-3be,M00724.HNF-3alph,M00960.PR,M00921.GR,M00921.GR,M00921.GR,M00192.GR,M01012.HNF3,M00473.FOXO1
6	35677784	35677945	161	intron of FKBP5 (-)	FKBP5 (-)	0	M00481.AR,M00960.PR,M00960.PR,M00960.PR,M00921.GR,M00921.GR,M00921.GR,M00921.GR,M00921.GR,M00921.GR,M00192.GR,M00192.GR,M00192.GR
2	91631557	91631662	105	region starts 137335 bp after FKSG73 (+)	FKSG73 (+)	137335
2	91632788	91633361	573	region starts 138566 bp after FKSG73 (+)	FKSG73 (+)	138566
2	91636354	91636531	177	region starts 142132 bp after FKSG73 (+)	FKSG73 (+)	142132
2	91636666	91636881	215	region starts 142444 bp after FKSG73 (+)	FKSG73 (+)	142444
2	91637103	91637563	460	region starts 142881 bp after FKSG73 (+)	FKSG73 (+)	142881
2	91638308	91638489	181	region starts 144086 bp after FKSG73 (+)	FKSG73 (+)	144086
2	91638927	91639100	173	region starts 144705 bp after FKSG73 (+)	FKSG73 (+)	144705
2	91639580	91639822	242	region starts 145358 bp after FKSG73 (+)	FKSG73 (+)	145358
2	91640401	91640505	104	region starts 146179 bp after FKSG73 (+)	FKSG73 (+)	146179
2	91644554	91644654	100	region starts 150332 bp after FKSG73 (+)	FKSG73 (+)	150332
2	91644953	91645225	272	region starts 150731 bp after FKSG73 (+)	FKSG73 (+)	150731
2	91648032	91648133	101	region starts 153810 bp after FKSG73 (+)	FKSG73 (+)	153810
2	91650368	91650621	253	region starts 156146 bp after FKSG73 (+)	FKSG73 (+)	156146
2	91653639	91653818	179	region starts 159417 bp after FKSG73 (+)	FKSG73 (+)	159417
2	91654137	91654420	283	region starts 159915 bp after FKSG73 (+)	FKSG73 (+)	159915
2	91654648	91655015	367	region starts 160426 bp after FKSG73 (+)	FKSG73 (+)	160426
2	91660423	91660769	346	region starts 166201 bp after FKSG73 (+)	FKSG73 (+)	166201
2	91660972	91661152	180	region starts 166750 bp after FKSG73 (+)	FKSG73 (+)	166750
2	91661666	91661848	182	region starts 167444 bp after FKSG73 (+)	FKSG73 (+)	167444
2	91664371	91664843	472	region starts 170149 bp after FKSG73 (+)	FKSG73 (+)	170149
2	91667615	91667798	183	region starts 173393 bp after FKSG73 (+)	FKSG73 (+)	173393
2	91669301	91670195	894	region starts 175079 bp after FKSG73 (+)	FKSG73 (+)	175079
2	91670557	91670751	194	region starts 176335 bp after FKSG73 (+)	FKSG73 (+)	176335
2	91671237	91671343	106	region starts 177015 bp after FKSG73 (+)	FKSG73 (+)	177015
2	91671737	91671938	201	region starts 177515 bp after FKSG73 (+)	FKSG73 (+)	177515
2	91672838	91673107	269	region starts 178616 bp after FKSG73 (+)	FKSG73 (+)	178616
2	91673251	91673383	132	region starts 179029 bp after FKSG73 (+)	FKSG73 (+)	179029
2	91679110	91679289	179	region starts 184888 bp after FKSG73 (+)	FKSG73 (+)	184888
2	91679695	91679805	110	region starts 185473 bp after FKSG73 (+)	FKSG73 (+)	185473
2	91679924	91680025	101	region starts 185702 bp after FKSG73 (+)	FKSG73 (+)	185702
2	91681025	91681214	189	region starts 186803 bp after FKSG73 (+)	FKSG73 (+)	186803
2	91681429	91681668	239	region starts 187207 bp after FKSG73 (+)	FKSG73 (+)	187207
2	91682357	91682566	209	region starts 188135 bp after FKSG73 (+)	FKSG73 (+)	188135
2	91682809	91683044	235	region starts 188587 bp after FKSG73 (+)	FKSG73 (+)	188587
2	91683814	91684013	199	region starts 189592 bp after FKSG73 (+)	FKSG73 (+)	189592
2	91684114	91684293	179	region starts 189892 bp after FKSG73 (+)	FKSG73 (+)	189892
2	91684478	91685348	870	region starts 190256 bp after FKSG73 (+)	FKSG73 (+)	190256
2	91687112	91687455	343	region starts 192890 bp after FKSG73 (+)	FKSG73 (+)	192890
2	91687887	91688108	221	region starts 193665 bp after FKSG73 (+)	FKSG73 (+)	193665
1	150585108	150585227	119	region ends 2610 bp before FLG2 (-)	FLG2 (-)	2610	M00129.HFH-1,HFH-3,M00791.HNF-3,HFH-1,M00472.FOXO4,M00473.FOXO1
4	38300000	38300116	116	intron of FLJ13197 (-)	FLJ13197 (-)	0	M00481.AR,M00481.AR,M00960.PR,M00921.GR,M00921.GR,M00921.GR,M00192.GR,M00192.GR
6	21857778	21857888	110	intron of FLJ22536 (+)	FLJ22536 (+)	0	M00481.AR,Broad-complex_4,M00955.GR,M00921.GR,M00954.PR,M00192.GR
11	100009054	100009154	100	region ends 54463 bp before FLJ32810 (+)	FLJ32810 (+)	54463	M00960.PR,M00960.PR,M00921.GR
9	2467786	2468016	230	region ends 57639 bp before FLJ35024 (-)	FLJ35024 (-)	57639	M00791.HNF-3,M00724.HNF-3alph,M00724.HNF-3alph,M00724.HNF-3alph,M00809.FOX,M00130.FOXD3,M00960.PR,M00921.GR,M00921.GR,M00921.GR,M00192.GR,M01012.HNF3,M01012.HNF3,HFH-2
17	21830409	21830555	146	intron of FLJ36000 (+)	FLJ36000 (+)	0
17	21944800	21945055	255	region starts 107602 bp after FLJ36000 (+)	FLJ36000 (+)	107602	M00192.GR,M00192.GR
17	22171251	22171411	160	region starts 334053 bp after FLJ36000 (+)	FLJ36000 (+)	334053
17	22176236	22176390	154	region starts 339038 bp after FLJ36000 (+)	FLJ36000 (+)	339038
17	22176913	22177084	171	region starts 339715 bp after FLJ36000 (+)	FLJ36000 (+)	339715
17	22177291	22177464	173	region starts 340093 bp after FLJ36000 (+)	FLJ36000 (+)	340093
17	22182454	22182630	176	region starts 345256 bp after FLJ36000 (+)	FLJ36000 (+)	345256
17	22184170	22184352	182	region starts 346972 bp after FLJ36000 (+)	FLJ36000 (+)	346972
17	22185272	22185452	180	region starts 348074 bp after FLJ36000 (+)	FLJ36000 (+)	348074
17	22185656	22185858	202	region starts 348458 bp after FLJ36000 (+)	FLJ36000 (+)	348458
5	61332433	61332550	117	region starts 294313 bp after FLJ37543 (+)	FLJ37543 (+)	294313	Broad-complex_4
5	91914105	91914299	194	region ends 856522 bp before FLJ42709 (-)	FLJ42709 (-)	856522	Broad-complex_4,M00960.PR,M00473.FOXO1,M00473.FOXO1
5	92450585	92450753	168	region ends 320068 bp before FLJ42709 (-)	FLJ42709 (-)	320068	M00193.NF-1,M00472.FOXO4,M00473.FOXO1
7	130253635	130253806	171	region ends 25653 bp before FLJ43663 (-)	FLJ43663 (-)	25653	M00791.HNF-3,M00724.HNF-3alph,M00422.FOXJ2
9	83619256	83619466	210	region ends 98706 bp before FLJ43950 (+)	FLJ43950 (+)	98706	FREAC-4,HNF-3be,M00481.AR,M00791.HNF-3,Broad-complex_4,M00960.PR,M00960.PR,M00131.HNF-3be,M00921.GR,M00921.GR,M00192.GR,M01012.HNF3,M00473.FOXO1
9	83660281	83660430	149	region ends 57742 bp before FLJ43950 (+)	FLJ43950 (+)	57742
3	58111156	58111256	100	intron of FLNB (+)	FLNB (+)	0	FREAC-4,M00290.Freac-2,M00791.HNF-3,M00724.HNF-3alph,FREAC-2
14	83497432	83497532	100	region ends 1568709 bp before FLRT2 (+)	FLRT2 (+)	1568709	FREAC-4,M00474.FOXO1,Broad-complex_4,M00960.PR,HFH-1,M00472.FOXO4,M00921.GR,M00921.GR,M00921.GR,M00921.GR,M00473.FOXO1
14	83790412	83790633	221	region ends 1275608 bp before FLRT2 (+)	FLRT2 (+)	1275608	HNF-3be,M00422.FOXJ2,M00921.GR
14	83846260	83846410	150	region ends 1219831 bp before FLRT2 (+)	FLRT2 (+)	1219831	FREAC-4,HNF-3be,HFH-3,M00791.HNF-3,M00791.HNF-3,M00724.HNF-3alph,M00130.FOXD3,M00472.FOXO4,M00921.GR,M00921.GR,M00192.GR,M00192.GR,M01012.HNF3,M00473.FOXO1,M00289.HFH-3
14	83956512	83956627	115	region ends 1109614 bp before FLRT2 (+)	FLRT2 (+)	1109614	FREAC-4,M00791.HNF-3,M00193.NF-1,M00960.PR,M00921.GR,M01012.HNF3,M00473.FOXO1
14	83978832	83978995	163	region ends 1087246 bp before FLRT2 (+)	FLRT2 (+)	1087246	HNF-3be,HNF-3be,M00129.HFH-1,M00791.HNF-3,M00724.HNF-3alph,M00724.HNF-3alph,M00724.HNF-3alph,M00422.FOXJ2,M00921.GR,M00192.GR,M01012.HNF3,M01012.HNF3
14	84193161	84193340	179	region ends 872901 bp before FLRT2 (+)	FLRT2 (+)	872901	M00791.HNF-3,M00791.HNF-3,M00724.HNF-3alph,M00960.PR,M00960.PR,M00921.GR,M00921.GR,M00192.GR
14	84836245	84836345	100	region ends 229896 bp before FLRT2 (+)	FLRT2 (+)	229896	M00266.Croc,M00791.HNF-3,M00724.HNF-3alph,M00472.FOXO4,M01012.HNF3,M01012.HNF3,M00473.FOXO1
14	84881428	84881536	108	region ends 184705 bp before FLRT2 (+)	FLRT2 (+)	184705	M00129.HFH-1,HFH-3,M00791.HNF-3,M00791.HNF-3,M00724.HNF-3alph,M00472.FOXO4,M00921.GR,M01012.HNF3,M00473.FOXO1,M00289.HFH-3
14	84893116	84893219	103	region ends 173022 bp before FLRT2 (+)	FLRT2 (+)	173022	M00960.PR,M00921.GR
14	84893330	84893489	159	region ends 172752 bp before FLRT2 (+)	FLRT2 (+)	172752	FREAC-4,M00472.FOXO4,M00473.FOXO1
14	84896761	84896861	100	region ends 169380 bp before FLRT2 (+)	FLRT2 (+)	169380	M00921.GR
14	84897206	84897311	105	region ends 168930 bp before FLRT2 (+)	FLRT2 (+)	168930
14	85038023	85038217	194	region ends 28024 bp before FLRT2 (+)	FLRT2 (+)	28024	M00791.HNF-3,M00724.HNF-3alph
14	85123541	85123743	202	intron of FLRT2 (+)	FLRT2 (+)	0	M00960.PR,M00472.FOXO4,M00921.GR,M01012.HNF3
20	14464075	14464176	101	intron of MACROD2 (+)	FLRT3 (-)	0
15	30903377	30903558	181	intron of FMN1 (-)	FMN1 (-)	0	M00791.HNF-3,M00193.NF-1,M00960.PR,M00921.GR,M00192.GR
15	31109950	31110143	193	intron of FMN1 (-)	FMN1 (-)	0	HNF-3be,HFH-3,M00791.HNF-3,M00724.HNF-3alph,M00724.HNF-3alph,M00293.Freac-7,M00960.PR,M00131.HNF-3be,M00921.GR,M01012.HNF3
2	216017349	216017449	100	region starts 8312 bp after FN1 (-)	FN1 (-)	8312
1	93740157	93740322	165	intron of FNBP1L (+)	FNBP1L (+)	0	HFH-3,M00791.HNF-3,M00724.HNF-3alph,M00293.Freac-7,Broad-complex_4,M00289.HFH-3
3	173326536	173326715	179	intron of FNDC3B (+)	FNDC3B (+)	0	HNF-3be,M00129.HFH-1,M00791.HNF-3,M00422.FOXJ2,M00293.Freac-7,M00130.FOXD3,Broad-complex_4,Broad-complex_4,M00921.GR,M00921.GR,M00921.GR,M00473.FOXO1,M00289.HFH-3
3	173405615	173405785	170	intron of FNDC3B (+)	FNDC3B (+)	0	M00921.GR,M00921.GR,M00192.GR
4	159937094	159937292	198	intron of FNIP2 (+)	FNIP2 (+)	0	M00724.HNF-3alph,M00960.PR,M00131.HNF-3be,M00472.FOXO4,M00921.GR,M00192.GR,M01012.HNF3,M00473.FOXO1
11	48811378	48811554	176	region ends 313209 bp before FOLH1 (-)	FOLH1 (-)	313209
11	48815909	48816290	381	region ends 308473 bp before FOLH1 (-)	FOLH1 (-)	308473
11	48820207	48820392	185	region ends 304371 bp before FOLH1 (-)	FOLH1 (-)	304371
11	48823371	48823474	103	region ends 301289 bp before FOLH1 (-)	FOLH1 (-)	301289
11	48824341	48824449	108	region ends 300314 bp before FOLH1 (-)	FOLH1 (-)	300314
11	48844854	48844988	134	region ends 279775 bp before FOLH1 (-)	FOLH1 (-)	279775
11	48849620	48849791	171	region ends 274972 bp before FOLH1 (-)	FOLH1 (-)	274972
11	48851386	48851489	103	region ends 273274 bp before FOLH1 (-)	FOLH1 (-)	273274
15	58091540	58091672	132	region starts 6105 bp after FOXB1 (+)	FOXB1 (+)	6105	M00791.HNF-3,M00724.HNF-3alph,M00809.FOX,M00131.HNF-3be,M00921.GR,M01012.HNF3,M01012.HNF3
15	58105701	58105801	100	region starts 20266 bp after FOXB1 (+)	FOXB1 (+)	20266	M00921.GR
9	69244179	69244279	100	region ends 221248 bp before FOXD4L5 (-)	FOXD4L5 (-)	221248
14	27520207	27520307	100	region ends 785731 bp before FOXG1 (+)	FOXG1 (+)	785731
14	27942836	27942936	100	region ends 363102 bp before FOXG1 (+)	FOXG1 (+)	363102	M00960.PR,Androgen,M00921.GR,M00192.GR,M00473.FOXO1
12	8034813	8034913	100	region ends 41713 bp before FOXJ2 (+)	FOXJ2 (+)	41713
2	48376158	48376289	131	region ends 19010 bp before FOXN2 (+)	FOXN2 (+)	19010	FREAC-4,M00791.HNF-3,M00724.HNF-3alph,M00473.FOXO1
14	88589667	88589804	137	region ends 102465 bp before FOXN3 (-)	FOXN3 (-)	102465
14	88750070	88750267	197	intron of FOXN3 (-)	FOXN3 (-)	0	HNF-3be,M00791.HNF-3,M00791.HNF-3,M00724.HNF-3alph,M00724.HNF-3alph,M00130.FOXD3,M00131.HNF-3be,M00921.GR,M01012.HNF3,HFH-2
14	88965963	88966063	100	intron of FOXN3 (-)	FOXN3 (-)	0	M00921.GR
14	89108705	89108943	238	intron of FOXN3 (-)	FOXN3 (-)	0	FREAC-4,FREAC-4,M00960.PR,M00960.PR,M00472.FOXO4,M00921.GR
6	109017329	109017430	101	intron of FOXO3 (+)	FOXO3 (+)	0	M00791.HNF-3,M00724.HNF-3alph,M00921.GR,M00921.GR
3	70935274	70935464	190	region ends 151962 bp before FOXP1 (-)	FOXP1 (-)	151962	HFH-3,HFH-3,M00791.HNF-3,M00724.HNF-3alph,M00960.PR,M00921.GR,M00192.GR,M01012.HNF3
3	70935877	70936077	200	region ends 151349 bp before FOXP1 (-)	FOXP1 (-)	151349	FREAC-4,M00791.HNF-3,M00724.HNF-3alph,M00193.NF-1,M00472.FOXO4,M01012.HNF3,M00473.FOXO1,M00289.HFH-3
3	71192578	71192729	151	intron of FOXP1 (-)	FOXP1 (-)	0	M00347.GATA-1,M00921.GR,M00921.GR
3	71322913	71323108	195	intron of FOXP1 (-)	FOXP1 (-)	0	M00129.HFH-1,HFH-3,M00791.HNF-3,M00724.HNF-3alph,M00422.FOXJ2,M00193.NF-1,M00293.Freac-7,M00130.FOXD3,M00130.FOXD3,M00960.PR,HFH-1,M00131.HNF-3be,M00472.FOXO4,M00472.FOXO4,M00472.FOXO4,M00921.GR,M01012.HNF3,M00473.FOXO1,M00473.FOXO1,M00289.HFH-3
7	113800035	113800235	200	region ends 42053 bp before FOXP2 (+)	FOXP2 (+)	42053	HNF-3be,M00791.HNF-3,M00791.HNF-3,M00422.FOXJ2,M00293.Freac-7,M00130.FOXD3,Broad-complex_4,Broad-complex_4,M00476.FOXO4,M00960.PR,M00291.Freac-3,M00472.FOXO4,M00921.GR,M00192.GR,M01012.HNF3,M01012.HNF3,M01012.HNF3,M00477.FOXO3,M00473.FOXO1,FREAC-2
4	144922166	144922319	153	region starts 80887 bp after FREM3 (-)	FREM3 (-)	80887	M00293.Freac-7,Broad-complex_4,M00960.PR,M00921.GR,M00921.GR
4	190431846	190432101	255	region ends 666867 bp before FRG1 (+)	FRG1 (+)	666867	M00131.HNF-3be,M00921.GR,M00921.GR
4	190437768	190438086	318	region ends 660882 bp before FRG1 (+)	FRG1 (+)	660882	M00921.GR
4	190778270	190778378	108	region ends 320590 bp before FRG1 (+)	FRG1 (+)	320590
4	190792424	190792538	114	region ends 306430 bp before FRG1 (+)	FRG1 (+)	306430
4	190807690	190807790	100	region ends 291178 bp before FRG1 (+)	FRG1 (+)	291178
4	190811096	190811212	116	region ends 287756 bp before FRG1 (+)	FRG1 (+)	287756	M00791.HNF-3,Broad-complex_4,Broad-complex_4
4	190813921	190814077	156	region ends 284891 bp before FRG1 (+)	FRG1 (+)	284891	M00791.HNF-3,M00472.FOXO4,M00921.GR,M00473.FOXO1
4	190818639	190818772	133	region ends 280196 bp before FRG1 (+)	FRG1 (+)	280196	M00481.AR,Broad-complex_4,M00472.FOXO4,M00921.GR,M00921.GR,M00192.GR
4	190828665	190828907	242	region ends 270061 bp before FRG1 (+)	FRG1 (+)	270061	M00921.GR,M00192.GR
4	190862081	190862271	190	region ends 236697 bp before FRG1 (+)	FRG1 (+)	236697	HFH-3,M00347.GATA-1
4	190876028	190876151	123	region ends 222817 bp before FRG1 (+)	FRG1 (+)	222817	M00791.HNF-3
4	190877958	190878108	150	region ends 220860 bp before FRG1 (+)	FRG1 (+)	220860	M00791.HNF-3,M00724.HNF-3alph,M00960.PR,M00921.GR,M01012.HNF3
4	190884635	190884735	100	region ends 214233 bp before FRG1 (+)	FRG1 (+)	214233
4	190916570	190916721	151	region ends 182247 bp before FRG1 (+)	FRG1 (+)	182247	M00921.GR,M01012.HNF3
4	190920748	190920878	130	region ends 178090 bp before FRG1 (+)	FRG1 (+)	178090	HFH-1
4	191037962	191038102	140	region ends 60866 bp before FRG1 (+)	FRG1 (+)	60866	M00791.HNF-3,M00921.GR,M00192.GR
4	191042522	191042715	193	region ends 56253 bp before FRG1 (+)	FRG1 (+)	56253	HNF-3be,M00129.HFH-1,HFH-3,HFH-3,HFH-3,M00791.HNF-3,M00422.FOXJ2,M00809.FOX,Broad-complex_4,HFH-1,M00472.FOXO4,M01012.HNF3,M01012.HNF3,M01012.HNF3,M00473.FOXO1,M00289.HFH-3,M00289.HFH-3
4	191049874	191049974	100	region ends 48994 bp before FRG1 (+)	FRG1 (+)	48994
4	191053275	191053375	100	region ends 45593 bp before FRG1 (+)	FRG1 (+)	45593	HNF-3be,HFH-3,M00791.HNF-3,M00724.HNF-3alph,M00921.GR,M00473.FOXO1
4	191062626	191062780	154	region ends 36188 bp before FRG1 (+)	FRG1 (+)	36188	M00960.PR,M00955.GR,M00347.GATA-1,Androgen,M00472.FOXO4,M00921.GR,M00921.GR,M00192.GR,M00192.GR,M00957.PR
4	191120592	191120692	100	intron of FRG1 (+)	FRG1 (+)	0
20	28195788	28195888	100	region ends 29652 bp before FRG1B (+)	FRG1B (+)	29652
20	28205423	28205663	240	region ends 19877 bp before FRG1B (+)	FRG1B (+)	19877	HNF-3be,M00266.Croc,M00724.HNF-3alph,M00960.PR,M00921.GR,M00921.GR,M00289.HFH-3
20	28234297	28234515	218	intron of FRG1B (+)	FRG1B (+)	0	Broad-complex_4,M00960.PR,M00921.GR
20	28238712	28238863	151	intron of FRG1B (+)	FRG1B (+)	0	M00791.HNF-3
20	28240170	28240353	183	intron of FRG1B (+)	FRG1B (+)	0	M00791.HNF-3,M00791.HNF-3,Broad-complex_4,M00960.PR,M00472.FOXO4,M00473.FOXO1
20	28242190	28242293	103	intron of FRG1B (+)	FRG1B (+)	0	M00791.HNF-3,M01012.HNF3,M00473.FOXO1
20	28243853	28243953	100	intron of FRG1B (+)	FRG1B (+)	0
20	28244786	28244886	100	intron of FRG1B (+)	FRG1B (+)	0	M00960.PR,M00921.GR,M00921.GR
20	28246419	28246519	100	intron of FRG1B (+)	FRG1B (+)	0	Broad-complex_4
20	28246872	28247202	330	intron of FRG1B (+)	FRG1B (+)	0	M00791.HNF-3,M00130.FOXD3,Broad-complex_4,Broad-complex_4,M00960.PR,M00131.HNF-3be,M00921.GR,M00192.GR,M00473.FOXO1
20	28247850	28248028	178	region starts 181 bp after FRG1B (+)	FRG1B (+)	181	Broad-complex_4,M00472.FOXO4,M00921.GR,M00192.GR,M00473.FOXO1
20	28248366	28248532	166	region starts 697 bp after FRG1B (+)	FRG1B (+)	697	M00921.GR,M00192.GR
20	28249838	28249938	100	region starts 2169 bp after FRG1B (+)	FRG1B (+)	2169
20	28250788	28250970	182	region starts 3119 bp after FRG1B (+)	FRG1B (+)	3119
20	28251372	28251499	127	region starts 3703 bp after FRG1B (+)	FRG1B (+)	3703	HNF-3be,M00791.HNF-3,M00724.HNF-3alph,Broad-complex_4,Broad-complex_4,Broad-complex_4
20	28252268	28252525	257	region starts 4599 bp after FRG1B (+)	FRG1B (+)	4599	M00960.PR,M00921.GR
20	28261681	28261942	261	region starts 14012 bp after FRG1B (+)	FRG1B (+)	14012
20	28263618	28263718	100	region starts 15949 bp after FRG1B (+)	FRG1B (+)	15949
3	75779865	75780004	139	region ends 16173 bp before FRG2C (+)	FRG2C (+)	16173
3	75780920	75781071	151	region ends 15106 bp before FRG2C (+)	FRG2C (+)	15106
3	75781215	75781389	174	region ends 14788 bp before FRG2C (+)	FRG2C (+)	14788
3	75781663	75781763	100	region ends 14414 bp before FRG2C (+)	FRG2C (+)	14414
3	75801106	75801209	103	region starts 2047 bp after FRG2C (+)	FRG2C (+)	2047
3	75813455	75813555	100	region starts 14396 bp after FRG2C (+)	FRG2C (+)	14396
3	75819533	75819727	194	region starts 20474 bp after FRG2C (+)	FRG2C (+)	20474	M00921.GR
10	13814180	13814280	100	intron of FRMD4A (-)	FRMD4A (-)	0	M00192.GR
10	13939707	13939824	117	intron of FRMD4A (-)	FRMD4A (-)	0	M00266.Croc,M00791.HNF-3,M00724.HNF-3alph,HFH-1,M00473.FOXO1
10	14073578	14073747	169	intron of FRMD4A (-)	FRMD4A (-)	0	M00481.AR,M00193.NF-1,M00960.PR,M00960.PR,M00921.GR,M00921.GR,M00921.GR,M00192.GR,M00192.GR,M00192.GR,M00192.GR
3	69534439	69534539	100	region starts 16318 bp after FRMD4B (-)	FRMD4B (-)	16318	HFH-3
1	100023677	100023811	134	region starts 19739 bp after FRRS1 (-)	FRRS1 (-)	19739	FREAC-4,M00724.HNF-3alph,M00809.FOX,Broad-complex_4,Broad-complex_4,M00955.GR,M00131.HNF-3be,M00921.GR,M01012.HNF3,M00473.FOXO1
1	100045207	100045307	100	region starts 41269 bp after FRRS1 (-)	FRRS1 (-)	41269
4	48332817	48333013	196	intron of FRYL (-)	FRYL (-)	0	FREAC-4,HNF-3be,HFH-3,HFH-3,M00791.HNF-3,M00791.HNF-3,M00724.HNF-3alph,M00724.HNF-3alph,M00724.HNF-3alph,M00474.FOXO1,M00422.FOXJ2,M00809.FOX,M00130.FOXD3,M00130.FOXD3,M00291.Freac-3,M00131.HNF-3be,M00472.FOXO4,M00921.GR,M00921.GR,M00192.GR,M00192.GR,M01012.HNF3,M01012.HNF3,M01012.HNF3,HFH-2,HFH-2,M00473.FOXO1,M00289.HFH-3,M00289.HFH-3
14	43107131	43107253	122	region ends 935849 bp before FSCB (-)	FSCB (-)	935849	M00791.HNF-3,M00472.FOXO4,M00921.GR
2	49387750	49387897	147	region starts 152615 bp after FSHR (-)	FSHR (-)	152615	M00791.HNF-3,M00960.PR,M00921.GR,M00921.GR,M00192.GR,M00192.GR,M01012.HNF3
15	37864249	37864349	100	region starts 1917 bp after FSIP1 (-)	FSIP1 (-)	1917
4	161947200	161947313	113	region ends 577186 bp before FSTL5 (-)	FSTL5 (-)	577186	M00960.PR,M00921.GR,M00192.GR
4	161968229	161968613	384	region ends 555886 bp before FSTL5 (-)	FSTL5 (-)	555886
4	162486532	162486706	174	region ends 37793 bp before FSTL5 (-)	FSTL5 (-)	37793	M00791.HNF-3,M00472.FOXO4,M00192.GR,M01012.HNF3
4	163023074	163023256	182	intron of FSTL5 (-)	FSTL5 (-)	0	HNF-3be,M00266.Croc,M00791.HNF-3,M00791.HNF-3,M00724.HNF-3alph,M00724.HNF-3alph,M00130.FOXD3,M00130.FOXD3,M00960.PR,M00960.PR,M00347.GATA-1,M00131.HNF-3be,M00472.FOXO4,M00921.GR,M01012.HNF3,M00473.FOXO1
4	163642917	163643021	104	region starts 338280 bp after FSTL5 (-)	FSTL5 (-)	338280
5	121054782	121054902	120	region ends 160647 bp before FTMT (+)	FTMT (+)	160647	M00921.GR
16	52478069	52478169	100	intron of FTO (+)	FTO (+)	0	HNF-3be,HFH-3,M00791.HNF-3,M00791.HNF-3,M00724.HNF-3alph,M00422.FOXJ2,M00809.FOX,M00130.FOXD3,Broad-complex_4,M00131.HNF-3be,M01012.HNF3,M01012.HNF3,HFH-2
15	89205616	89205716	100	region ends 7173 bp before FURIN (+)	FURIN (+)	7173	HNF-3be,M00193.NF-1,M00960.PR,M00131.HNF-3be,M00921.GR,M00921.GR,M00192.GR,M01012.HNF3
14	65213251	65213351	100	intron of FUT8 (+)	FUT8 (+)	0	HFH-3,M00791.HNF-3,M00791.HNF-3,M00724.HNF-3alph,M00293.Freac-7,Broad-complex_4,M00289.HFH-3,M00289.HFH-3
6	96438369	96438478	109	region ends 132088 bp before FUT9 (+)	FUT9 (+)	132088	HNF-3be,M00130.FOXD3,Broad-complex_4,Broad-complex_4,M00960.PR,M00131.HNF-3be,M00921.GR
7	91032789	91032906	117	region starts 296720 bp after FZD1 (+)	FZD1 (+)	296720	M00481.AR,HFH-3,M00791.HNF-3,M00724.HNF-3alph,M00130.FOXD3,M00960.PR,M00131.HNF-3be,M00921.GR,M00192.GR,M01012.HNF3
7	91033009	91033200	191	region starts 296940 bp after FZD1 (+)	FZD1 (+)	296940	HFH-3,M00791.HNF-3,M00791.HNF-3,M00724.HNF-3alph,M00724.HNF-3alph,M00130.FOXD3,M00921.GR,M00921.GR,M01012.HNF3,M00289.HFH-3
10	36019616	36019841	225	region starts 49247 bp after FZD8 (-)	FZD8 (-)	49247	HNF-3be,HFH-3,M00791.HNF-3,M00724.HNF-3alph,M00960.PR,M00960.PR,M00921.GR,M00921.GR,M01012.HNF3,M00473.FOXO1
4	144517289	144517442	153	intron of GAB1 (+)	GAB1 (+)	0	FREAC-4,M00293.Freac-7,M00960.PR,M00472.FOXO4,M00921.GR,M00473.FOXO1
5	160552760	160552877	117	region ends 95137 bp before GABRB2 (-)	GABRB2 (-)	95137
15	24424463	24424603	140	intron of GABRB3 (-)	GABRB3 (-)	0
4	45340604	45340751	147	region ends 391793 bp before GABRG1 (-)	GABRG1 (-)	391793
15	25317466	25317665	199	intron of GABRG3 (+)	GABRG3 (+)	0	FREAC-4,M00290.Freac-2,HNF-3be,M00791.HNF-3,M00724.HNF-3alph,M00474.FOXO1,M00422.FOXJ2,M00809.FOX,M00130.FOXD3,M00347.GATA-1,M00131.HNF-3be,M00472.FOXO4,M00921.GR,M00192.GR,M01012.HNF3,M00477.FOXO3,M00473.FOXO1,M00289.HFH-3,FREAC-2
15	25456167	25456311	144	region starts 4199 bp after GABRG3 (+)	GABRG3 (+)	4199	HNF-3be,HFH-3,M00791.HNF-3,M00724.HNF-3alph,M00724.HNF-3alph,M00130.FOXD3,M00130.FOXD3,M00960.PR,M00921.GR,M01012.HNF3,M01012.HNF3,M01012.HNF3,HFH-2,M00473.FOXO1,M00289.HFH-3
19	2435251	2435413	162	region starts 5993 bp after GADD45B (+)	GADD45B (+)	5993	M00960.PR,M00921.GR,M00921.GR,M00192.GR,M00192.GR,M00192.GR
9	91426402	91426609	207	region starts 15114 bp after GADD45G (+)	GADD45G (+)	15114	Broad-complex_4,M00960.PR,M00960.PR,M00921.GR,M00921.GR,M00921.GR,M00921.GR,M00192.GR,M00192.GR
14	87307282	87307617	335	region ends 161494 bp before GALC (-)	GALC (-)	161494	M00193.NF-1,M00921.GR
1	228091414	228091519	105	region ends 178060 bp before GALNT2 (+)	GALNT2 (+)	178060
1	228388365	228388544	179	intron of GALNT2 (+)	GALNT2 (+)	0	HNF-3be,M00791.HNF-3,M00791.HNF-3,M00724.HNF-3alph,M00131.HNF-3be,M01012.HNF3
2	166384460	166384673	213	region starts 25410 bp after GALNT3 (-)	GALNT3 (-)	25410	M00266.Croc,HFH-3,M00791.HNF-3,M00791.HNF-3,M00724.HNF-3alph,M00724.HNF-3alph,M00422.FOXJ2,M00809.FOX,M00293.Freac-7,M00130.FOXD3,M00960.PR,M00960.PR,M00921.GR,M00921.GR,M00921.GR,M00921.GR,M00192.GR,M01012.HNF3,M01012.HNF3,HFH-2,M00289.HFH-3
7	151251589	151251731	142	region ends 32666 bp before GALNTL5 (+)	GALNTL5 (+)	32666	M00724.HNF-3alph,M01012.HNF3,M00473.FOXO1
7	151253807	151253907	100	region ends 30490 bp before GALNTL5 (+)	GALNTL5 (+)	30490
4	174196362	174196462	100	intron of GALNTL6 (+)	GALNTL6 (+)	0	FREAC-4,M00791.HNF-3,M00724.HNF-3alph,M00473.FOXO1
18	73103617	73103760	143	intron of GALR1 (+)	GALR1 (+)	0	M00129.HFH-1,M00266.Croc,HFH-3,M00724.HNF-3alph,M00293.Freac-7,HFH-1,M00921.GR,M00289.HFH-3
15	40366075	40366191	116	intron of GANC (+)	GANC (+)	0	FREAC-4,HNF-3be,M00791.HNF-3,M00791.HNF-3,M00724.HNF-3alph,M00809.FOX,M00960.PR,M00472.FOXO4,M00921.GR,M01012.HNF3,M01012.HNF3,M00473.FOXO1,M00473.FOXO1
5	57836145	57836245	100	region starts 8202 bp after GAPT (+)	GAPT (+)	8202
11	22664000	22664152	152	intron of GAS2 (+)	GAS2 (+)	0	M00481.AR,M00724.HNF-3alph,M00921.GR
17	9769229	9769329	100	intron of GAS7 (-)	GAS7 (-)	0	M00921.GR,M00192.GR
17	9781264	9781433	169	intron of GAS7 (-)	GAS7 (-)	0	M00791.HNF-3,M00724.HNF-3alph,M00193.NF-1,M00193.NF-1,M00921.GR,M00921.GR,M00921.GR,M00192.GR,M00192.GR,M00192.GR,M01012.HNF3
10	8226581	8226688	107	region starts 69410 bp after GATA3 (+)	GATA3 (+)	69410	M00921.GR,M01012.HNF3,M00473.FOXO1
18	17932638	17932744	106	region ends 70670 bp before GATA6 (+)	GATA6 (+)	70670	FREAC-4,HNF-3be,M00129.HFH-1,HFH-3,HFH-3,M00791.HNF-3,M00724.HNF-3alph,M00422.FOXJ2,M00809.FOX,M00809.FOX,M00293.Freac-7,Broad-complex_4,HFH-1,M00472.FOXO4,M00472.FOXO4,M00472.FOXO4,M01012.HNF3,M00473.FOXO1,M00473.FOXO1,M00289.HFH-3
3	81686250	81686500	250	intron of GBE1 (-)	GBE1 (-)	0	M00791.HNF-3,M00791.HNF-3,M00724.HNF-3alph,M00422.FOXJ2,M00809.FOX,M00472.FOXO4,M00921.GR,M00921.GR,M00921.GR,M00192.GR,M01012.HNF3,M01012.HNF3,M00473.FOXO1
3	82130327	82130427	100	region starts 236686 bp after GBE1 (-)	GBE1 (-)	236686
3	82175828	82176111	283	region starts 282187 bp after GBE1 (-)	GBE1 (-)	282187	M00960.PR,M00960.PR,M00921.GR,M00921.GR,M00921.GR,M00921.GR,M00192.GR,M01012.HNF3
3	82188321	82188432	111	region starts 294680 bp after GBE1 (-)	GBE1 (-)	294680
3	83059792	83060067	275	region starts 1166151 bp after GBE1 (-)	GBE1 (-)	1166151	M00791.HNF-3,M00791.HNF-3,M00724.HNF-3alph,M00193.NF-1,M00293.Freac-7,M00472.FOXO4,M00921.GR,M00473.FOXO1,M00289.HFH-3
3	83177637	83177737	100	region starts 1283996 bp after GBE1 (-)	GBE1 (-)	1283996
10	103997538	103997638	100	intron of GBF1 (+)	GBF1 (+)	0	M00921.GR
3	113336452	113336715	263	region starts 1644 bp after GCET2 (-)	GCET2 (-)	1644	M00960.PR
2	162715944	162716142	198	intron of GCG (-)	GCG (-)	0	M00724.HNF-3alph,M00960.PR,M00921.GR,M00192.GR
6	53442064	53442171	107	region ends 27928 bp before GCLC (-)	GCLC (-)	27928
9	74102361	74102532	171	region starts 45400 bp after GDA (+)	GDA (+)	45400
10	5871785	5871945	160	intron of GDI2 (-)	GDI2 (-)	0
16	23395191	23395291	100	intron of GGA2 (-)	GGA2 (-)	0
22	17098130	17098317	187	region ends 42885 bp before GGT3P (-)	GGT3P (-)	42885
5	42497527	42497674	147	intron of GHR (+)	GHR (+)	0	M00960.PR,M00921.GR,M00192.GR
7	30976874	30977014	140	intron of GHRHR (+)	GHRHR (+)	0	HFH-3,M00791.HNF-3,M00422.FOXJ2,M00293.Freac-7,M00960.PR,HFH-1,M00472.FOXO4,M00921.GR,M00192.GR,M00473.FOXO1,M00289.HFH-3
1	78384775	78384966	191	region starts 9074 bp after GIPC2 (+)	GIPC2 (+)	9074	HFH-3,HFH-3,HFH-3,M00791.HNF-3,M00791.HNF-3,M00724.HNF-3alph,M00724.HNF-3alph,M00809.FOX,M00130.FOXD3,M00960.PR,M00347.GATA-1,M00921.GR,M00921.GR,M00192.GR,M01012.HNF3,M01012.HNF3
4	80739120	80739220	100	region starts 190723 bp after GK2 (-)	GK2 (-)	190723	M00960.PR,M00921.GR,M00921.GR,M00921.GR,M00192.GR,M00192.GR
7	7929019	7929153	134	region ends 45795 bp before GLCCI1 (+)	GLCCI1 (+)	45795	FREAC-4,FREAC-4,M00290.Freac-2,HFH-3,M00791.HNF-3,M00791.HNF-3,M00724.HNF-3alph,M00724.HNF-3alph,M00422.FOXJ2,M00293.Freac-7,M00472.FOXO4,M00921.GR,M01012.HNF3,M01012.HNF3,M00473.FOXO1,M00473.FOXO1,M00289.HFH-3
9	6551929	6552029	100	intron of GLDC (-)	GLDC (-)	0	M00809.FOX,M00130.FOXD3,HFH-2
9	6584693	6584881	188	intron of GLDC (-)	GLDC (-)	0
15	49504500	49504639	139	region starts 16998 bp after GLDN (+)	GLDN (+)	16998
7	42239806	42239906	100	intron of GLI3 (-)	GLI3 (-)	0	HNF-3be,M00129.HFH-1,M00791.HNF-3,M00791.HNF-3,M00724.HNF-3alph,M00724.HNF-3alph,HFH-1,M00472.FOXO4,M01012.HNF3,M01012.HNF3,M00473.FOXO1
7	42398808	42398928	120	region starts 155664 bp after GLI3 (-)	GLI3 (-)	155664	FREAC-4,M00290.Freac-2,HNF-3be,M00129.HFH-1,M00791.HNF-3,M00724.HNF-3alph,M00724.HNF-3alph,M00293.Freac-7,HFH-1,M00131.HNF-3be,M00472.FOXO4,M01012.HNF3,M00473.FOXO1
1	191344519	191344633	114	region starts 2651 bp after GLRX2 (-)	GLRX2 (-)	2651	M00921.GR
10	131770277	131770454	177	region ends 54199 bp before GLRX3 (+)	GLRX3 (+)	54199
10	88841382	88841482	100	intron of GLUD1 (-)	GLUD1 (-)	0	HNF-3be,M00791.HNF-3,M00422.FOXJ2,M00131.HNF-3be,M00921.GR
11	58357699	58357799	100	region ends 317 bp before GLYATL2 (-)	GLYATL2 (-)	317
6	1784122	1784222	100	intron of GMDS (-)	GMDS (-)	0
6	24887787	24887925	138	intron of GMNN (+)	GMNN (+)	0	M00791.HNF-3,M00724.HNF-3alph,M00809.FOX,M00960.PR,M00347.GATA-1,M00921.GR,M00921.GR,M00192.GR
7	2837167	2837392	225	intron of GNA12 (-)	GNA12 (-)	0	M00347.GATA-1,M00472.FOXO4,M00921.GR,M01012.HNF3
7	79561815	79561999	184	region ends 40077 bp before GNAI1 (+)	GNAI1 (+)	40077	M00481.AR,Broad-complex_4,M00960.PR,M00960.PR,M00960.PR,M00921.GR,M00921.GR,M00921.GR,M00192.GR,M01012.HNF3
7	79677828	79677943	115	intron of GNAI1 (+)	GNAI1 (+)	0	FREAC-4,M00791.HNF-3,M00791.HNF-3,M00724.HNF-3alph,M00724.HNF-3alph,M00960.PR,M00960.PR,M00921.GR,M00921.GR,M00192.GR,M00473.FOXO1
7	79745594	79745704	110	region starts 58932 bp after GNAI1 (+)	GNAI1 (+)	58932	M00791.HNF-3,M00347.GATA-1,M00289.HFH-3
7	79786758	79786860	102	region starts 100096 bp after GNAI1 (+)	GNAI1 (+)	100096
1	109907594	109907699	105	intron of GNAI3 (+)	GNAI3 (+)	0	M00481.AR,Androgen
7	79852955	79853101	146	region ends 72822 bp before GNAT3 (-)	GNAT3 (-)	72822	HNF-3be,M00791.HNF-3,M00724.HNF-3alph,M00724.HNF-3alph,M00130.FOXD3,M00960.PR,M00921.GR,M01012.HNF3,M01012.HNF3
7	79980480	79980590	110	region starts 1301 bp after GNAT3 (-)	GNAT3 (-)	1301	FREAC-4,HNF-3be,M00266.Croc,M00791.HNF-3,M00791.HNF-3,M00791.HNF-3,M00724.HNF-3alph,M00474.FOXO1,M00809.FOX,M00809.FOX,M00293.Freac-7,M00130.FOXD3,M00130.FOXD3,Broad-complex_4,M00476.FOXO4,M00131.HNF-3be,M00472.FOXO4,M01012.HNF3,M00473.FOXO1,M00473.FOXO1
2	85789353	85789601	248	region starts 9966 bp after GNLY (+)	GNLY (+)	9966
4	44837485	44837655	170	region starts 414115 bp after GNPDA2 (-)	GNPDA2 (-)	414115	M00193.NF-1,Broad-complex_4,M00960.PR,HFH-1,M00921.GR,M00473.FOXO1
3	37310199	37310500	301	intron of GOLGA4 (+)	GOLGA4 (+)	0
15	18741256	18741426	170	region ends 255682 bp before GOLGA6L6 (-)	GOLGA6L6 (-)	255682	M00290.Freac-2,M00266.Croc,M00791.HNF-3,M00724.HNF-3alph,M00291.Freac-3,M01012.HNF3
15	18863770	18863985	215	region ends 133123 bp before GOLGA6L6 (-)	GOLGA6L6 (-)	133123	FREAC-4,M00290.Freac-2,HNF-3be,M00791.HNF-3,M00791.HNF-3,M00724.HNF-3alph,M00724.HNF-3alph,M00130.FOXD3,M00960.PR,M00472.FOXO4,M00921.GR,M01012.HNF3,HFH-2,M00473.FOXO1,FREAC-2
5	32181762	32181862	100	intron of GOLPH3 (-)	GOLPH3 (-)	0	HNF-3be,M00472.FOXO4,M00921.GR,M00192.GR,M00473.FOXO1
8	110658811	110658911	100	intron of GOLSYN (-)	GOLSYN (-)	0	M00290.Freac-2,HFH-3,M00791.HNF-3,M00791.HNF-3,M00422.FOXJ2,M00293.Freac-7,M00472.FOXO4,M01012.HNF3,M00473.FOXO1,M00289.HFH-3
10	113535805	113536007	202	region ends 363605 bp before GPAM (-)	GPAM (-)	363605	M00791.HNF-3,M00724.HNF-3alph,M00422.FOXJ2,M00960.PR,M00472.FOXO4,M00921.GR,M00921.GR,M00473.FOXO1
10	113537699	113537826	127	region ends 361786 bp before GPAM (-)	GPAM (-)	361786	FREAC-4,M00791.HNF-3,M00724.HNF-3alph,M00960.PR,M00472.FOXO4,M00921.GR,M00921.GR,M01012.HNF3,M00473.FOXO1
10	113827923	113828097	174	region ends 71515 bp before GPAM (-)	GPAM (-)	71515	M00193.NF-1,M00960.PR,M00960.PR,M00347.GATA-1,M00921.GR,M00921.GR,M00921.GR,M00192.GR
1	215468785	215468887	102	region ends 201570 bp before GPATCH2 (-)	GPATCH2 (-)	201570	M00921.GR
1	215766172	215766367	195	intron of GPATCH2 (-)	GPATCH2 (-)	0	HNF-3be,M00481.AR,HFH-3,M00791.HNF-3,M00724.HNF-3alph,M00724.HNF-3alph,M00130.FOXD3,M00960.PR,Androgen,M00131.HNF-3be,M00921.GR,M00921.GR,M00921.GR,M00192.GR,M01012.HNF3,HFH-2,M00289.HFH-3
13	90975170	90975270	100	intron of GPC5 (+)	GPC5 (+)	0	M00960.PR
13	91770826	91770926	100	intron of GPC5 (+)	GPC5 (+)	0	M00347.GATA-1
3	32150480	32150580	100	intron of GPD1L (+)	GPD1L (+)	0	M00791.HNF-3,M00724.HNF-3alph,M00472.FOXO4,M00472.FOXO4,M00921.GR,M00921.GR,M01012.HNF3
14	66581072	66581247	175	intron of GPHN (+)	GPHN (+)	0
14	66615632	66615733	101	intron of GPHN (+)	GPHN (+)	0	M00921.GR
4	22101792	22101899	107	intron of GPR125 (-)	GPR125 (-)	0	M00921.GR,M00192.GR
6	142639223	142639406	183	region ends 25343 bp before GPR126 (+)	GPR126 (+)	25343
6	142670993	142671151	158	intron of GPR126 (+)	GPR126 (+)	0
6	142713324	142713424	100	intron of GPR126 (+)	GPR126 (+)	0
6	142739001	142739290	289	intron of GPR126 (+)	GPR126 (+)	0	HNF-3be,M00791.HNF-3,M00193.NF-1,Broad-complex_4,M00960.PR,M00347.GATA-1,M00921.GR,M00921.GR,M00192.GR,M00192.GR,M01012.HNF3,M00957.PR
3	101896750	101896850	100	contained within GPR128 (+)	GPR128 (+)	0	M00130.FOXD3,Broad-complex_4
3	155665754	155665904	150	region starts 35555 bp after GPR149 (-)	GPR149 (-)	35555	M00921.GR
3	155722640	155722776	136	region starts 92441 bp after GPR149 (-)	GPR149 (-)	92441	M00791.HNF-3,M00791.HNF-3,M00193.NF-1,M00921.GR,M01012.HNF3
10	25591765	25591870	105	intron of GPR158 (+)	GPR158 (+)	0
10	25730943	25731043	100	intron of GPR158 (+)	GPR158 (+)	0
10	25980575	25980687	112	region starts 49411 bp after GPR158 (+)	GPR158 (+)	49411	M00129.HFH-1,M00960.PR,M00921.GR,M00921.GR,M00192.GR
9	124852073	124852256	183	intron of RABGAP1 (+)	GPR21 (+)	0
7	124153958	124154058	100	region ends 19292 bp before GPR37 (-)	GPR37 (-)	19292	HNF-3be,M00130.FOXD3,M00472.FOXO4,HFH-2,M00473.FOXO1
7	124179815	124180003	188	intron of GPR37 (-)	GPR37 (-)	0	M00791.HNF-3,M00791.HNF-3,M00130.FOXD3,M00921.GR
14	87546911	87547105	194	contained within GPR65 (+)	GPR65 (+)	0	FREAC-4,HNF-3be,M00129.HFH-1,M00193.NF-1,M00130.FOXD3,Broad-complex_4,HFH-1,M00921.GR,M00921.GR,M00192.GR,M00473.FOXO1
5	90114417	90114553	136	intron of GPR98 (+)	GPR98 (+)	0	M00960.PR,M00960.PR,M00921.GR,M00921.GR,M00921.GR,M00921.GR,M00192.GR,M00192.GR
5	90365891	90365991	100	intron of GPR98 (+)	GPR98 (+)	0	M00960.PR,M00921.GR
5	90410702	90410802	100	intron of GPR98 (+)	GPR98 (+)	0	M00130.FOXD3,M00131.HNF-3be,M00921.GR,HFH-2,M00473.FOXO1
4	90385769	90385869	100	contained within GPRIN3 (-)	GPRIN3 (-)	0	M00921.GR
5	125419661	125420023	362	region ends 303664 bp before GRAMD3 (+)	GRAMD3 (+)	303664	M00129.HFH-1,M00791.HNF-3,M00791.HNF-3,M00791.HNF-3,M00791.HNF-3,M00724.HNF-3alph,M00293.Freac-7,M00960.PR,M00960.PR,HFH-1,M00472.FOXO4,M00921.GR,M00921.GR,M00921.GR,M00921.GR,M00921.GR,M00192.GR,M00192.GR,M00192.GR,M01012.HNF3,M01012.HNF3,M00473.FOXO1
5	125546832	125546932	100	region ends 176755 bp before GRAMD3 (+)	GRAMD3 (+)	176755	M00472.FOXO4,M01012.HNF3,M00473.FOXO1
2	11597051	11597306	255	intron of GREB1 (+)	GREB1 (+)	0	M00960.PR,M00472.FOXO4,M00921.GR,M00921.GR,M00921.GR,M00921.GR,M00192.GR
18	17164301	17164429	128	intron of GREB1L (+)	GREB1L (+)	0	Broad-complex_4,M00960.PR,M00921.GR,M00921.GR,M00192.GR
2	10012090	10012207	117	intron of GRHL1 (+)	GRHL1 (+)	0	HFH-3,M00791.HNF-3,M00724.HNF-3alph,M00422.FOXJ2,M00809.FOX,M00293.Freac-7,Broad-complex_4,M00960.PR,M00960.PR,M00472.FOXO4,M00742.HFH-4,M00921.GR,M00921.GR,M00921.GR,M01012.HNF3,M00473.FOXO1,M00289.HFH-3
8	102519886	102520081	195	region ends 53763 bp before GRHL2 (+)	GRHL2 (+)	53763	M00791.HNF-3,M00724.HNF-3alph,M00921.GR,M00192.GR,M01012.HNF3
8	102586281	102586381	100	intron of GRHL2 (+)	GRHL2 (+)	0	M00921.GR,M00192.GR
8	102665324	102665556	232	intron of GRHL2 (+)	GRHL2 (+)	0	HNF-3be,HNF-3be,M00129.HFH-1,M00129.HFH-1,HFH-3,M00791.HNF-3,M00724.HNF-3alph,M00724.HNF-3alph,M00422.FOXJ2,M00293.Freac-7,M00130.FOXD3,HFH-1,HFH-1,Androgen,M00131.HNF-3be,M00921.GR,M00921.GR,HFH-2,M00473.FOXO1,M00289.HFH-3
11	104826101	104826201	100	region ends 159809 bp before GRIA4 (+)	GRIA4 (+)	159809
11	104876749	104876934	185	region ends 109076 bp before GRIA4 (+)	GRIA4 (+)	109076
21	30129720	30129820	100	intron of GRIK1 (-)	GRIK1 (-)	0	M00960.PR,M00921.GR,M00473.FOXO1
21	30133773	30133873	100	intron of GRIK1 (-)	GRIK1 (-)	0
6	102296456	102296632	176	intron of GRIK2 (+)	GRIK2 (+)	0	M00921.GR
6	102490435	102490581	146	intron of GRIK2 (+)	GRIK2 (+)	0	M00791.HNF-3,M00960.PR,M00960.PR,M00472.FOXO4,M00921.GR,M00921.GR,M00473.FOXO1
6	103472983	103473083	100	region starts 848332 bp after GRIK2 (+)	GRIK2 (+)	848332	M00193.NF-1,M00921.GR
15	55820667	55820881	214	region starts 23622 bp after GRINL1A (+)	GRINL1A (+)	23622	M00481.AR,M00481.AR,M00193.NF-1,Broad-complex_4,M00960.PR,Androgen,M00921.GR,M00954.PR,M00192.GR
3	7399107	7399322	215	intron of GRM7 (+)	GRM7 (+)	0
4	42620029	42620237	208	intron of GRXCR1 (+)	GRXCR1 (+)	0	M00481.AR,HFH-3,M00791.HNF-3,M00193.NF-1,M00130.FOXD3,Broad-complex_4,M00960.PR,M00472.FOXO4,M00921.GR,M00192.GR,M01012.HNF3,HFH-2,M00289.HFH-3
14	94392802	94392902	100	region starts 86549 bp after GSC (-)	GSC (-)	86549
8	130434401	130434502	101	region ends 395122 bp before GSDMC (-)	GSDMC (-)	395122	M00921.GR,M00921.GR,M00192.GR
16	11914358	11914644	286	intron of GSPT1 (-)	GSPT1 (-)	0	M00960.PR,M00921.GR,M00921.GR,M00921.GR,M00921.GR,M00921.GR,M00192.GR,M00957.PR
2	144691890	144692178	288	intron of GTDC1 (-)	GTDC1 (-)	0	M00130.FOXD3,M00472.FOXO4,M00473.FOXO1
8	30580719	30580901	182	intron of GTF2E2 (-)	GTF2E2 (-)	0	HFH-3,M00791.HNF-3,M00422.FOXJ2,Broad-complex_4,M00960.PR,M00347.GATA-1,M00921.GR,M00289.HFH-3
8	30581517	30581692	175	intron of GTF2E2 (-)	GTF2E2 (-)	0	M00129.HFH-1,M00791.HNF-3,M00724.HNF-3alph,M00422.FOXJ2,Broad-complex_4,HFH-1,M00921.GR,M00921.GR,M00473.FOXO1,M00473.FOXO1
12	53136294	53136434	140	intron of GTSF1 (-)	GTSF1 (-)	0	M00481.AR,M00472.FOXO4,M00921.GR,M00921.GR,M00921.GR,M00192.GR,M00473.FOXO1,M00473.FOXO1
11	106537691	106537981	290	region starts 143309 bp after GUCY1A2 (-)	GUCY1A2 (-)	143309
4	156737973	156738169	196	region ends 69143 bp before GUCY1A3 (+)	GUCY1A3 (+)	69143	M00266.Croc,M00960.PR,M00921.GR,M01012.HNF3
12	14695627	14695873	246	contained within GUCY2C (-)	GUCY2C (-)	0	FREAC-4,HNF-3be,HFH-3,M00791.HNF-3,M00724.HNF-3alph,M00422.FOXJ2,Broad-complex_4,M00131.HNF-3be,M00472.FOXO4,M00472.FOXO4,M00742.HFH-4,M01012.HNF3,M00477.FOXO3,M00473.FOXO1,M00289.HFH-3
2	188559454	188559666	212	region ends 305969 bp before GULP1 (+)	GULP1 (+)	305969	M00791.HNF-3,M00724.HNF-3alph,M00474.FOXO1,M00960.PR,M00131.HNF-3be,M00472.FOXO4,M00921.GR,M01012.HNF3,M00289.HFH-3
2	188626929	188627029	100	region ends 238606 bp before GULP1 (+)	GULP1 (+)	238606	M00921.GR
2	188702754	188702946	192	region ends 162689 bp before GULP1 (+)	GULP1 (+)	162689	FREAC-4,M00724.HNF-3alph,M00472.FOXO4,M00472.FOXO4
2	188912636	188912736	100	intron of GULP1 (+)	GULP1 (+)	0	M00130.FOXD3
2	189146370	189146683	313	intron of GULP1 (+)	GULP1 (+)	0	M00481.AR,HFH-3,M00791.HNF-3,M00724.HNF-3alph,M00422.FOXJ2,M00960.PR,M00960.PR,M00472.FOXO4,M00742.HFH-4,M00921.GR,M00921.GR,M00921.GR,M00192.GR,M00192.GR
6	58881680	58882002	322	region starts 485996 bp after GUSBL2 (-)	GUSBL2 (-)	485996
6	58882384	58882649	265	region starts 486700 bp after GUSBL2 (-)	GUSBL2 (-)	486700
6	58882926	58883105	179	region starts 487242 bp after GUSBL2 (-)	GUSBL2 (-)	487242
6	58883312	58883496	184	region starts 487628 bp after GUSBL2 (-)	GUSBL2 (-)	487628
6	58883634	58883734	100	region starts 487950 bp after GUSBL2 (-)	GUSBL2 (-)	487950
6	58884089	58887410	3321	region starts 488405 bp after GUSBL2 (-)	GUSBL2 (-)	488405
6	58887725	58888041	316	region starts 492041 bp after GUSBL2 (-)	GUSBL2 (-)	492041
3	150152220	150152320	100	region ends 39745 bp before GYG1 (+)	GYG1 (+)	39745	M00921.GR
2	42957068	42957168	100	region starts 83812 bp after HAAO (-)	HAAO (-)	83812	M00791.HNF-3,M00791.HNF-3,M00724.HNF-3alph,M00921.GR
4	174640948	174641048	100	region ends 43179 bp before HAND2 (-)	HAND2 (-)	43179
1	119690827	119690942	115	region ends 21983 bp before HAO2 (+)	HAO2 (+)	21983
1	119729969	119730176	207	intron of HAO2 (+)	HAO2 (+)	0	HNF-3be,M00266.Croc,M00791.HNF-3,M00724.HNF-3alph,M00192.GR,M01012.HNF3
1	154853032	154853168	136	region ends 2542 bp before HAPLN2 (+)	HAPLN2 (+)	2542	M00481.AR,HFH-3,M00791.HNF-3,M00724.HNF-3alph,M00724.HNF-3alph,M00193.NF-1,M00193.NF-1,M00130.FOXD3,M00960.PR,M00960.PR,M00921.GR,M01012.HNF3,HFH-2
5	46361615	46361717	102	region starts 629637 bp after HCN1 (-)	HCN1 (-)	629637
5	46370580	46370680	100	region starts 638602 bp after HCN1 (-)	HCN1 (-)	638602
5	46376682	46376782	100	region starts 644704 bp after HCN1 (-)	HCN1 (-)	644704
5	46393638	46393740	102	region starts 661660 bp after HCN1 (-)	HCN1 (-)	661660
5	46399895	46400088	193	region starts 667917 bp after HCN1 (-)	HCN1 (-)	667917
7	18447247	18447426	179	region ends 54468 bp before HDAC9 (+)	HDAC9 (+)	54468	M00791.HNF-3,M00724.HNF-3alph,M00960.PR,M00472.FOXO4,M00921.GR
7	18559575	18559675	100	intron of HDAC9 (+)	HDAC9 (+)	0	M00791.HNF-3,M00724.HNF-3alph,M00724.HNF-3alph,M00422.FOXJ2,M00130.FOXD3,M00130.FOXD3,M00960.PR,M00131.HNF-3be,M00921.GR,M00192.GR,M01012.HNF3,HFH-2
6	22629315	22629415	100	region ends 48242 bp before HDGFL1 (+)	HDGFL1 (+)	48242	M00193.NF-1
6	22741438	22741538	100	region starts 62708 bp after HDGFL1 (+)	HDGFL1 (+)	62708
6	22807799	22807977	178	region starts 129069 bp after HDGFL1 (+)	HDGFL1 (+)	129069	M00921.GR,M00921.GR,M00192.GR
6	22872822	22872979	157	region starts 194092 bp after HDGFL1 (+)	HDGFL1 (+)	194092	M00129.HFH-1,HFH-3,M00791.HNF-3,M00791.HNF-3,M00724.HNF-3alph,M00422.FOXJ2,M00293.Freac-7,HFH-1,M00131.HNF-3be,M00472.FOXO4,M00921.GR,M00921.GR,M00921.GR,M00192.GR,M00192.GR,M01012.HNF3,M00473.FOXO1,M00289.HFH-3
6	22930009	22930110	101	region starts 251279 bp after HDGFL1 (+)	HDGFL1 (+)	251279	M00481.AR,M00791.HNF-3,M00960.PR,Androgen,M00921.GR,M00192.GR,M00192.GR
17	55492792	55492923	131	intron of HEATR6 (-)	HEATR6 (-)	0	M00791.HNF-3,M00193.NF-1,M00130.FOXD3,M00960.PR,M00960.PR,M00955.GR,M00131.HNF-3be,M00921.GR,M00921.GR,M00921.GR,M00192.GR,M00192.GR
6	138764044	138764213	169	region ends 2816 bp before HEBP2 (+)	HEBP2 (+)	2816
7	92670756	92670964	208	intron of HEPACAM2 (-)	HEPACAM2 (-)	0	M00791.HNF-3,M00791.HNF-3,M00724.HNF-3alph,M00724.HNF-3alph,M00921.GR,M00192.GR,M01012.HNF3
7	92693421	92693596	175	intron of HEPACAM2 (-)	HEPACAM2 (-)	0	HNF-3be,M00266.Croc,HFH-3,M00791.HNF-3,M00791.HNF-3,M00791.HNF-3,M00724.HNF-3alph,M00724.HNF-3alph,M00960.PR,M00960.PR,M00131.HNF-3be,M00921.GR,M01012.HNF3,M01012.HNF3
4	89728595	89728904	309	region ends 3766 bp before HERC3 (+)	HERC3 (+)	3766	HNF-3be,M00266.Croc,M00791.HNF-3,M00791.HNF-3,M00791.HNF-3,M00724.HNF-3alph,M00130.FOXD3,Broad-complex_4,M00472.FOXO4,M00921.GR,M00921.GR
4	89740860	89740975	115	intron of HERC3 (+)	HERC3 (+)	0	M00960.PR,M00960.PR
4	89754505	89754628	123	intron of HERC3 (+)	HERC3 (+)	0	FREAC-4,M00290.Freac-2,M00724.HNF-3alph,M00474.FOXO1,M00293.Freac-7,Broad-complex_4,M00476.FOXO4,M00472.FOXO4,M00921.GR,M00477.FOXO3,M00473.FOXO1
4	89772077	89772181	104	intron of HERC3 (+)	HERC3 (+)	0
10	69386557	69386657	100	contained within HERC4 (-)	HERC4 (-)	0	M00921.GR
7	35577294	35577399	105	region ends 61396 bp before HERPUD2 (-)	HERPUD2 (-)	61396
1	6395670	6395826	156	region ends 2057 bp before HES2 (-)	HES2 (-)	2057	HNF-3be,M00129.HFH-1,HFH-3,M00791.HNF-3,M00791.HNF-3,M00724.HNF-3alph,M00422.FOXJ2,M00809.FOX,M00130.FOXD3,M00131.HNF-3be,M01012.HNF3,HFH-2,M00473.FOXO1,M00289.HFH-3
6	126081099	126081284	185	region ends 31141 bp before HEY2 (+)	HEY2 (+)	31141	M00921.GR
1	91625292	91625769	477	intron of HFM1 (-)	HFM1 (-)	0
3	121885576	121885682	106	region starts 1557 bp after HGD (-)	HGD (-)	1557	M00791.HNF-3,M00724.HNF-3alph,M01012.HNF3,M00473.FOXO1
8	43211881	43212780	899	region starts 34753 bp after HGSNAT (+)	HGSNAT (+)	34753
8	43212897	43213149	252	region starts 35769 bp after HGSNAT (+)	HGSNAT (+)	35769
8	43213412	43213620	208	region starts 36284 bp after HGSNAT (+)	HGSNAT (+)	36284
8	43213736	43214547	811	region starts 36608 bp after HGSNAT (+)	HGSNAT (+)	36608
8	43214899	43215408	509	region starts 37771 bp after HGSNAT (+)	HGSNAT (+)	37771
8	43215563	43216297	734	region starts 38435 bp after HGSNAT (+)	HGSNAT (+)	38435
1	220587741	220587915	174	region ends 174310 bp before HHIPL2 (-)	HHIPL2 (-)	174310	M00791.HNF-3,M00193.NF-1,M00960.PR,M00960.PR,M00472.FOXO4,M00472.FOXO4,M00921.GR,M00921.GR,M00921.GR,M00921.GR,M00192.GR,M00473.FOXO1
3	109521099	109521200	101	intron of HHLA2 (+)	HHLA2 (+)	0	M00193.NF-1,M00960.PR,M00921.GR
14	61175639	61175777	138	region ends 56095 bp before HIF1A (+)	HIF1A (+)	56095
5	130523862	130524040	178	intron of HINT1 (-)	HINT1 (-)	0	HFH-3,HFH-3,M00791.HNF-3,M00791.HNF-3,M00791.HNF-3,M00724.HNF-3alph,M00724.HNF-3alph,M01012.HNF3,M00289.HFH-3,M00289.HFH-3
7	139071490	139071599	109	intron of HIPK2 (-)	HIPK2 (-)	0	FREAC-4,M00290.Freac-2,M00791.HNF-3,M00724.HNF-3alph,M00422.FOXJ2,M00809.FOX,M00472.FOXO4,M01012.HNF3,M00292.Freac-4,M00473.FOXO1,FREAC-2
5	102491218	102491371	153	region ends 1785 bp before HISPPD1 (+)	HISPPD1 (+)	1785
6	27182306	27182406	100	region ends 25668 bp before HIST1H2BJ (-)	HIST1H2BJ (-)	25668
6	32985880	32986043	163	region ends 24350 bp before HLA-DMB (-)	HLA-DMB (-)	24350	HNF-3be,HFH-3,M00791.HNF-3,M00724.HNF-3alph,M00293.Freac-7,M00293.Freac-7,M00960.PR,M00131.HNF-3be,M00473.FOXO1,M00289.HFH-3
1	219158614	219158767	153	region starts 33590 bp after HLX (+)	HLX (+)	33590	FREAC-4,M00290.Freac-2,HFH-3,M00791.HNF-3,M00791.HNF-3,M00724.HNF-3alph,M00474.FOXO1,M00293.Freac-7,M00131.HNF-3be,M00472.FOXO4,M00472.FOXO4,M00289.HFH-3,M00289.HFH-3
1	183766917	183767017	100	region ends 203289 bp before HMCN1 (+)	HMCN1 (+)	203289
1	183941609	183941932	323	region ends 28374 bp before HMCN1 (+)	HMCN1 (+)	28374	FREAC-4,M00791.HNF-3,M00724.HNF-3alph,M00724.HNF-3alph,M00293.Freac-7,Broad-complex_4,Broad-complex_4,M00960.PR,M00921.GR,M00192.GR,M01012.HNF3,M00289.HFH-3
6	55484113	55484220	107	intron of HMGCLL1 (-)	HMGCLL1 (-)	0	M00130.FOXD3
22	33917502	33917714	212	region ends 65731 bp before HMGXB4 (+)	HMGXB4 (+)	65731
8	77026758	77026916	158	region starts 385141 bp after HNF4G (+)	HNF4G (+)	385141	M00791.HNF-3,M00791.HNF-3,M00724.HNF-3alph,Broad-complex_4,Broad-complex_4,M00921.GR,M00192.GR,M01012.HNF3
2	138348262	138348362	100	region ends 89916 bp before HNMT (+)	HNMT (+)	89916
2	138651971	138652071	100	region starts 161566 bp after HNMT (+)	HNMT (+)	161566	M00960.PR,M00921.GR
15	81379392	81379492	100	intron of HOMER2 (-)	HOMER2 (-)	0
8	42884910	42885024	114	intron of HOOK3 (+)	HOOK3 (+)	0
4	57183186	57183286	100	region ends 25625 bp before HOPX (-)	HOPX (-)	25625	HNF-3be,M00791.HNF-3,M00724.HNF-3alph,M00809.FOX,M00130.FOXD3
7	27000657	27000828	171	region ends 98311 bp before HOXA1 (-)	HOXA1 (-)	98311	FREAC-4,M00293.Freac-7,Broad-complex_4
4	175595126	175595311	185	region ends 52592 bp before HPGD (-)	HPGD (-)	52592	M00791.HNF-3,M01012.HNF3,M00473.FOXO1
4	95478946	95479236	290	intron of HPGDS (-)	HPGDS (-)	0	HNF-3be,M00791.HNF-3,M00724.HNF-3alph,M00422.FOXJ2,M00960.PR,M00131.HNF-3be,M00921.GR,M00192.GR,M01012.HNF3
10	100267206	100267328	122	intron of HPSE2 (-)	HPSE2 (-)	0	FREAC-4,M00129.HFH-1,HFH-3,M00791.HNF-3,M00791.HNF-3,M00724.HNF-3alph,M00422.FOXJ2,M00293.Freac-7,M00130.FOXD3,M00960.PR,HFH-1,M00291.Freac-3,M00472.FOXO4,M00921.GR,M00921.GR,M00192.GR,M01012.HNF3,HFH-2,M00477.FOXO3,M00473.FOXO1,M00289.HFH-3
5	174957532	174957632	100	region ends 60014 bp before HRH2 (+)	HRH2 (+)	60014
18	20470885	20471059	174	region starts 156966 bp after HRH4 (+)	HRH4 (+)	156966
17	74915156	74915299	143	intron of HRNBP3 (-)	HRNBP3 (-)	0	M00193.NF-1,M00960.PR,M00921.GR
1	150431028	150431140	112	region ends 20042 bp before HRNR (-)	HRNR (-)	20042
2	20689037	20689184	147	intron of HS1BP3 (-)	HS1BP3 (-)	0	FREAC-4,M00791.HNF-3,M00724.HNF-3alph,M00422.FOXJ2,M00809.FOX,Broad-complex_4,M00291.Freac-3,M00472.FOXO4,M01012.HNF3,M00473.FOXO1,M00289.HFH-3
4	11462156	11462256	100	region starts 422520 bp after HS3ST1 (-)	HS3ST1 (-)	422520
6	114587736	114587879	143	region starts 97001 bp after HS3ST5 (-)	HS3ST5 (-)	97001	FREAC-4,HNF-3be,HFH-3,Broad-complex_4,M00476.FOXO4,M00472.FOXO4,M00473.FOXO1
13	95847957	95848070	113	intron of HS6ST3 (+)	HS6ST3 (+)	0	M00960.PR,M00960.PR,M00921.GR
4	88415688	88415844	156	region ends 28121 bp before HSD17B13 (-)	HSD17B13 (-)	28121	HNF-3be,M00791.HNF-3,M00791.HNF-3,M00724.HNF-3alph,M00809.FOX,M00130.FOXD3,M00131.HNF-3be,M01012.HNF3,M01012.HNF3
12	55439481	55439731	250	region ends 3644 bp before HSD17B6 (+)	HSD17B6 (+)	3644	M00266.Croc,HFH-3,M00791.HNF-3,M00791.HNF-3,M00724.HNF-3alph,M00724.HNF-3alph,M00724.HNF-3alph,M00809.FOX,Broad-complex_4,M00960.PR,M00960.PR,M00131.HNF-3be,M00921.GR,M00921.GR,M00921.GR,M01012.HNF3,M01012.HNF3,M00473.FOXO1,M00289.HFH-3
1	119816541	119816642	101	region ends 34707 bp before HSD3B1 (+)	HSD3B1 (+)	34707
4	12472302	12472544	242	region ends 471591 bp before HSP90AB2P (+)	HSP90AB2P (+)	471591	M00791.HNF-3,M00724.HNF-3alph,Broad-complex_4
4	12942664	12942764	100	region ends 1371 bp before HSP90AB2P (+)	HSP90AB2P (+)	1371
5	132412646	132412858	212	region ends 2703 bp before HSPA4 (+)	HSPA4 (+)	2703	HFH-3,M00791.HNF-3,M00791.HNF-3,M00724.HNF-3alph,M00422.FOXJ2,M00809.FOX,M00130.FOXD3,M00960.PR,M00742.HFH-4,M00921.GR,M00921.GR,HFH-2
3	123954167	123954309	142	contained within HSPBAP1 (-)	HSPBAP1 (-)	0	M00724.HNF-3alph,M00921.GR,M00192.GR,M01012.HNF3
X	112923697	112923868	171	region ends 800939 bp before HTR2C (+)	HTR2C (+)	800939
10	92200428	92200608	180	region ends 289950 bp before HTR7 (-)	HTR7 (-)	289950	M00791.HNF-3,M00724.HNF-3alph,M00809.FOX,M00293.Freac-7,M00130.FOXD3,Broad-complex_4,M00960.PR,M00472.FOXO4,M00921.GR,M00473.FOXO1
6	8796891	8797080	189	region starts 197810 bp after HULC (+)	HULC (+)	197810	M00481.AR,M00791.HNF-3,M00472.FOXO4,M00921.GR
16	69549178	69549278	100	intron of HYDIN (-)	HYDIN (-)	0
16	69549809	69549909	100	intron of HYDIN (-)	HYDIN (-)	0	M00960.PR,M00921.GR,M00473.FOXO1
16	69591354	69591454	100	intron of HYDIN (-)	HYDIN (-)	0	M00193.NF-1
16	69624531	69624707	176	intron of HYDIN (-)	HYDIN (-)	0	HNF-3be,M00130.FOXD3,M00960.PR,M00921.GR
11	125268256	125268419	163	intron of HYLS1 (+)	HYLS1 (+)	0	M00921.GR
6	19491136	19491236	100	region ends 454360 bp before ID4 (+)	ID4 (+)	454360	M00791.HNF-3,M00724.HNF-3alph,M00960.PR,M00921.GR,M01012.HNF3
6	19904798	19904933	135	region ends 40663 bp before ID4 (+)	ID4 (+)	40663
12	25716309	25716409	100	region starts 118824 bp after IFLTD1 (-)	IFLTD1 (-)	118824	M00129.HFH-1,M00724.HNF-3alph,HFH-1,M00131.HNF-3be,M00472.FOXO4,M00921.GR,M00192.GR,M01012.HNF3,M01012.HNF3,M00473.FOXO1
9	21073498	21073636	138	region starts 5554 bp after IFNB1 (-)	IFNB1 (-)	5554
3	109444835	109444991	156	region starts 20727 bp after IFT57 (-)	IFT57 (-)	20727
12	101260674	101260774	100	region ends 53001 bp before IGF1 (-)	IGF1 (-)	53001	FREAC-4,M00290.Freac-2,M00474.FOXO1,M00293.Freac-7,M00472.FOXO4,M00473.FOXO1
12	101421070	101421241	171	region starts 22561 bp after IGF1 (-)	IGF1 (-)	22561	HNF-3be,HFH-3,M00791.HNF-3,M00791.HNF-3,M00724.HNF-3alph,M00724.HNF-3alph,M00422.FOXJ2,M00193.NF-1,M00130.FOXD3,M00960.PR,M00960.PR,M00921.GR,M00921.GR,M00192.GR,M00192.GR,M00289.HFH-3
12	101421845	101421982	137	region starts 23336 bp after IGF1 (-)	IGF1 (-)	23336	FREAC-4,FREAC-4,HNF-3be,M00791.HNF-3,M00791.HNF-3,M00724.HNF-3alph,M00422.FOXJ2,M00130.FOXD3,M00472.FOXO4,M00921.GR,M00192.GR,HFH-2,M00473.FOXO1,M00473.FOXO1,FREAC-2
15	97020880	97021005	125	intron of IGF1R (+)	IGF1R (+)	0	M00791.HNF-3,M00791.HNF-3,M00921.GR,M01012.HNF3,M01012.HNF3
15	97164575	97164817	242	intron of IGF1R (+)	IGF1R (+)	0
7	46366076	46366176	100	region starts 438679 bp after IGFBP3 (-)	IGFBP3 (-)	438679	M00473.FOXO1
4	59387319	59387490	171	region starts 1716022 bp after IGFBP7 (-)	IGFBP7 (-)	1716022	HNF-3be,M00130.FOXD3,M00921.GR,M00921.GR,M00192.GR
2	213655306	213655444	138	intron of IKZF2 (-)	IKZF2 (-)	0	HNF-3be,M00791.HNF-3,M00724.HNF-3alph,M00130.FOXD3,M01012.HNF3,HFH-2
21	33598993	33599093	100	region starts 7602 bp after IL10RB (+)	IL10RB (+)	7602	M00960.PR,M00347.GATA-1
2	102103686	102103853	167	region ends 32981 bp before IL1R1 (+)	IL1R1 (+)	32981	M00921.GR,M00192.GR
3	191705997	191706144	147	region ends 8390 bp before IL1RAP (+)	IL1RAP (+)	8390	M00791.HNF-3,M00791.HNF-3,M00724.HNF-3alph,M00724.HNF-3alph,M00724.HNF-3alph,M00130.FOXD3,M00130.FOXD3,M00347.GATA-1,M00921.GR,M00921.GR,M01012.HNF3,M01012.HNF3,HFH-2
3	191910082	191910258	176	region starts 58080 bp after IL1RAP (+)	IL1RAP (+)	58080	M00472.FOXO4,M00921.GR
X	29419508	29419608	100	intron of IL1RAPL1 (+)	IL1RAPL1 (+)	0
X	29448641	29448741	100	intron of IL1RAPL1 (+)	IL1RAPL1 (+)	0
5	55253353	55253466	113	region starts 4614 bp after IL31RA (+)	IL31RA (+)	4614	M00960.PR,M00921.GR,M00921.GR,M00921.GR
1	152657465	152657609	144	intron of IL6R (+)	IL6R (+)	0	HNF-3be,M00791.HNF-3,M00791.HNF-3,M00791.HNF-3,M00724.HNF-3alph,M00724.HNF-3alph,M00960.PR,M00921.GR,M00921.GR,M00192.GR,M01012.HNF3
8	80163712	80163812	100	region starts 283398 bp after IL7 (-)	IL7 (-)	283398	M00347.GATA-1
4	74864716	74864868	152	region starts 36418 bp after IL8 (+)	IL8 (+)	36418	FREAC-4,M00481.AR,M00791.HNF-3,M00791.HNF-3,M00724.HNF-3alph,M00474.FOXO1,M00809.FOX,Broad-complex_4,M00476.FOXO4,HFH-1,M00472.FOXO4,M00742.HFH-4,M00192.GR,M00477.FOXO3,M00473.FOXO1,M00473.FOXO1
3	123171632	123171732	100	region ends 17128 bp before ILDR1 (-)	ILDR1 (-)	17128
7	110182055	110182225	170	intron of IMMP2L (-)	IMMP2L (-)	0	M00481.AR,Broad-complex_4,M00960.PR,M00955.GR,HFH-1,M00956.AR,M00472.FOXO4,M00921.GR,M00954.PR,M00192.GR,M01012.HNF3,M00473.FOXO1,M00957.PR
7	110186462	110186699	237	intron of IMMP2L (-)	IMMP2L (-)	0
6	77183256	77183488	232	region starts 344200 bp after IMPG1 (-)	IMPG1 (-)	344200	FREAC-4,HNF-3be,M00791.HNF-3,M00791.HNF-3,M00724.HNF-3alph,M00724.HNF-3alph,M00422.FOXJ2,M00193.NF-1,M00809.FOX,M00921.GR,M00921.GR,M01012.HNF3,M01012.HNF3,M00292.Freac-4,M00473.FOXO1
3	102512267	102512494	227	intron of IMPG2 (-)	IMPG2 (-)	0	M00921.GR
18	31304603	31304794	191	intron of INO80C (-)	INO80C (-)	0	HNF-3be,M00129.HFH-1,M00791.HNF-3,M00724.HNF-3alph,HFH-1,M00131.HNF-3be,M00472.FOXO4,M00921.GR,M01012.HNF3,M00473.FOXO1
4	144053768	144053950	182	region starts 66713 bp after INPP4B (-)	INPP4B (-)	66713	M00481.AR,M00481.AR,M00481.AR,M00481.AR,HFH-3,M00791.HNF-3,M00791.HNF-3,M00724.HNF-3alph,M00422.FOXJ2,M00293.Freac-7,M00130.FOXD3,M00960.PR,M00960.PR,HFH-1,M00347.GATA-1,M00472.FOXO4,M00921.GR,M00921.GR,M00192.GR,M01012.HNF3,M01012.HNF3,M00473.FOXO1,M00473.FOXO1,M00289.HFH-3
11	15472226	15472334	108	region starts 246895 bp after INSC (+)	INSC (+)	246895
11	15584281	15584443	162	region starts 358950 bp after INSC (+)	INSC (+)	358950
2	118589033	118589143	110	region starts 4965 bp after INSIG2 (+)	INSIG2 (+)	4965	M00347.GATA-1,M00921.GR,M00473.FOXO1
9	5180241	5180390	149	region starts 4622 bp after INSL6 (-)	INSL6 (-)	4622
9	5184261	5184444	183	region starts 8642 bp after INSL6 (-)	INSL6 (-)	8642	M00791.HNF-3
8	19667258	19667463	205	region ends 51735 bp before INTS10 (+)	INTS10 (+)	51735	M00921.GR,M00921.GR,M00921.GR,M00921.GR,M00192.GR
8	19669144	19669475	331	region ends 49723 bp before INTS10 (+)	INTS10 (+)	49723	HNF-3be,HFH-3,M00791.HNF-3,M00724.HNF-3alph,M00960.PR,M00960.PR,M00960.PR,HFH-1,M00347.GATA-1,M00131.HNF-3be,M00472.FOXO4,M00921.GR,M00921.GR,M00921.GR,M00921.GR,M00921.GR,M00192.GR,M00192.GR,M01012.HNF3,M00473.FOXO1,M00289.HFH-3
1	210256287	210256481	194	intron of INTS7 (-)	INTS7 (-)	0	FREAC-4,M00130.FOXD3,M00960.PR,M00921.GR,M00921.GR,M01012.HNF3,M01012.HNF3,HFH-2,M00473.FOXO1
4	127710537	127710637	100	region ends 1062933 bp before INTU (+)	INTU (+)	1062933	M00921.GR
9	101930434	101930588	154	intron of INVS (+)	INVS (+)	0	HFH-3,M00791.HNF-3,M00724.HNF-3alph,M00193.NF-1,M00960.PR,M00289.HFH-3
6	33797470	33797642	172	contained within IP6K3 (-)	IP6K3 (-)	0	FREAC-4,HNF-3be,M00791.HNF-3,M00724.HNF-3alph,M00130.FOXD3,Broad-complex_4,HFH-1,M00472.FOXO4,M00921.GR,M00921.GR,M00192.GR,M01012.HNF3
10	59133617	59133804	187	region ends 491816 bp before IPMK (-)	IPMK (-)	491816
10	59189589	59189836	247	region ends 435784 bp before IPMK (-)	IPMK (-)	435784
10	59331862	59331962	100	region ends 293658 bp before IPMK (-)	IPMK (-)	293658
10	59427720	59427866	146	region ends 197754 bp before IPMK (-)	IPMK (-)	197754	FREAC-4,M00791.HNF-3,M00791.HNF-3,Broad-complex_4,Broad-complex_4,M00960.PR,M00472.FOXO4,M00921.GR,M00192.GR
11	9395242	9395343	101	contained within IPO7 (+)	IPO7 (+)	0	M00960.PR,M00960.PR,M00921.GR,M00921.GR
12	30592641	30592741	100	region ends 80448 bp before IPO8 (-)	IPO8 (-)	80448	HFH-3,M00791.HNF-3,M00724.HNF-3alph,M00422.FOXJ2,M00472.FOXO4,M01012.HNF3,M00473.FOXO1,M00289.HFH-3
15	22920323	22920423	100	region starts 1606 bp after IPW (+)	IPW (+)	1606
5	75742816	75742968	152	intron of IQGAP2 (+)	IQGAP2 (+)	0	M00129.HFH-1,M00266.Croc,HFH-3,M00724.HNF-3alph,M00724.HNF-3alph,M00293.Freac-7,Broad-complex_4,Broad-complex_4,M00131.HNF-3be,M01012.HNF3,M01012.HNF3,M00289.HFH-3
5	75879194	75879419	225	intron of IQGAP2 (+)	IQGAP2 (+)	0	M00791.HNF-3,M00472.FOXO4,M00921.GR,M00192.GR,M00473.FOXO1
7	122825706	122826024	318	region ends 53450 bp before IQUB (-)	IQUB (-)	53450	M00481.AR,M00791.HNF-3,M00791.HNF-3,Broad-complex_4,M00960.PR,M00472.FOXO4,M00472.FOXO4,M00921.GR,M00921.GR,M00921.GR,M00921.GR,M00192.GR,M00192.GR,HFH-2,M00473.FOXO1,M00473.FOXO1,M00289.HFH-3
7	122835415	122835630	215	region ends 43844 bp before IQUB (-)	IQUB (-)	43844	M00193.NF-1,M00193.NF-1,M00960.PR,M00960.PR,M00921.GR,M00921.GR,M00921.GR,M00921.GR
6	79251018	79251149	131	region ends 382759 bp before IRAK1BP1 (+)	IRAK1BP1 (+)	382759	HNF-3be,M00791.HNF-3,M00724.HNF-3alph,M00130.FOXD3,M00960.PR,M00960.PR,M00921.GR,M00921.GR,M00921.GR,M00192.GR,M01012.HNF3,HFH-2
4	185466138	185466287	149	region ends 79583 bp before IRF2 (-)	IRF2 (-)	79583
2	226784481	226784649	168	region ends 519628 bp before IRS1 (-)	IRS1 (-)	519628	M00129.HFH-1,M00791.HNF-3,M00193.NF-1,Broad-complex_4,HFH-1,M00921.GR,M00921.GR,M00192.GR
2	227250116	227250294	178	region ends 53983 bp before IRS1 (-)	IRS1 (-)	53983	FREAC-4,HNF-3be,M00481.AR,M00266.Croc,M00791.HNF-3,M00724.HNF-3alph,M00724.HNF-3alph,M00293.Freac-7,M00130.FOXD3,M00130.FOXD3,M00960.PR,M00131.HNF-3be,M00472.FOXO4,M00192.GR,M00192.GR,HFH-2,M00473.FOXO1,M00473.FOXO1
2	227311816	227312075	259	intron of IRS1 (-)	IRS1 (-)	0	FREAC-4,M00481.AR,M00481.AR,M00791.HNF-3,M00960.PR,M00960.PR,Androgen,M00472.FOXO4,M00472.FOXO4,M00921.GR,M00921.GR,M00921.GR,M00192.GR,M01012.HNF3
13	108959966	108960211	245	region ends 243974 bp before IRS2 (-)	IRS2 (-)	243974	M00481.AR,M00481.AR,M00481.AR,M00481.AR,M00791.HNF-3,M00724.HNF-3alph,Broad-complex_4,Androgen,Androgen,M00472.FOXO4,M00921.GR,M00921.GR,M00921.GR,M00192.GR,M00192.GR,M00192.GR,M00192.GR
13	109349865	109349965	100	region starts 112949 bp after IRS2 (-)	IRS2 (-)	112949	M00960.PR,M00921.GR
X	107850236	107850494	258	region ends 11889 bp before IRS4 (-)	IRS4 (-)	11889
X	108184019	108184215	196	region starts 317755 bp after IRS4 (-)	IRS4 (-)	317755
5	2603804	2603904	100	region ends 195377 bp before IRX2 (-)	IRX2 (-)	195377	M00193.NF-1,M00130.FOXD3,HFH-2,M00473.FOXO1,M00473.FOXO1
16	53236859	53237042	183	region ends 285570 bp before IRX5 (+)	IRX5 (+)	285570	HNF-3be,M00791.HNF-3,M00791.HNF-3,M00791.HNF-3,M00724.HNF-3alph,M00724.HNF-3alph,M00422.FOXJ2,M00130.FOXD3,M00921.GR,M00192.GR,M01012.HNF3,M01012.HNF3,HFH-2
16	53330968	53331068	100	region ends 191544 bp before IRX5 (+)	IRX5 (+)	191544	FREAC-4,M00791.HNF-3,M00791.HNF-3,M00791.HNF-3,M00791.HNF-3,M00724.HNF-3alph,M00293.Freac-7,M00476.FOXO4,M00960.PR,M00472.FOXO4,M00472.FOXO4,M00192.GR,M01012.HNF3,M00473.FOXO1,M00473.FOXO1
5	50514329	50514483	154	region ends 200232 bp before ISL1 (+)	ISL1 (+)	200232	M00791.HNF-3,M00724.HNF-3alph,M00422.FOXJ2,M00130.FOXD3,M00921.GR,M00192.GR,M01012.HNF3,M00289.HFH-3
7	16104437	16104578	141	intron of ISPD (-)	ISPD (-)	0	FREAC-4,M00290.Freac-2,M00791.HNF-3,M00724.HNF-3alph,FREAC-2
7	16284441	16284541	100	intron of ISPD (-)	ISPD (-)	0	M00960.PR,M00921.GR
16	45994454	45994586	132	intron of ITFG1 (-)	ITFG1 (-)	0	M00481.AR,M00422.FOXJ2,M00192.GR
17	42724152	42724252	100	intron of ITGB3 (+)	ITGB3 (+)	0	HFH-3,M00791.HNF-3,M00724.HNF-3alph,M00293.Freac-7,M00472.FOXO4,M00472.FOXO4,M00921.GR,M00473.FOXO1,M00289.HFH-3
1	63718552	63718664	112	intron of ITGB3BP (-)	ITGB3BP (-)	0	HNF-3be,HFH-3,HFH-3,M00791.HNF-3,M00791.HNF-3,M00724.HNF-3alph,M00422.FOXJ2,M00921.GR,M00921.GR,M00921.GR,M00192.GR,M01012.HNF3
7	20377833	20377933	100	intron of ITGB8 (+)	ITGB8 (+)	0	HNF-3be,M00266.Croc,HFH-3,M00791.HNF-3,M00724.HNF-3alph,M00422.FOXJ2,M00293.Freac-7,M00130.FOXD3,M00131.HNF-3be,M01012.HNF3,HFH-2,M00289.HFH-3
10	7637839	7638026	187	region ends 3615 bp before ITIH5 (-)	ITIH5 (-)	3615	M00960.PR,M00960.PR,M00921.GR,M00921.GR,M00921.GR,M00921.GR,M00192.GR,M00192.GR
10	7641392	7641564	172	region ends 77 bp before ITIH5 (-)	ITIH5 (-)	77	HNF-3be,HFH-3,M00791.HNF-3,M00791.HNF-3,M00724.HNF-3alph,M00724.HNF-3alph,M00422.FOXJ2,M00293.Freac-7,M00130.FOXD3,M00960.PR,M00960.PR,M00921.GR,M00921.GR,M00192.GR,M01012.HNF3,M01012.HNF3
12	26473359	26473519	160	intron of ITPR2 (-)	ITPR2 (-)	0	FREAC-4,M00290.Freac-2,HNF-3be,HNF-3be,M00791.HNF-3,M00791.HNF-3,M00791.HNF-3,M00791.HNF-3,M00724.HNF-3alph,M00724.HNF-3alph,M00724.HNF-3alph,M00474.FOXO1,M00422.FOXJ2,M00809.FOX,M00130.FOXD3,M00960.PR,M00960.PR,M00347.GATA-1,M00472.FOXO4,M00921.GR,M01012.HNF3,M01012.HNF3,HFH-2,M00473.FOXO1,FREAC-2
12	26840249	26840350	101	intron of ITPR2 (-)	ITPR2 (-)	0
20	10587445	10587670	225	intron of JAG1 (-)	JAG1 (-)	0	FREAC-4,M00476.FOXO4,M00472.FOXO4,M00477.FOXO3,M00473.FOXO1
20	10790336	10790505	169	region starts 187641 bp after JAG1 (-)	JAG1 (-)	187641	FREAC-4,M00791.HNF-3,M00724.HNF-3alph,M00193.NF-1,M00131.HNF-3be,M00472.FOXO4
6	15562026	15562126	100	intron of JARID2 (+)	JARID2 (+)	0
7	27926374	27926556	182	intron of JAZF1 (-)	JAZF1 (-)	0	HNF-3be,M00791.HNF-3,M00724.HNF-3alph,M00724.HNF-3alph,M00809.FOX,M00293.Freac-7,M00130.FOXD3,M00921.GR,M00921.GR,M00921.GR,M00954.PR,M00192.GR,M00192.GR,M01012.HNF3
7	27942696	27942883	187	intron of JAZF1 (-)	JAZF1 (-)	0	FREAC-4,M00290.Freac-2,M00791.HNF-3,M00791.HNF-3,M00724.HNF-3alph,M00130.FOXD3,Broad-complex_4,Broad-complex_4,M00347.GATA-1,M00921.GR,M00921.GR,M00921.GR,M01012.HNF3,M00473.FOXO1,FREAC-2
7	28043195	28043370	175	intron of JAZF1 (-)	JAZF1 (-)	0	M00266.Croc,M00921.GR,M00921.GR,M00921.GR,M00192.GR,M01012.HNF3
10	64698941	64699041	100	intron of JMJD1C (-), region overlaps with 48.51% of JMJD1C (-)	JMJD1C (-)	0	M00193.NF-1
15	39908156	39908256	100	intron of JMJD7 (+), intron of JMJD7-PLA2G4B (+)	JMJD7-PLA2G4B (+)	0	M00192.GR,M01012.HNF3
3	125302590	125302700	110	intron of KALRN (+)	KALRN (+)	0	M00791.HNF-3,M00347.GATA-1,M00921.GR
3	66963377	66963514	137	region ends 167903 bp before KBTBD8 (+)	KBTBD8 (+)	167903	M00293.Freac-7,M00472.FOXO4,M01012.HNF3,M00473.FOXO1,M00473.FOXO1
18	36651824	36651946	122	region ends 662288 bp before KC6 (-)	KC6 (-)	662288	M00791.HNF-3,M00791.HNF-3,M00724.HNF-3alph,M00289.HFH-3
18	36996284	36996449	165	region ends 317785 bp before KC6 (-)	KC6 (-)	317785	M00192.GR
18	37172297	37172608	311	region ends 141626 bp before KC6 (-)	KC6 (-)	141626	M00791.HNF-3,M00791.HNF-3,M00724.HNF-3alph,M00422.FOXJ2,M00347.GATA-1,M00921.GR,M00921.GR,M00192.GR,M01012.HNF3
18	37340690	37340814	124	intron of KC6 (-)	KC6 (-)	0
18	37358896	37359011	115	region starts 4336 bp after KC6 (-)	KC6 (-)	4336
2	85039244	85039413	169	region ends 12329 bp before KCMF1 (+)	KCMF1 (+)	12329	M00791.HNF-3,M00724.HNF-3alph,M00293.Freac-7,HFH-1,M00472.FOXO4,M01012.HNF3,M00473.FOXO1
3	157372524	157372664	140	intron of KCNAB1 (+)	KCNAB1 (+)	0	M00791.HNF-3,M00724.HNF-3alph,M00192.GR
3	157714247	157714357	110	intron of KCNAB1 (+)	KCNAB1 (+)	0	HNF-3be,M00266.Croc,HFH-3,M00791.HNF-3,M00791.HNF-3,M00724.HNF-3alph,M00422.FOXJ2,M00293.Freac-7,M00472.FOXO4,M00472.FOXO4,M00472.FOXO4,M00921.GR,M00921.GR,M00192.GR,M01012.HNF3,M00473.FOXO1,M00473.FOXO1,M00473.FOXO1,M00473.FOXO1,M00289.HFH-3,FREAC-2
12	73660752	73661009	257	region ends 59154 bp before KCNC2 (-)	KCNC2 (-)	59154	M00791.HNF-3,M00809.FOX,M00960.PR,M00921.GR,M00192.GR,M01012.HNF3,M01012.HNF3
7	119392660	119392854	194	region ends 308104 bp before KCND2 (+)	KCND2 (+)	308104
7	119507145	119507293	148	region ends 193665 bp before KCND2 (+)	KCND2 (+)	193665
7	119626624	119626780	156	region ends 74178 bp before KCND2 (+)	KCND2 (+)	74178	Broad-complex_4,M00960.PR,M00921.GR,M00921.GR,M00921.GR,M00192.GR
7	119631561	119631815	254	region ends 69143 bp before KCND2 (+)	KCND2 (+)	69143	HNF-3be,HFH-3,M00791.HNF-3,M00724.HNF-3alph,M00422.FOXJ2,M00809.FOX,M00130.FOXD3,M00131.HNF-3be,M00921.GR,M00289.HFH-3
7	120136144	120136282	138	intron of KCND2 (+)	KCND2 (+)	0	M00791.HNF-3
7	120137524	120137626	102	intron of KCND2 (+)	KCND2 (+)	0	M00791.HNF-3,M00724.HNF-3alph
7	120146731	120146922	191	intron of KCND2 (+)	KCND2 (+)	0	M00481.AR,M00960.PR,M00921.GR,M00921.GR,M00192.GR,M00192.GR,M00473.FOXO1
2	223793358	223793540	182	region starts 164758 bp after KCNE4 (+)	KCNE4 (+)	164758	M00724.HNF-3alph,M00960.PR,M00960.PR,M00472.FOXO4,M00921.GR,M00921.GR,M00192.GR,M00192.GR
2	223803413	223803513	100	region starts 174813 bp after KCNE4 (+)	KCNE4 (+)	174813	M00921.GR,M00192.GR
20	49171918	49172018	100	region starts 98835 bp after KCNG1 (-)	KCNG1 (-)	98835	M00791.HNF-3,M00921.GR,M00921.GR,M01012.HNF3
14	62337276	62337376	100	intron of KCNH5 (-)	KCNH5 (-)	0	FREAC-4,M00422.FOXJ2,Broad-complex_4,M00291.Freac-3,M00472.FOXO4,M00921.GR,M01012.HNF3,M00473.FOXO1
3	19382129	19382265	136	intron of KCNH8 (+)	KCNH8 (+)	0
17	65701288	65701388	100	region starts 13509 bp after KCNJ2 (+)	KCNJ2 (+)	13509	FREAC-4,HNF-3be,M00791.HNF-3,M00724.HNF-3alph,M00130.FOXD3,M00960.PR,M00921.GR,M00192.GR,M00473.FOXO1
17	66620222	66620355	133	region starts 932443 bp after KCNJ2 (+)	KCNJ2 (+)	932443	M00481.AR,HFH-3,M00293.Freac-7,M00960.PR,M00955.GR,M00921.GR,M00192.GR,M01012.HNF3,M00473.FOXO1,M00957.PR
17	66624225	66624341	116	region starts 936446 bp after KCNJ2 (+)	KCNJ2 (+)	936446	M00921.GR,M01012.HNF3,M00473.FOXO1
2	155398847	155398947	100	intron of KCNJ3 (+)	KCNJ3 (+)	0
11	128256557	128256738	181	region ends 9785 bp before KCNJ5 (+)	KCNJ5 (+)	9785	M00791.HNF-3,M00921.GR
1	231907406	231907524	118	region starts 32524 bp after KCNK1 (+)	KCNK1 (+)	32524	Broad-complex_4,M00960.PR,M00921.GR,M00921.GR,M00192.GR
10	78719333	78719506	173	intron of KCNMA1 (-)	KCNMA1 (-)	0	HNF-3be,M00791.HNF-3,M00724.HNF-3alph,M00809.FOX,M00130.FOXD3,Broad-complex_4,HFH-2,M00289.HFH-3
10	78916188	78916288	100	intron of KCNMA1 (-)	KCNMA1 (-)	0
10	78928092	78928271	179	intron of KCNMA1 (-)	KCNMA1 (-)	0	M00481.AR,M00791.HNF-3,M00921.GR,M00921.GR,M00921.GR,M00192.GR,M01012.HNF3
10	78928813	78928989	176	intron of KCNMA1 (-)	KCNMA1 (-)	0
10	78937221	78937403	182	intron of KCNMA1 (-)	KCNMA1 (-)	0	M00960.PR,M00472.FOXO4,M00921.GR
3	179286304	179286404	100	region ends 450514 bp before KCNMB2 (+)	KCNMB2 (+)	450514	HNF-3be,M00791.HNF-3,M00791.HNF-3,M00724.HNF-3alph,M00724.HNF-3alph,M00724.HNF-3alph,M00422.FOXJ2,M00809.FOX,M00130.FOXD3,M00960.PR,M00131.HNF-3be,M00472.FOXO4,M00921.GR,M00921.GR,M00192.GR,M01012.HNF3,M01012.HNF3,HFH-2
3	179286559	179286680	121	region ends 450238 bp before KCNMB2 (+)	KCNMB2 (+)	450238	M00130.FOXD3
3	179717505	179717679	174	region ends 19239 bp before KCNMB2 (+)	KCNMB2 (+)	19239	M00724.HNF-3alph,M00960.PR
5	113579052	113579152	100	region ends 146763 bp before KCNN2 (+)	KCNN2 (+)	146763	HFH-3,M00289.HFH-3
5	113696164	113696384	220	region ends 29531 bp before KCNN2 (+)	KCNN2 (+)	29531	FREAC-4,M00791.HNF-3,Broad-complex_4,M00960.PR,HFH-1,M00472.FOXO4,M00921.GR,M00921.GR,M00473.FOXO1
5	113709959	113710111	152	region ends 15804 bp before KCNN2 (+)	KCNN2 (+)	15804
5	113738122	113738222	100	intron of KCNN2 (+)	KCNN2 (+)	0	M00131.HNF-3be
5	113837258	113837442	184	intron of KCNN2 (+)	KCNN2 (+)	0	M00791.HNF-3,M00921.GR,M00192.GR,M01012.HNF3
5	114066369	114066614	245	region starts 206272 bp after KCNN2 (+)	KCNN2 (+)	206272	Broad-complex_4,Broad-complex_4,Broad-complex_4,Broad-complex_4,M00960.PR,M00960.PR,M00921.GR,M00921.GR,M00921.GR,M00192.GR,M00473.FOXO1,M00473.FOXO1
8	99449401	99449553	152	region ends 58873 bp before KCNS2 (+)	KCNS2 (+)	58873	M00791.HNF-3,M00724.HNF-3alph,M00921.GR,M01012.HNF3,M00473.FOXO1
8	36850435	36850541	106	intron of KCNU1 (+)	KCNU1 (+)	0	FREAC-4,Broad-complex_4,M00472.FOXO4,M00472.FOXO4,M00921.GR,M00921.GR,M00473.FOXO1,M00473.FOXO1
8	37287359	37287497	138	region starts 374557 bp after KCNU1 (+)	KCNU1 (+)	374557	FREAC-4,M00290.Freac-2,M00724.HNF-3alph,M00293.Freac-7,Broad-complex_4,M00472.FOXO4,M00921.GR,M00292.Freac-4,M00473.FOXO1
8	25366149	25366249	100	intron of KCTD9 (-)	KCTD9 (-)	0
1	43878442	43878542	100	region ends 9842 bp before KDM4A (+)	KDM4A (+)	9842	HFH-3,HFH-3,M00791.HNF-3,M00791.HNF-3,M00724.HNF-3alph,M00724.HNF-3alph,M00422.FOXJ2,M00293.Freac-7,M00131.HNF-3be,M00472.FOXO4,M01012.HNF3,M00473.FOXO1,M00289.HFH-3,M00289.HFH-3
19	4942675	4942907	232	intron of KDM4B (+)	KDM4B (+)	0
19	4943014	4943427	413	intron of KDM4B (+)	KDM4B (+)	0
X	44808133	44808237	104	intron of KDM6A (+)	KDM6A (+)	0
9	44010701	44010879	178	region ends 174633 bp before KGFLP1 (+)	KGFLP1 (+)	174633	M00921.GR,M00192.GR
6	61951785	61951967	182	region ends 495857 bp before KHDRBS2 (-)	KHDRBS2 (-)	495857
6	61958764	61958940	176	region ends 488884 bp before KHDRBS2 (-)	KHDRBS2 (-)	488884
6	61962000	61962101	101	region ends 485723 bp before KHDRBS2 (-)	KHDRBS2 (-)	485723
6	61971338	61971499	161	region ends 476325 bp before KHDRBS2 (-)	KHDRBS2 (-)	476325
6	62803964	62804126	162	intron of KHDRBS2 (-)	KHDRBS2 (-)	0	HNF-3be,M00791.HNF-3,M00791.HNF-3,M00724.HNF-3alph,Broad-complex_4,M00131.HNF-3be,M00921.GR,M01012.HNF3
6	63197783	63197929	146	region starts 143723 bp after KHDRBS2 (-)	KHDRBS2 (-)	143723	M00960.PR,M00921.GR,M00921.GR
1	173468172	173468396	224	region starts 39599 bp after KIAA0040 (-)	KIAA0040 (-)	39599	HNF-3be,M00130.FOXD3,M01012.HNF3,M00292.Freac-4,M00473.FOXO1
8	48601281	48601449	168	intron of KIAA0146 (+)	KIAA0146 (+)	0	M00193.NF-1,M00293.Freac-7,M00960.PR,M00921.GR,M00921.GR,M01012.HNF3
8	48810306	48810456	150	contained within KIAA0146 (+)	KIAA0146 (+)	0	M00481.AR,M00481.AR,M00791.HNF-3,M00724.HNF-3alph,M00960.PR,M00960.PR,Androgen,M00472.FOXO4,M00921.GR,M00921.GR,M00192.GR,M00192.GR,M00473.FOXO1
19	39493471	39493615	144	intron of KIAA0355 (+)	KIAA0355 (+)	0	M00791.HNF-3,M00724.HNF-3alph,M00472.FOXO4,M01012.HNF3
20	36051713	36051813	100	intron of KIAA0406 (-)	KIAA0406 (-)	0
16	27475827	27475927	100	intron of KIAA0556 (+)	KIAA0556 (+)	0	M00130.FOXD3
13	41192982	41193210	228	intron of KIAA0564 (-)	KIAA0564 (-)	0	FREAC-4,M00481.AR,M00481.AR,M00266.Croc,M00791.HNF-3,M00422.FOXJ2,M00293.Freac-7,Broad-complex_4,M00960.PR,M00921.GR,M00921.GR,M00921.GR,M00192.GR,M00192.GR,M01012.HNF3
14	58012837	58013044	207	intron of KIAA0586 (+)	KIAA0586 (+)	0	M00130.FOXD3
18	8694203	8694378	175	region ends 12991 bp before KIAA0802 (+)	KIAA0802 (+)	12991	M00193.NF-1,M00193.NF-1,M00921.GR,M00192.GR
1	14937469	14937569	100	intron of KIAA1026 (+)	KIAA1026 (+)	0	M00193.NF-1,M00921.GR,M01012.HNF3,M01012.HNF3
10	24157002	24157106	104	intron of KIAA1217 (+)	KIAA1217 (+)	0	FREAC-4,M00129.HFH-1,M00481.AR,M00481.AR,M00791.HNF-3,M00960.PR,HFH-1,M00472.FOXO4,M01012.HNF3,M00473.FOXO1
17	41583918	41584048	130	intron of KIAA1267 (-)	KIAA1267 (-)	0	Broad-complex_4,M00960.PR,M00347.GATA-1,M00921.GR,M00473.FOXO1
17	41623210	41623316	106	region starts 17838 bp after KIAA1267 (-)	KIAA1267 (-)	17838
15	50733167	50733465	298	intron of KIAA1370 (-)	KIAA1370 (-)	0	FREAC-4,FREAC-4,M00290.Freac-2,HNF-3be,M00791.HNF-3,M00724.HNF-3alph,M00422.FOXJ2,M00130.FOXD3,M00130.FOXD3,M00131.HNF-3be,M00472.FOXO4,M00472.FOXO4,M00472.FOXO4,M00921.GR,M00921.GR,M00192.GR,M01012.HNF3,M00477.FOXO3,M00473.FOXO1,M00473.FOXO1,FREAC-2
15	50736033	50736241	208	intron of KIAA1370 (-)	KIAA1370 (-)	0	FREAC-4,M00791.HNF-3,M00724.HNF-3alph,M00422.FOXJ2,Broad-complex_4,Broad-complex_4,M00960.PR,M00472.FOXO4,M00472.FOXO4,M00921.GR,M01012.HNF3,M01012.HNF3,M00477.FOXO3,M00473.FOXO1,M00473.FOXO1
14	92889140	92889240	100	intron of KIAA1409 (+)	KIAA1409 (+)	0	M00921.GR
2	226372477	226372600	123	region starts 145498 bp after KIAA1486 (+)	KIAA1486 (+)	145498	HNF-3be,M00791.HNF-3,M00791.HNF-3,M00724.HNF-3alph,M00422.FOXJ2,M00960.PR,M00921.GR,M00921.GR,M01012.HNF3
2	226414442	226414602	160	region starts 187463 bp after KIAA1486 (+)	KIAA1486 (+)	187463
2	226434868	226435004	136	region starts 207889 bp after KIAA1486 (+)	KIAA1486 (+)	207889
2	226601635	226601735	100	region starts 374656 bp after KIAA1486 (+)	KIAA1486 (+)	374656	M00960.PR,M00960.PR,M00921.GR,M00921.GR,M00921.GR
2	226741903	226742003	100	region starts 514924 bp after KIAA1486 (+)	KIAA1486 (+)	514924	M00481.AR,M00960.PR,M00921.GR,M00921.GR,M00192.GR,M00192.GR,M00473.FOXO1
4	175556479	175556649	170	region starts 65372 bp after KIAA1712 (+)	KIAA1712 (+)	65372	M00960.PR,M00960.PR,M00960.PR,M00921.GR,M00921.GR,M00921.GR,M00192.GR
2	176179564	176179745	181	region ends 318911 bp before KIAA1715 (-)	KIAA1715 (-)	318911	HNF-3be,M00791.HNF-3,M00791.HNF-3,M00791.HNF-3,M00724.HNF-3alph,M00809.FOX,M00130.FOXD3,M00472.FOXO4,M00921.GR,M01012.HNF3,M01012.HNF3,HFH-2,M00477.FOXO3,M00473.FOXO1
5	61464074	61464174	100	region ends 173572 bp before KIF2A (+)	KIF2A (+)	173572	M00921.GR,M00921.GR
5	61718443	61718633	190	region starts 475 bp after KIF2A (+)	KIF2A (+)	475	M00472.FOXO4
12	87440984	87441084	100	intron of KITLG (-)	KITLG (-)	0	M00481.AR,M00481.AR,M00791.HNF-3,Androgen,M00921.GR,M00192.GR,M00192.GR,M01012.HNF3
12	87602639	87602782	143	region starts 104269 bp after KITLG (-)	KITLG (-)	104269
19	16275908	16276008	100	region ends 20643 bp before KLF2 (+)	KLF2 (+)	20643
9	109235185	109235285	100	region ends 51669 bp before KLF4 (-)	KLF4 (-)	51669	M00130.FOXD3
9	109628143	109628334	191	region starts 336274 bp after KLF4 (-)	KLF4 (-)	336274	M00791.HNF-3,M00724.HNF-3alph,M00921.GR,M01012.HNF3,M00289.HFH-3
9	109730398	109730498	100	region starts 438529 bp after KLF4 (-)	KLF4 (-)	438529	M00921.GR
10	3885854	3886035	181	region starts 68380 bp after KLF6 (-)	KLF6 (-)	68380	HNF-3be,M00791.HNF-3,M00724.HNF-3alph,M00130.FOXD3,M01012.HNF3
10	4091091	4091237	146	region starts 273617 bp after KLF6 (-)	KLF6 (-)	273617	M00791.HNF-3,M00724.HNF-3alph,M00960.PR,M00472.FOXO4,M00921.GR
10	4094896	4094996	100	region starts 277422 bp after KLF6 (-)	KLF6 (-)	277422	M00921.GR,M00192.GR,M01012.HNF3
2	207841293	207841395	102	region starts 102433 bp after KLF7 (-)	KLF7 (-)	102433	HNF-3be,HNF-3be,M00130.FOXD3,HFH-2
1	171980466	171980714	248	intron of KLHL20 (+)	KLHL20 (+)	0
2	23484804	23485084	280	intron of KLHL29 (+)	KLHL29 (+)	0	M00921.GR
5	136988670	136988770	100	intron of KLHL3 (-)	KLHL3 (-)	0
6	53668460	53668625	165	region starts 29994 bp after KLHL31 (-)	KLHL31 (-)	29994	FREAC-4,M00791.HNF-3,M00724.HNF-3alph,Broad-complex_4,M00473.FOXO1
6	53677458	53677671	213	region starts 38992 bp after KLHL31 (-)	KLHL31 (-)	38992	HNF-3be,M00791.HNF-3,M00724.HNF-3alph,M00131.HNF-3be,M00921.GR,M01012.HNF3
19	56037268	56037399	131	region starts 10676 bp after KLK15 (-)	KLK15 (-)	10676
19	56064450	56064924	474	region ends 3577 bp before KLK2 (+)	KLK2 (+)	3577
19	56066665	56066765	100	region ends 1736 bp before KLK2 (+)	KLK2 (+)	1736	M00960.PR,M00921.GR
19	56045696	56046128	432	region ends 3855 bp before KLK3 (+)	KLK3 (+)	3855
19	56084834	56085080	246	intron of KLKP1 (-)	KLKP1 (-)	0
12	74226363	74226479	116	region starts 34677 bp after KRR1 (-)	KRR1 (-)	34677	HNF-3be,M00791.HNF-3,M00724.HNF-3alph,M00422.FOXJ2,M00809.FOX,M00130.FOXD3,M00955.GR,M00131.HNF-3be,M00921.GR,M00192.GR,M01012.HNF3
12	51494682	51494782	100	region starts 79 bp after KRT4 (-)	KRT4 (-)	79	M00921.GR
12	50806566	50807075	509	region ends 41972 bp before KRT80 (-)	KRT80 (-)	41972	M00791.HNF-3,M00422.FOXJ2,M00809.FOX,M00960.PR,M00960.PR,M00921.GR,M00921.GR,M00192.GR,M01012.HNF3,M00473.FOXO1
21	30874417	30874726	309	region ends 9570 bp before KRTAP22-2 (-)	KRTAP22-2 (-)	9570	FREAC-4,M00193.NF-1,Broad-complex_4,M00960.PR,M00960.PR,M00960.PR,M00960.PR,M00347.GATA-1,M00921.GR,M00921.GR,M00921.GR,M00192.GR,M00192.GR,M00473.FOXO1
21	30875199	30875370	171	region ends 8926 bp before KRTAP22-2 (-)	KRTAP22-2 (-)	8926	M00791.HNF-3,M00724.HNF-3alph,Broad-complex_4,M01012.HNF3
14	55135775	55135877	102	intron of KTN1 (+)	KTN1 (+)	0	M00290.Freac-2,M00129.HFH-1,HFH-3,M00791.HNF-3,M00791.HNF-3,M00724.HNF-3alph,M00293.Freac-7,M00960.PR,HFH-1,M00472.FOXO4,M00921.GR,M00473.FOXO1,M00289.HFH-3,FREAC-2
3	135901049	135901149	100	region starts 48494 bp after KY (-)	KY (-)	48494	M00960.PR,M00921.GR
2	143463365	143463551	186	contained within KYNU (+) , intron of KYNU (+)	KYNU (+)	0	M00960.PR,M00960.PR,M00472.FOXO4,M00921.GR,M00921.GR,M00921.GR,M00921.GR,M00192.GR
8	71742708	71742853	145	intron of LACTB2 (-)	LACTB2 (-)	0	HNF-3be,M00791.HNF-3,M00724.HNF-3alph,M00193.NF-1,M00131.HNF-3be,M00192.GR
18	6982878	6983086	208	intron of LAMA1 (-)	LAMA1 (-)	0	FREAC-4,M00129.HFH-1,HFH-3,M00791.HNF-3,M00724.HNF-3alph,M00130.FOXD3,HFH-1,M00472.FOXO4,M01012.HNF3,M00473.FOXO1
18	19518686	19518947	261	region ends 4613 bp before LAMA3 (+)	LAMA3 (+)	4613	M00791.HNF-3,M00960.PR,M00960.PR,M00921.GR,M00921.GR,M01012.HNF3
1	181324872	181325080	208	intron of LAMC1 (+)	LAMC1 (+)	0	M00921.GR,M00921.GR,M00921.GR,M01012.HNF3
1	181325411	181325535	124	intron of LAMC1 (+)	LAMC1 (+)	0	M00791.HNF-3,M00130.FOXD3,M00960.PR,M00921.GR,M00921.GR,M00921.GR,M01012.HNF3
3	45423715	45423898	183	intron of LARS2 (+)	LARS2 (+)	0	FREAC-4,HNF-3be,HNF-3be,M00129.HFH-1,M00791.HNF-3,M00474.FOXO1,M00422.FOXJ2,M00809.FOX,M00130.FOXD3,Broad-complex_4,Broad-complex_4,HFH-1,M00472.FOXO4,M00472.FOXO4,M00472.FOXO4,M01012.HNF3,HFH-2,M00473.FOXO1,M00473.FOXO1,M00473.FOXO1
3	45563207	45563307	100	intron of LARS2 (+)	LARS2 (+)	0	HNF-3be,M00266.Croc,M00130.FOXD3,M00960.PR,M00921.GR,HFH-2,M00473.FOXO1
2	30716314	30716414	100	intron of LCLAT1 (+)	LCLAT1 (+)	0	HNF-3be,HNF-3be,M00791.HNF-3,M00724.HNF-3alph,M00130.FOXD3,Broad-complex_4,M00921.GR,M00921.GR,M00192.GR,M01012.HNF3,M01012.HNF3
10	98551294	98551642	348	region ends 30365 bp before LCOR (+)	LCOR (+)	30365
13	45615428	45615528	100	contained within LCP1 (-)	LCP1 (-)	0	FREAC-4,HNF-3be,M00266.Croc,M00791.HNF-3,M00791.HNF-3,M00724.HNF-3alph,M00724.HNF-3alph,M00474.FOXO1,M00422.FOXJ2,M00809.FOX,M00130.FOXD3,M00476.FOXO4,M00291.Freac-3,M00131.HNF-3be,M00472.FOXO4,M00921.GR,M00192.GR,M01012.HNF3,HFH-2,M00477.FOXO3,M00473.FOXO1,M00289.HFH-3
13	45718842	45719017	175	region starts 64381 bp after LCP1 (-)	LCP1 (-)	64381	M00960.PR,M00921.GR,M00192.GR,M00192.GR
15	64661712	64661939	227	region starts 16822 bp after LCTL (-)	LCTL (-)	16822	FREAC-4,HNF-3be,M00266.Croc,HFH-3,M00791.HNF-3,M00791.HNF-3,M00724.HNF-3alph,M00724.HNF-3alph,M00193.NF-1,M00130.FOXD3,M00130.FOXD3,M00131.HNF-3be,M00472.FOXO4,M00921.GR,M01012.HNF3,M00292.Freac-4,HFH-2,HFH-2,M00473.FOXO1,M00289.HFH-3
11	36002662	36002801	139	intron of LDLRAD3 (+)	LDLRAD3 (+)	0	M00921.GR
5	135314861	135315172	311	contained within LECT2 (-)	LECT2 (-)	0	M00791.HNF-3,M00791.HNF-3,M00791.HNF-3,M00724.HNF-3alph,M00960.PR,M00960.PR,M00960.PR,M00921.GR,M01012.HNF3,M01012.HNF3
3	158106936	158107099	163	intron of LEKR1 (+)	LEKR1 (+)	0	M00960.PR,M00960.PR,M00921.GR,M00921.GR,M00921.GR,M00921.GR,M00921.GR,M00921.GR,M00192.GR,M00192.GR,M00192.GR,M00192.GR,M00192.GR,M00192.GR,M00473.FOXO1
12	63917365	63917465	100	intron of LEMD3 (+)	LEMD3 (+)	0
15	50004481	50004581	100	region ends 12933 bp before LEO1 (-)	LEO1 (-)	12933	M00293.Freac-7,M00960.PR
7	127657226	127657326	100	region ends 11241 bp before LEP (+)	LEP (+)	11241	M00921.GR
1	65763143	65763243	100	intron of LEPR (+)	LEPR (+)	0	HNF-3be,HNF-3be,M00791.HNF-3,M00791.HNF-3,M00724.HNF-3alph,M00724.HNF-3alph,M00422.FOXJ2,M00422.FOXJ2,M00809.FOX,M00960.PR,M00921.GR,M01012.HNF3,M01012.HNF3
14	54663833	54663933	100	region ends 1692 bp before LGALS3 (+)	LGALS3 (+)	1692	M00130.FOXD3
14	92256097	92256197	100	intron of LGMN (-)	LGMN (-)	0	M00791.HNF-3
11	27456426	27456577	151	region starts 5515 bp after LGR4 (-)	LGR4 (-)	5515
5	38702887	38703077	190	region starts 71622 bp after LIFR (-)	LIFR (-)	71622	HNF-3be,HNF-3be,M00129.HFH-1,M00481.AR,M00481.AR,M00791.HNF-3,M00724.HNF-3alph,M00130.FOXD3,M00960.PR,HFH-1,M00347.GATA-1,Androgen,M00921.GR,M00921.GR,M00921.GR,M00921.GR,M00192.GR,M00192.GR,M01012.HNF3,M01012.HNF3,HFH-2,M00473.FOXO1
4	41028063	41028364	301	region ends 29197 bp before LIMCH1 (+)	LIMCH1 (+)	29197	HNF-3be,HNF-3be,M00266.Croc,HFH-3,M00791.HNF-3,M00791.HNF-3,M00724.HNF-3alph,M00422.FOXJ2,M00193.NF-1,M00293.Freac-7,M00130.FOXD3,Broad-complex_4,M00131.HNF-3be,M00472.FOXO4,M00921.GR,HFH-2,M00473.FOXO1,M00289.HFH-3
4	41126185	41126296	111	intron of LIMCH1 (+)	LIMCH1 (+)	0	HNF-3be,HFH-3,M00791.HNF-3,M00724.HNF-3alph,M00422.FOXJ2,M00809.FOX,M00130.FOXD3,M00960.PR,M00960.PR,M00960.PR,M00955.GR,M00131.HNF-3be,M00472.FOXO4,M00921.GR,M00921.GR,M00921.GR,M00192.GR,M00192.GR,HFH-2,M00473.FOXO1,M00289.HFH-3
4	41296292	41296447	155	intron of LIMCH1 (+)	LIMCH1 (+)	0	M00921.GR
3	45634073	45634281	208	intron of LIMD1 (+)	LIMD1 (+)	0	M00791.HNF-3,M00724.HNF-3alph,M00921.GR,M00921.GR,M00921.GR
1	26603876	26603988	112	region ends 5868 bp before LIN28 (+)	LIN28 (+)	5868
15	56464326	56464468	142	region ends 46999 bp before LIPC (+)	LIPC (+)	46999	HNF-3be,HFH-3,M00791.HNF-3,M00791.HNF-3,M00724.HNF-3alph,M00130.FOXD3,M00347.GATA-1,M00921.GR,M00192.GR,M01012.HNF3,M01012.HNF3,HFH-2
7	156389142	156389262	120	region starts 10478 bp after LMBR1 (-)	LMBR1 (-)	10478	M00481.AR,M00193.NF-1,M00347.GATA-1,M00921.GR,M00192.GR,M01012.HNF3
5	126165269	126165381	112	intron of LMNB1 (+)	LMNB1 (+)	0	M00960.PR
12	16518284	16518399	115	region ends 74175 bp before LMO3 (-)	LMO3 (-)	74175	M00960.PR,M00921.GR,M00921.GR
12	17238500	17238693	193	region starts 587801 bp after LMO3 (-)	LMO3 (-)	587801
12	17251117	17251223	106	region starts 600418 bp after LMO3 (-)	LMO3 (-)	600418
1	87989065	87989178	113	region starts 401873 bp after LMO4 (+)	LMO4 (+)	401873	FREAC-4,M00791.HNF-3,M00473.FOXO1
13	75308764	75308864	100	intron of LMO7 (+)	LMO7 (+)	0	M00791.HNF-3,M00193.NF-1,M00960.PR,M01012.HNF3
1	163305858	163305958	100	region ends 131771 bp before LMX1A (-)	LMX1A (-)	131771	M00960.PR,M00921.GR
9	128493470	128493570	100	intron of LMX1B (+)	LMX1B (+)	0	M00960.PR,M00921.GR
5	96343081	96343181	100	intron of LNPEP (+)	LNPEP (+)	0	M00791.HNF-3,M00724.HNF-3alph,Broad-complex_4,M00960.PR,M00960.PR,M00472.FOXO4,M00921.GR,M00921.GR,M01012.HNF3,M00473.FOXO1,M00289.HFH-3
19	24317986	24318169	183	region starts 179896 bp after LOC100101266 (-)	LOC100101266 (-)	179896
19	24378849	24379034	185	region starts 240759 bp after LOC100101266 (-)	LOC100101266 (-)	240759
3	195122821	195123132	311	region ends 70447 bp before LOC100128023 (-)	LOC100128023 (-)	70447	M00791.HNF-3,M00791.HNF-3,M00724.HNF-3alph,M00422.FOXJ2,M00130.FOXD3,M00347.GATA-1,M00472.FOXO4,M00921.GR,M01012.HNF3,M01012.HNF3
3	171144746	171144933	187	contained within LOC100128164 (-)	LOC100128164 (-)	0	FREAC-4,HNF-3be,M00791.HNF-3,M00791.HNF-3,M00724.HNF-3alph,M00422.FOXJ2,M00130.FOXD3,M00960.PR,M00347.GATA-1,M00131.HNF-3be,M00472.FOXO4,M00921.GR,M00192.GR,M01012.HNF3,M00473.FOXO1,M00473.FOXO1,FREAC-2
12	126165699	126165930	231	region starts 642415 bp after LOC100128554 (+)	LOC100128554 (+)	642415	HNF-3be,M00791.HNF-3,M00724.HNF-3alph,M00130.FOXD3,M00921.GR,M00192.GR,M00192.GR
12	126216412	126216605	193	region starts 693128 bp after LOC100128554 (+)	LOC100128554 (+)	693128
12	126216811	126217051	240	region starts 693527 bp after LOC100128554 (+)	LOC100128554 (+)	693527	Broad-complex_4
10	25499538	25499867	329	intron of LOC100128811 (-)	LOC100128811 (-)	0	FREAC-4,M00791.HNF-3,M00422.FOXJ2,M00130.FOXD3,Broad-complex_4,Broad-complex_4,Broad-complex_4,M00472.FOXO4,M00921.GR,M00921.GR,M00192.GR,M01012.HNF3,M00473.FOXO1
9	91469749	91469938	189	contained within LOC100129066 (+)	LOC100129066 (+)	0	M00481.AR,M00481.AR,M00791.HNF-3,M00960.PR,Androgen,M00921.GR,M00921.GR,M00921.GR,M00921.GR,M00921.GR,M00192.GR,M00192.GR,M00192.GR
5	91729772	91729872	100	region starts 977484 bp after LOC100129716 (+)	LOC100129716 (+)	977484
1	141477285	141477569	284	region ends 1001084 bp before LOC100130000 (+)	LOC100130000 (+)	1001084
1	141478953	141479096	143	region ends 999557 bp before LOC100130000 (+)	LOC100130000 (+)	999557
1	141479884	141479988	104	region ends 998665 bp before LOC100130000 (+)	LOC100130000 (+)	998665
1	141480223	141480545	322	region ends 998108 bp before LOC100130000 (+)	LOC100130000 (+)	998108
1	141481171	141481271	100	region ends 997382 bp before LOC100130000 (+)	LOC100130000 (+)	997382
1	141481633	141481733	100	region ends 996920 bp before LOC100130000 (+)	LOC100130000 (+)	996920
1	141576408	141576512	104	region ends 902141 bp before LOC100130000 (+)	LOC100130000 (+)	902141
1	141727045	141727145	100	region ends 751508 bp before LOC100130000 (+)	LOC100130000 (+)	751508
1	141735903	141736013	110	region ends 742640 bp before LOC100130000 (+)	LOC100130000 (+)	742640
1	141794157	141794262	105	region ends 684391 bp before LOC100130000 (+)	LOC100130000 (+)	684391
[truncated: 2,502 more rows]
