# Supplementary material for: Inhibition of p53 expression modifies the specificity of chromatin binding by the androgen receptor
Source: Oncotarget. 2012 Feb 29;3(2):183–94. doi: 10.18632/oncotarget.449 (PMC3326648; doi:10.18632/oncotarget.449)
Supplement: Supplementary file 2 [file oncotarget-03-183-s002.xls]

## Sheet: LNsip53
Chromosome	Start	Stop	Interval Length	Overlapping Features	Nearest Feature	Distance to Nearest Feature (bps)	Motif
4	171238351	171238503	152	intron of AADAT (-)	AADAT (-)	0
9	132676601	132676701	100	intron of ABL1 (+)	ABL1 (+)	0
2	210806660	210806810	150	region starts 8199 bp after ACADL (-)	ACADL (-)	8199
3	142476644	142476744	100	intron of ACPL2 (+)	ACPL2 (+)	0	M00481.AR,M00192.GR
2	223369857	223369957	100	region ends 64019 bp before ACSL3 (+)	ACSL3 (+)	64019
16	20623255	20623394	139	region starts 13175 bp after ACSM1 (-)		13175	HNF-3be,M00724.HNF-3alph,M00192.GR,M00192.GR
8	39808798	39809119	321	intron of ADAM2 (-)	ADAM2 (-)	0	HNF-3be,M00192.GR,M00192.GR,M00192.GR,M01012.HNF3
14	105528965	105529093	128	region starts 19561 bp after ADAM6 (-)	ADAM6 (-)	19561	M00192.GR,M00192.GR
21	27449523	27449696	173	region starts 188212 bp after ADAMTS5 (-)	ADAMTS5 (-)	188212	M00791.HNF-3
5	132269674	132269774	100	intron of AFF4 (-)	AFF4 (-)	0
8	41540729	41540829	100	region ends 14035 bp before AGPAT6 (+)	AGPAT6 (+)	14035
3	149825964	149826111	147	region ends 72237 bp before AGTR1 (+)	AGTR1 (+)	72237	M00192.GR,M00192.GR
3	106757564	106757664	100	intron of ALCAM (+)	ALCAM (+)	0
3	105559093	105559193	100	region ends 1009210 bp before ALCAM (+)	ALCAM (+)	1009210
3	105501909	105502009	100	region ends 1066394 bp before ALCAM (+)	ALCAM (+)	1066394
17	19488575	19488695	120	region ends 3961 bp before ALDH3A2 (+)	ALDH3A2 (+)	3961
12	34733355	34733456	101	region starts 660851 bp after ALG10 (+)	ALG10 (+)	660851
12	34741560	34741668	108	region starts 669056 bp after ALG10 (+)	ALG10 (+)	669056
12	34739666	34739844	178	region starts 667162 bp after ALG10 (+)	ALG10 (+)	667162
12	34690526	34690626	100	region starts 618022 bp after ALG10 (+)	ALG10 (+)	618022
12	34738792	34738893	101	region starts 666288 bp after ALG10 (+)	ALG10 (+)	666288
12	34738170	34738336	166	region starts 665666 bp after ALG10 (+)	ALG10 (+)	665666
12	34732711	34732880	169	region starts 660207 bp after ALG10 (+)	ALG10 (+)	660207
12	34737549	34737789	240	region starts 665045 bp after ALG10 (+)	ALG10 (+)	665045
12	34724696	34724880	184	region starts 652192 bp after ALG10 (+)	ALG10 (+)	652192
12	34739287	34739498	211	region starts 666783 bp after ALG10 (+)	ALG10 (+)	666783
12	34746529	34746702	173	region starts 674025 bp after ALG10 (+)	ALG10 (+)	674025
12	34263859	34263991	132	region starts 191355 bp after ALG10 (+)	ALG10 (+)	191355
12	34728866	34729181	315	region starts 656362 bp after ALG10 (+)	ALG10 (+)	656362
12	36391780	36391882	102	region ends 604942 bp before ALG10B (+)	ALG10B (+)	604942
12	36370362	36370462	100	region ends 626362 bp before ALG10B (+)	ALG10B (+)	626362
12	36294616	36294728	112	region ends 702096 bp before ALG10B (+)	ALG10B (+)	702096
12	36294853	36294953	100	region ends 701871 bp before ALG10B (+)	ALG10B (+)	701871
12	36788636	36788736	100	region ends 208088 bp before ALG10B (+)	ALG10B (+)	208088
12	36406165	36406271	106	region ends 590553 bp before ALG10B (+)	ALG10B (+)	590553
12	36332581	36332750	169	region ends 664074 bp before ALG10B (+)	ALG10B (+)	664074
12	36321271	36321501	230	region ends 675323 bp before ALG10B (+)	ALG10B (+)	675323
12	36301152	36301252	100	region ends 695572 bp before ALG10B (+)	ALG10B (+)	695572
12	36285891	36286047	156	region ends 710777 bp before ALG10B (+)	ALG10B (+)	710777
12	36313856	36313978	122	region ends 682846 bp before ALG10B (+)	ALG10B (+)	682846
12	36731030	36731209	179	region ends 265615 bp before ALG10B (+)	ALG10B (+)	265615
12	36304471	36304648	177	region ends 692176 bp before ALG10B (+)	ALG10B (+)	692176
12	36735106	36735211	105	region ends 261613 bp before ALG10B (+)	ALG10B (+)	261613
12	36302664	36302791	127	region ends 694033 bp before ALG10B (+)	ALG10B (+)	694033
12	36284708	36284812	104	region ends 712012 bp before ALG10B (+)	ALG10B (+)	712012
12	36324289	36324534	245	region ends 672290 bp before ALG10B (+)	ALG10B (+)	672290
12	36451039	36451139	100	region ends 545685 bp before ALG10B (+)	ALG10B (+)	545685
12	36318651	36318778	127	region ends 678046 bp before ALG10B (+)	ALG10B (+)	678046
12	36534856	36535042	186	region ends 461782 bp before ALG10B (+)	ALG10B (+)	461782
12	36520871	36521049	178	region ends 475775 bp before ALG10B (+)	ALG10B (+)	475775
12	36315154	36315449	295	region ends 681375 bp before ALG10B (+)	ALG10B (+)	681375
12	36303434	36303537	103	region ends 693287 bp before ALG10B (+)	ALG10B (+)	693287
12	36277885	36278060	175	region ends 718764 bp before ALG10B (+)	ALG10B (+)	718764
17	7900648	7900763	115	region starts 7471 bp after ALOX15B (+)	ALOX15B (+)	7471	M00791.HNF-3,M00724.HNF-3alph,M00192.GR
18	54368233	54368425	192	intron of ALPK2 (-)	ALPK2 (-)	0	HNF-3be,HNF-3be,M00791.HNF-3,M00791.HNF-3,M00791.HNF-3,M00724.HNF-3alph,M00724.HNF-3alph,M00724.HNF-3alph,M01012.HNF3
X	11392455	11392623	168	intron of ARHGAP6 (-)	AMELX (+)	0
8	6444478	6444667	189	intron of MCPH1 (+)	ANGPT2 (-)	0	M00791.HNF-3,M01012.HNF3
5	14854969	14855136	167	intron of ANKH (-)	ANKH (-)	0	M00192.GR
5	14982532	14982632	100	region starts 57644 bp after ANKH (-)	ANKH (-)	57644
9	67905513	67905691	178	region starts 345399 bp after ANKRD20A3 (+)	ANKRD20A3 (+)	345399
9	67920569	67920669	100	region starts 360455 bp after ANKRD20A3 (+)	ANKRD20A3 (+)	360455	FREAC-4,M00724.HNF-3alph
9	67922909	67923069	160	region starts 362795 bp after ANKRD20A3 (+)	ANKRD20A3 (+)	362795	M00192.GR
9	67893093	67893257	164	region starts 332979 bp after ANKRD20A3 (+)	ANKRD20A3 (+)	332979
9	67903382	67903502	120	region starts 343268 bp after ANKRD20A3 (+)	ANKRD20A3 (+)	343268
9	67905911	67906032	121	region starts 345797 bp after ANKRD20A3 (+)	ANKRD20A3 (+)	345797
9	67915631	67915791	160	region starts 355517 bp after ANKRD20A3 (+)	ANKRD20A3 (+)	355517
9	67916631	67917064	433	region starts 356517 bp after ANKRD20A3 (+)	ANKRD20A3 (+)	356517	M00192.GR
9	67904867	67905051	184	region starts 344753 bp after ANKRD20A3 (+)	ANKRD20A3 (+)	344753
9	67904117	67904465	348	region starts 344003 bp after ANKRD20A3 (+)	ANKRD20A3 (+)	344003
9	67906798	67907150	352	region starts 346684 bp after ANKRD20A3 (+)	ANKRD20A3 (+)	346684
9	67916019	67916514	495	region starts 355905 bp after ANKRD20A3 (+)	ANKRD20A3 (+)	355905	M00481.AR,M00192.GR
9	67909162	67909617	455	region starts 349048 bp after ANKRD20A3 (+)	ANKRD20A3 (+)	349048	M00791.HNF-3,M00791.HNF-3,M01012.HNF3
9	67915035	67915515	480	region starts 354921 bp after ANKRD20A3 (+)	ANKRD20A3 (+)	354921	HNF-3be,HNF-3be,M00791.HNF-3,M00791.HNF-3,M00724.HNF-3alph,M00192.GR,M01012.HNF3,M01012.HNF3
9	67913735	67914337	602	region starts 353621 bp after ANKRD20A3 (+)	ANKRD20A3 (+)	353621	M00192.GR
9	67907257	67908670	1413	region starts 347143 bp after ANKRD20A3 (+)	ANKRD20A3 (+)	347143	M00791.HNF-3,M00791.HNF-3,M00791.HNF-3,M00791.HNF-3,M00724.HNF-3alph
9	67909893	67912230	2337	region starts 349779 bp after ANKRD20A3 (+)	ANKRD20A3 (+)	349779	HNF-3be,HNF-3be,M00791.HNF-3,M00791.HNF-3,M00791.HNF-3,M00791.HNF-3,M00791.HNF-3,M00791.HNF-3,M00724.HNF-3alph,M00724.HNF-3alph,M00724.HNF-3alph,M00192.GR,M01012.HNF3
16	45006155	45006255	100	region ends 54495 bp before ANKRD26P1 (-)	ANKRD26P1 (-)	54495
16	44992208	44992314	106	region ends 68436 bp before ANKRD26P1 (-)	ANKRD26P1 (-)	68436
16	44981406	44981578	172	region ends 79172 bp before ANKRD26P1 (-)	ANKRD26P1 (-)	79172
16	44975770	44975954	184	region ends 84796 bp before ANKRD26P1 (-)	ANKRD26P1 (-)	84796
16	44945559	44945670	111	region ends 115080 bp before ANKRD26P1 (-)	ANKRD26P1 (-)	115080
16	44969491	44969652	161	region ends 91098 bp before ANKRD26P1 (-)	ANKRD26P1 (-)	91098
16	44960031	44960139	108	region ends 100611 bp before ANKRD26P1 (-)	ANKRD26P1 (-)	100611
16	44958398	44958595	197	region ends 102155 bp before ANKRD26P1 (-)	ANKRD26P1 (-)	102155
16	44971389	44971570	181	region ends 89180 bp before ANKRD26P1 (-)	ANKRD26P1 (-)	89180
16	44978870	44978973	103	region ends 81777 bp before ANKRD26P1 (-)	ANKRD26P1 (-)	81777
16	44970786	44970889	103	region ends 89861 bp before ANKRD26P1 (-)	ANKRD26P1 (-)	89861
16	44970012	44970186	174	region ends 90564 bp before ANKRD26P1 (-)	ANKRD26P1 (-)	90564
16	45057384	45057559	175	region ends 3191 bp before ANKRD26P1 (-)	ANKRD26P1 (-)	3191
16	44962006	44962128	122	region ends 98622 bp before ANKRD26P1 (-)	ANKRD26P1 (-)	98622
16	44996710	44996845	135	region ends 63905 bp before ANKRD26P1 (-)	ANKRD26P1 (-)	63905
16	44976102	44976254	152	region ends 84496 bp before ANKRD26P1 (-)	ANKRD26P1 (-)	84496
16	45001245	45001441	196	region ends 59309 bp before ANKRD26P1 (-)	ANKRD26P1 (-)	59309
16	44968192	44968294	102	region ends 92456 bp before ANKRD26P1 (-)	ANKRD26P1 (-)	92456
16	44953490	44953616	126	region ends 107134 bp before ANKRD26P1 (-)	ANKRD26P1 (-)	107134
16	44967566	44967724	158	region ends 93026 bp before ANKRD26P1 (-)	ANKRD26P1 (-)	93026
16	44956254	44956517	263	region ends 104233 bp before ANKRD26P1 (-)	ANKRD26P1 (-)	104233
16	44991798	44991977	179	region ends 68773 bp before ANKRD26P1 (-)	ANKRD26P1 (-)	68773
16	44988897	44989123	226	region ends 71627 bp before ANKRD26P1 (-)	ANKRD26P1 (-)	71627
16	44982247	44982432	185	region ends 78318 bp before ANKRD26P1 (-)	ANKRD26P1 (-)	78318
16	44972834	44973175	341	region ends 87575 bp before ANKRD26P1 (-)	ANKRD26P1 (-)	87575
16	44960450	44960664	214	region ends 100086 bp before ANKRD26P1 (-)	ANKRD26P1 (-)	100086
16	44967141	44967241	100	region ends 93509 bp before ANKRD26P1 (-)	ANKRD26P1 (-)	93509
16	44952488	44952656	168	region ends 108094 bp before ANKRD26P1 (-)	ANKRD26P1 (-)	108094
16	44975082	44975323	241	region ends 85427 bp before ANKRD26P1 (-)	ANKRD26P1 (-)	85427
16	44951045	44951223	178	region ends 109527 bp before ANKRD26P1 (-)	ANKRD26P1 (-)	109527
16	44984428	44984682	254	region ends 76068 bp before ANKRD26P1 (-)	ANKRD26P1 (-)	76068
16	44990160	44990393	233	region ends 70357 bp before ANKRD26P1 (-)	ANKRD26P1 (-)	70357
16	44983757	44983964	207	region ends 76786 bp before ANKRD26P1 (-)	ANKRD26P1 (-)	76786
16	44964020	44964229	209	region ends 96521 bp before ANKRD26P1 (-)	ANKRD26P1 (-)	96521
16	44958722	44958932	210	region ends 101818 bp before ANKRD26P1 (-)	ANKRD26P1 (-)	101818
16	44977799	44977976	177	region ends 82774 bp before ANKRD26P1 (-)	ANKRD26P1 (-)	82774
16	44964860	44965039	179	region ends 95711 bp before ANKRD26P1 (-)	ANKRD26P1 (-)	95711
16	44944594	44945282	688	region ends 115468 bp before ANKRD26P1 (-)	ANKRD26P1 (-)	115468
16	44965163	44965370	207	region ends 95380 bp before ANKRD26P1 (-)	ANKRD26P1 (-)	95380
16	44982871	44983451	580	region ends 77299 bp before ANKRD26P1 (-)	ANKRD26P1 (-)	77299
16	44976963	44977690	727	region ends 83060 bp before ANKRD26P1 (-)	ANKRD26P1 (-)	83060
16	44948129	44948619	490	region ends 112131 bp before ANKRD26P1 (-)	ANKRD26P1 (-)	112131
16	44947433	44947755	322	region ends 112995 bp before ANKRD26P1 (-)	ANKRD26P1 (-)	112995
16	44986210	44987359	1149	region ends 73391 bp before ANKRD26P1 (-)	ANKRD26P1 (-)	73391
16	44966116	44966302	186	region ends 94448 bp before ANKRD26P1 (-)	ANKRD26P1 (-)	94448
16	44959076	44959484	408	region ends 101266 bp before ANKRD26P1 (-)	ANKRD26P1 (-)	101266
16	44962395	44962796	401	region ends 97954 bp before ANKRD26P1 (-)	ANKRD26P1 (-)	97954
16	44957500	44957684	184	region ends 103066 bp before ANKRD26P1 (-)	ANKRD26P1 (-)	103066
16	44953902	44954403	501	region ends 106347 bp before ANKRD26P1 (-)	ANKRD26P1 (-)	106347
16	44964407	44964611	204	region ends 96139 bp before ANKRD26P1 (-)	ANKRD26P1 (-)	96139
16	44948749	44949045	296	region ends 111705 bp before ANKRD26P1 (-)	ANKRD26P1 (-)	111705
16	44984847	44985633	786	region ends 75117 bp before ANKRD26P1 (-)	ANKRD26P1 (-)	75117
16	44951668	44952102	434	region ends 108648 bp before ANKRD26P1 (-)	ANKRD26P1 (-)	108648
16	44963148	44963541	393	region ends 97209 bp before ANKRD26P1 (-)	ANKRD26P1 (-)	97209
16	44950087	44950923	836	region ends 109827 bp before ANKRD26P1 (-)	ANKRD26P1 (-)	109827
16	44992966	44993174	208	region ends 67576 bp before ANKRD26P1 (-)	ANKRD26P1 (-)	67576
16	44952871	44953123	252	region ends 107627 bp before ANKRD26P1 (-)	ANKRD26P1 (-)	107627
16	44974341	44974941	600	region ends 85809 bp before ANKRD26P1 (-)	ANKRD26P1 (-)	85809
16	44960817	44961421	604	region ends 99329 bp before ANKRD26P1 (-)	ANKRD26P1 (-)	99329
16	44945853	44947114	1261	region ends 113636 bp before ANKRD26P1 (-)	ANKRD26P1 (-)	113636
16	44949234	44949881	647	region ends 110869 bp before ANKRD26P1 (-)	ANKRD26P1 (-)	110869
16	44943279	44944463	1184	region ends 116287 bp before ANKRD26P1 (-)	ANKRD26P1 (-)	116287
7	118083994	118084094	100	region starts 413975 bp after ANKRD7 (+)	ANKRD7 (+)	413975
9	75132041	75132146	105	region starts 156913 bp after ANXA1 (+)	ANXA1 (+)	156913	FREAC-4,M00791.HNF-3,M00724.HNF-3alph,M00192.GR,M00192.GR,M01012.HNF3
5	77426808	77426946	138	intron of AP3B1 (-)	AP3B1 (-)	0	M00791.HNF-3,M00724.HNF-3alph,M00192.GR,M01012.HNF3
14	30630638	30630738	100	intron of AP4S1 (+)	AP4S1 (+)	0	M00791.HNF-3,M00724.HNF-3alph,M01012.HNF3
11	42237575	42237675	100	region ends 1052406 bp before API5 (+)	API5 (+)	1052406	HNF-3be,M00791.HNF-3,M00724.HNF-3alph
21	26149950	26150050	100	region ends 24683 bp before APP (-)	APP (-)	24683
21	26432981	26433081	100	intron of APP (-)	APP (-)	0	HNF-3be,M00791.HNF-3,M00791.HNF-3,M00724.HNF-3alph,M01012.HNF3
9	67010498	67010833	335	region starts 31311 bp after AQP7P2 (-)	AQP7P2 (-)	31311
4	80493452	80493707	255	region starts 27256 bp after ARD1B (-)	ARD1B (-)	27256
4	80492632	80493005	373	region starts 26436 bp after ARD1B (-)	ARD1B (-)	26436
4	148900734	148900834	100	intron of ARHGAP10 (+)	ARHGAP10 (+)	0
11	13191223	13191323	100	region ends 64578 bp before ARNTL (+)	ARNTL (+)	64578
8	38097419	38097519	100	intron of ASH2L (+)	ASH2L (+)	0	M00791.HNF-3
8	63035042	63035142	100	region starts 245288 bp after ASPH (-)	ASPH (-)	245288	FREAC-4,HNF-3be,M00791.HNF-3,M00724.HNF-3alph,M01012.HNF3
7	116791869	116791979	110	intron of ASZ1 (-)	ASZ1 (-)	0	M01012.HNF3
8	124487071	124487252	181	region starts 9184 bp after ATAD2 (-)	ATAD2 (-)	9184
11	63158780	63158880	100	intron of ATL3 (-)	ATL3 (-)	0
3	184090581	184090715	134	intron of ATP11B (+)	ATP11B (+)	0	M00481.AR,M00955.GR,M00192.GR
19	40758328	40758693	365	region starts 11927 bp after ATP4A (-)	ATP4A (-)	11927
15	33388357	33388506	149	region ends 61956 bp before ATPBD4 (-)	ATPBD4 (-)	61956	M00192.GR
15	32021353	32021475	122	intron of AVEN (-)	AVEN (-)	0	HNF-3be,M00791.HNF-3,M00724.HNF-3alph,M00192.GR,M01012.HNF3
21	10139660	10139803	143	region starts 18851 bp after BAGE (-)	BAGE (-)	18851
21	10141658	10141758	100	region starts 20849 bp after BAGE (-)	BAGE (-)	20849
21	10134460	10134560	100	region starts 13651 bp after BAGE (-)	BAGE (-)	13651
21	10144850	10144990	140	region starts 24041 bp after BAGE (-)	BAGE (-)	24041
21	10152305	10152468	163	region starts 31496 bp after BAGE (-)	BAGE (-)	31496	HNF-3be,M00791.HNF-3,M00791.HNF-3,M01012.HNF3,M01012.HNF3,M01012.HNF3
21	10190223	10190367	144	region starts 69414 bp after BAGE (-)	BAGE (-)	69414	M00791.HNF-3,M00192.GR
21	10142620	10142944	324	region starts 21811 bp after BAGE (-)	BAGE (-)	21811
21	10195404	10195527	123	region starts 74595 bp after BAGE (-)	BAGE (-)	74595
21	10152658	10152799	141	region starts 31849 bp after BAGE (-)	BAGE (-)	31849	M00192.GR,M00192.GR
21	10146285	10146468	183	region starts 25476 bp after BAGE (-)	BAGE (-)	25476
21	10164916	10165061	145	region starts 44107 bp after BAGE (-)	BAGE (-)	44107
21	10159050	10159258	208	region starts 38241 bp after BAGE (-)	BAGE (-)	38241
21	10208028	10208234	206	region starts 87219 bp after BAGE (-)	BAGE (-)	87219
21	10208432	10208645	213	region starts 87623 bp after BAGE (-)	BAGE (-)	87623
21	10055450	10055550	100	intron of BAGE2 (-), intron of BAGE3 (-), intron of BAGE4 (-), intron of BAGE5 (-)	BAGE5 (-)	0
21	10054483	10054669	186	intron of BAGE2 (-), intron of BAGE3 (-), intron of BAGE4 (-), intron of BAGE5 (-)	BAGE5 (-)	0
21	10104168	10104310	142	intron of BAGE (-), intron of BAGE2 (-), intron of BAGE3 (-), intron of BAGE4 (-), intron of BAGE5 (-)	BAGE5 (-)	0
21	10105000	10105135	135	intron of BAGE (-), intron of BAGE2 (-), intron of BAGE3 (-), intron of BAGE4 (-), intron of BAGE5 (-)	BAGE5 (-)	0	HNF-3be,M00791.HNF-3,M00724.HNF-3alph,M00724.HNF-3alph,M01012.HNF3,M01012.HNF3
21	10080471	10080641	170	intron of BAGE (-), intron of BAGE2 (-), intron of BAGE3 (-), intron of BAGE4 (-), intron of BAGE5 (-)	BAGE5 (-)	0	HNF-3be,M00791.HNF-3,M00791.HNF-3,M00724.HNF-3alph
21	10078092	10078192	100	intron of BAGE2 (-), intron of BAGE3 (-), intron of BAGE4 (-), intron of BAGE5 (-)	BAGE5 (-)	0
21	10110113	10110213	100	intron of BAGE (-), intron of BAGE2 (-), intron of BAGE3 (-), intron of BAGE4 (-), intron of BAGE5 (-)	BAGE5 (-)	0	M00791.HNF-3,M00724.HNF-3alph
21	10076299	10076399	100	intron of BAGE2 (-), intron of BAGE3 (-), intron of BAGE4 (-), intron of BAGE5 (-)	BAGE5 (-)	0
21	10117754	10117854	100	intron of BAGE (-), intron of BAGE2 (-), intron of BAGE3 (-), intron of BAGE4 (-), intron of BAGE5 (-)	BAGE5 (-)	0
21	10100951	10101083	132	intron of BAGE (-), intron of BAGE2 (-), intron of BAGE3 (-), intron of BAGE4 (-), intron of BAGE5 (-)	BAGE5 (-)	0	M00724.HNF-3alph
21	10109672	10109831	159	intron of BAGE (-), intron of BAGE2 (-), intron of BAGE3 (-), intron of BAGE4 (-), intron of BAGE5 (-)	BAGE5 (-)	0
21	10078548	10078688	140	intron of BAGE2 (-), intron of BAGE3 (-), intron of BAGE4 (-), intron of BAGE5 (-)	BAGE5 (-)	0	FREAC-4,M00192.GR
21	10079427	10079617	190	intron of BAGE2 (-), intron of BAGE3 (-), intron of BAGE4 (-), intron of BAGE5 (-)	BAGE5 (-)	0	M00791.HNF-3
4	103061746	103061846	100	intron of BANK1 (+)	BANK1 (+)	0	M00791.HNF-3,M01012.HNF3
14	75072033	75072205	172	intron of BATF (+)	BATF (+)	0
7	107025671	107025771	100	intron of BCAP29 (+)	BCAP29 (+)	0
7	107051151	107051252	101	region starts 152 bp after BCAP29 (+)	BCAP29 (+)	152	FREAC-4,FREAC-4,M00791.HNF-3,M00791.HNF-3,M00724.HNF-3alph,M00192.GR,M01012.HNF3,M01012.HNF3
3	188939952	188940086	134	intron of BCL6 (-)	BCL6 (-)	0	M00481.AR,Androgen,M00192.GR,M00192.GR
15	19215829	19215969	140	intron of BCL8 (-)	BCL8 (-)	0	FREAC-4,M00791.HNF-3,M00724.HNF-3alph,M00724.HNF-3alph,M01012.HNF3
15	19166909	19167040	131	intron of BCL8 (-)	BCL8 (-)	0
15	19108794	19108950	156	region ends 25861 bp before BCL8 (-)	BCL8 (-)	25861	M00791.HNF-3,M00724.HNF-3alph,M00955.GR,M00192.GR,M00957.PR
5	70886853	70886953	100	intron of BDP1 (+)	BDP1 (+)	0
8	47025762	47025864	102	region ends 845809 bp before BEYLA (+)	BEYLA (+)	845809
8	47007929	47008030	101	region ends 863643 bp before BEYLA (+)	BEYLA (+)	863643
8	46960064	46960164	100	region ends 911509 bp before BEYLA (+)	BEYLA (+)	911509
8	47567105	47567205	100	region ends 304468 bp before BEYLA (+)	BEYLA (+)	304468
8	46973783	46973957	174	region ends 897716 bp before BEYLA (+)	BEYLA (+)	897716
8	46987946	46988128	182	region ends 883545 bp before BEYLA (+)	BEYLA (+)	883545
8	46973498	46973598	100	region ends 898075 bp before BEYLA (+)	BEYLA (+)	898075
8	46960693	46960990	297	region ends 910683 bp before BEYLA (+)	BEYLA (+)	910683
8	46971907	46972097	190	region ends 899576 bp before BEYLA (+)	BEYLA (+)	899576
8	46964548	46964742	194	region ends 906931 bp before BEYLA (+)	BEYLA (+)	906931
8	46971603	46971798	195	region ends 899875 bp before BEYLA (+)	BEYLA (+)	899875
7	34242320	34242492	172	region starts 81683 bp after BMPER (+)	BMPER (+)	81683	M00791.HNF-3,M00791.HNF-3,M01012.HNF3
10	88654520	88654620	100	intron of BMPR1A (+)	BMPR1A (+)	0	HNF-3be
14	35468253	35468446	193	region starts 57332 bp after BRMS1L (+)	BRMS1L (+)	57332
6	38536884	38537023	139	intron of BTBD9 (-)	BTBD9 (-)	0
12	90636387	90636546	159	region ends 421641 bp before BTG1 (-)	BTG1 (-)	421641
11	93114564	93114664	100	intron of C11orf54 (+)	C11orf54 (+)	0	M00791.HNF-3,M00192.GR
12	89254574	89254674	100	region ends 615449 bp before C12orf12 (-)	C12orf12 (-)	615449
12	104285169	104285269	100	intron of C12orf75 (+)	C12orf75 (+)	0	HNF-3be,HNF-3be,M00791.HNF-3,M00724.HNF-3alph
14	80124364	80124489	125	intron of C14orf145 (-)	C14orf145 (-)	0	M00724.HNF-3alph
14	80142716	80142837	121	intron of C14orf145 (-)	C14orf145 (-)	0
14	97840793	97840956	163	region starts 326578 bp after C14orf64 (-)	C14orf64 (-)	326578
15	36974820	36975052	232	region starts 195288 bp after C15orf53 (+)	C15orf53 (+)	195288
16	29659830	29659930	100	region ends 1357 bp before C16orf54 (-)	C16orf54 (-)	1357
16	9366822	9366982	160	region starts 245765 bp after C16orf72 (+)	C16orf72 (+)	245765	HNF-3be,M00791.HNF-3,M00724.HNF-3alph,M00192.GR,M01012.HNF3
16	56719791	56719891	100	intron of C16orf80 (-)	C16orf80 (-)	0
17	21490803	21490903	100	region starts 95268 bp after C17orf51 (-)	C17orf51 (-)	95268
17	63417804	63417904	100	contained within C17orf58 (-)	C17orf58 (-)	0
20	54544715	54544815	100	contained within C20orf107 (+)	C20orf107 (+)	0
21	13287740	13287840	100	region ends 44518 bp before C21orf99 (+)	C21orf99 (+)	44518
21	13287146	13287258	112	region ends 45100 bp before C21orf99 (+)	C21orf99 (+)	45100
22	43965192	43965295	103	region ends 1492 bp before C22orf9 (-)	C22orf9 (-)	1492
15	60368819	60368920	101	region starts 124044 bp after C2CD4B (-)	C2CD4B (-)	124044
9	122787974	122788074	100	intron of C5 (-)	C5 (-)	0
5	95218875	95218975	100	intron of C5orf27 (+)	C5orf27 (+)	0	M00791.HNF-3,M00724.HNF-3alph,M00192.GR,M01012.HNF3
5	93764972	93765149	177	contained within C5orf36 (-)	C5orf36 (-)	0	HNF-3be,M00791.HNF-3,M00724.HNF-3alph,M01012.HNF3
5	147271391	147271559	168	region starts 5096 bp after C5orf46 (-)	C5orf46 (-)	5096	M00481.AR,M00791.HNF-3,M00791.HNF-3,M00791.HNF-3,M00791.HNF-3,M00724.HNF-3alph,Androgen,M00192.GR,M01012.HNF3,M01012.HNF3
6	34674603	34674703	100	intron of C6orf106 (-)	C6orf106 (-)	0	M00481.AR,Androgen,M00192.GR,M00192.GR
6	167894676	167894777	101	region ends 33293 bp before C6orf123 (-)	C6orf123 (-)	33293	M00791.HNF-3
6	121524916	121525018	102	intron of C6orf170 (-)	C6orf170 (-)	0
6	36988117	36988217	100	intron of C6orf89 (+)	C6orf89 (+)	0
7	111989465	111989565	100	region starts 71293 bp after C7orf53 (+)	C7orf53 (+)	71293	FREAC-4,HNF-3be
8	69839712	69839812	100	intron of C8orf34 (+)	C8orf34 (+)	0
8	69929305	69929483	178	region starts 35493 bp after C8orf34 (+)	C8orf34 (+)	35493	M00481.AR,M00481.AR,M00791.HNF-3,M00791.HNF-3,M00791.HNF-3,M00724.HNF-3alph,M00724.HNF-3alph,M00192.GR,M00192.GR,M01012.HNF3
8	96694389	96694520	131	region starts 343775 bp after C8orf37 (-)	C8orf37 (-)	343775	HNF-3be,M00192.GR
9	117491888	117492029	141	region ends 198336 bp before C9orf27 (-)	C9orf27 (-)	198336	FREAC-4,M00791.HNF-3,M00724.HNF-3alph,M01012.HNF3
9	27716303	27716403	100	region starts 152460 bp after C9orf72 (-)	C9orf72 (-)	152460
1	179594995	179595170	175	region ends 124169 bp before CACNA1E (+)	CACNA1E (+)	124169
3	85740366	85740476	110	intron of CADM2 (+)	CADM2 (+)	0
3	85012275	85012375	100	region ends 78448 bp before CADM2 (+)	CADM2 (+)	78448
17	44251144	44251244	100	region ends 12127 bp before CALCOCO2 (+)	CALCOCO2 (+)	12127
1	207780190	207780290	100	region ends 43378 bp before CAMK1G (+)	CAMK1G (+)	43378
1	112986189	112986289	100	intron of CAPZA1 (+)	CAPZA1 (+)	0
5	71182494	71182792	298	region starts 129862 bp after CARTPT (+)	CARTPT (+)	129862
15	42182561	42182661	100	intron of FRMD5 (-)	CASC4 (+)	0
1	158438486	158438586	100	region starts 187 bp after CASQ1 (+)	CASQ1 (+)	187
18	68209635	68209738	103	region ends 145157 bp before CBLN2 (-)	CBLN2 (-)	145157
18	67394736	67394836	100	region ends 960059 bp before CBLN2 (-)	CBLN2 (-)	960059	FREAC-4,M00791.HNF-3,M00791.HNF-3,M00724.HNF-3alph
18	55581755	55581855	100	region starts 66130 bp after CCBE1 (-)	CCBE1 (-)	66130
17	59183992	59184110	118	intron of CCDC47 (-)	CCDC47 (-)	0	M00791.HNF-3,M00724.HNF-3alph,M01012.HNF3
12	28549976	28550076	100	intron of CCDC91 (+)	CCDC91 (+)	0
22	15241214	15241448	234	region ends 210200 bp before CCT8L2 (-)	CCT8L2 (-)	210200
22	15241771	15242140	369	region ends 209508 bp before CCT8L2 (-)	CCT8L2 (-)	209508
22	15230128	15230310	182	region ends 221338 bp before CCT8L2 (-)	CCT8L2 (-)	221338
22	15238381	15238582	201	region ends 213066 bp before CCT8L2 (-)	CCT8L2 (-)	213066
22	15230772	15230945	173	region ends 220703 bp before CCT8L2 (-)	CCT8L2 (-)	220703
1	117370552	117370652	100	intron of CD101 (+)	CD101 (+)	0	M00192.GR
1	206190872	206190989	117	region starts 39565 bp after CD34 (-)	CD34 (-)	39565	FREAC-4,M00724.HNF-3alph
1	100724303	100724403	100	intron of CDC14A (+)	CDC14A (+)	0	M00791.HNF-3,M00791.HNF-3,M00724.HNF-3alph,M00724.HNF-3alph,M01012.HNF3
17	42571165	42571327	162	contained within CDC27 (-)	CDC27 (-)	0	M00192.GR
17	42602298	42602448	150	contained within CDC27 (-)	CDC27 (-)	0	M00724.HNF-3alph
17	42569238	42569361	123	intron of CDC27 (-)	CDC27 (-)	0
17	42574218	42574405	187	contained within CDC27 (-)	CDC27 (-)	0
17	42613928	42614092	164	contained within CDC27 (-)	CDC27 (-)	0	FREAC-4,M00192.GR
17	42621426	42621615	189	contained within CDC27 (-)	CDC27 (-)	0
17	42604285	42604473	188	contained within CDC27 (-)	CDC27 (-)	0	M00791.HNF-3,M00724.HNF-3alph,M00192.GR,M01012.HNF3
17	42569484	42569710	226	contained within CDC27 (-)	CDC27 (-)	0	M00192.GR
17	42589268	42589686	418	contained within CDC27 (-)	CDC27 (-)	0	M00192.GR,M01012.HNF3
17	42590558	42590776	218	contained within CDC27 (-)	CDC27 (-)	0
17	42568607	42569119	512	intron of CDC27 (-)	CDC27 (-)	0	M00481.AR,M00791.HNF-3,M00791.HNF-3,M00192.GR,M00192.GR
17	42567833	42568296	463	intron of CDC27 (-)	CDC27 (-)	0	HNF-3be,M00192.GR,M01012.HNF3
1	225296471	225296571	100	intron of CDC42BPA (-)	CDC42BPA (-)	0
1	225271355	225271492	137	contained within CDC42BPA (-)	CDC42BPA (-)	0	HNF-3be,M00791.HNF-3,M00791.HNF-3,M00724.HNF-3alph,M00724.HNF-3alph,M01012.HNF3
5	25425348	25425451	103	region starts 744679 bp after CDH10 (-)	CDH10 (-)	744679
16	63143776	63143876	100	region ends 394308 bp before CDH11 (-)	CDH11 (-)	394308
5	19708938	19709039	101	intron of CDH18 (-)	CDH18 (-)	0
5	29816646	29816746	100	region ends 1412807 bp before CDH6 (+)	CDH6 (+)	1412807
16	59915601	59915709	108	region ends 329027 bp before CDH8 (-)	CDH8 (-)	329027
10	62156127	62156271	144	region ends 51824 bp before CDK1 (+)	CDK1 (+)	51824
7	90531551	90531651	100	intron of CDK14 (+)	CDK14 (+)	0
7	90173617	90173833	216	region ends 2815 bp before CDK14 (+)	CDK14 (+)	2815
4	67946869	67947099	230	region ends 73485 bp before CENPC1 (-)	CENPC1 (-)	73485
4	67947277	67947603	326	region ends 72981 bp before CENPC1 (-)	CENPC1 (-)	72981
4	67947775	67949428	1653	region ends 71156 bp before CENPC1 (-)	CENPC1 (-)	71156
9	94142450	94142550	100	intron of CENPP (+)	CENPP (+)	0
5	122761212	122761312	100	intron of CEP120 (-)	CEP120 (-)	0	FREAC-4,M00791.HNF-3,M00724.HNF-3alph,M01012.HNF3
5	89313713	89313818	105	region ends 411467 bp before CETN3 (-)	CETN3 (-)	411467	FREAC-4,FREAC-4,M00791.HNF-3
5	89640852	89640992	140	region ends 84293 bp before CETN3 (-)	CETN3 (-)	84293	HNF-3be,M00791.HNF-3,M00724.HNF-3alph,M01012.HNF3
7	117073275	117073375	100	intron of CFTR (+)	CFTR (+)	0
15	55558640	55558740	100	intron of CGNL1 (+)	CGNL1 (+)	0	FREAC-4,M00791.HNF-3
8	61975095	61975222	127	region starts 33073 bp after CHD7 (+)	CHD7 (+)	33073	M00481.AR,Androgen,M00192.GR
3	635709	635810	101	region starts 209611 bp after CHL1 (+)	CHL1 (+)	209611
3	591950	592050	100	region starts 165852 bp after CHL1 (+)	CHL1 (+)	165852
2	175379723	175379900	177	intron of CHN1 (-)	CHN1 (-)	0	M00791.HNF-3,M00724.HNF-3alph,M00192.GR
6	139848701	139848801	100	region starts 111508 bp after CITED2 (-)	CITED2 (-)	111508
5	80598618	80598718	100	region starts 644 bp after CKMT2 (+)	CKMT2 (+)	644
4	10141117	10141357	240	intron of CLNK (-)	CLNK (-)	0	HNF-3be,HNF-3be,M00791.HNF-3,M00791.HNF-3,M00724.HNF-3alph,M00724.HNF-3alph,M01012.HNF3,M01012.HNF3
3	74775706	74775810	104	region starts 122672 bp after CNTN3 (-)	CNTN3 (-)	122672	M00481.AR,Androgen,M00192.GR
11	97556102	97556202	100	region ends 840879 bp before CNTN5 (+)	CNTN5 (+)	840879
8	121298927	121299119	192	intron of COL14A1 (+)	COL14A1 (+)	0	HNF-3be,M00791.HNF-3,M00724.HNF-3alph
9	99977984	99978122	138	intron of CORO2A (-)	CORO2A (-)	0
4	74132568	74132701	133	region ends 6579 bp before COX18 (-)	COX18 (-)	6579
12	92732061	92732195	134	intron of CRADD (+)	CRADD (+)	0	M00791.HNF-3,M00791.HNF-3,M00192.GR,M00192.GR,M01012.HNF3
1	165780599	165780699	100	intron of CREG1 (-)	CREG1 (-)	0
10	126789605	126789705	100	contained within CTBP2 (-)	CTBP2 (-)	0
5	138159425	138159525	100	intron of CTNNA1 (+)	CTNNA1 (+)	0
5	12045840	12045940	100	region starts 88729 bp after CTNND2 (-)	CTNND2 (-)	88729
1	41191161	41191297	136	region ends 26297 bp before CTPS (+)	CTPS (+)	26297
10	11101193	11101293	100	intron of CUGBP2 (+)	CUGBP2 (+)	0
11	107446617	107446717	100	intron of CUL5 (+)	CUL5 (+)	0	M00724.HNF-3alph
12	109989829	109989981	152	intron of CUX2 (+)	CUX2 (+)	0	Androgen,M00192.GR
4	48815421	48815578	157	region starts 56568 bp after CWH43 (+)	CWH43 (+)	56568
4	49333594	49333694	100	region starts 574741 bp after CWH43 (+)	CWH43 (+)	574741
4	49342538	49342649	111	region starts 583685 bp after CWH43 (+)	CWH43 (+)	583685
4	48796968	48797068	100	region starts 38115 bp after CWH43 (+)	CWH43 (+)	38115
4	49338851	49338953	102	region starts 579998 bp after CWH43 (+)	CWH43 (+)	579998
4	49345980	49346084	104	region starts 587127 bp after CWH43 (+)	CWH43 (+)	587127
4	48844933	48845033	100	region starts 86080 bp after CWH43 (+)	CWH43 (+)	86080
4	48877242	48877386	144	region starts 118389 bp after CWH43 (+)	CWH43 (+)	118389	M00791.HNF-3
4	49207378	49207478	100	region starts 448525 bp after CWH43 (+)	CWH43 (+)	448525
4	49335827	49335927	100	region starts 576974 bp after CWH43 (+)	CWH43 (+)	576974
4	48800135	48800235	100	region starts 41282 bp after CWH43 (+)	CWH43 (+)	41282
4	48800372	48800472	100	region starts 41519 bp after CWH43 (+)	CWH43 (+)	41519
4	49341938	49342038	100	region starts 583085 bp after CWH43 (+)	CWH43 (+)	583085
4	48794399	48794502	103	region starts 35546 bp after CWH43 (+)	CWH43 (+)	35546
4	48796509	48796676	167	region starts 37656 bp after CWH43 (+)	CWH43 (+)	37656
4	48801205	48801389	184	region starts 42352 bp after CWH43 (+)	CWH43 (+)	42352
4	48813708	48813808	100	region starts 54855 bp after CWH43 (+)	CWH43 (+)	54855
4	49329692	49329792	100	region starts 570839 bp after CWH43 (+)	CWH43 (+)	570839
4	48793964	48794068	104	region starts 35111 bp after CWH43 (+)	CWH43 (+)	35111
4	48844500	48844608	108	region starts 85647 bp after CWH43 (+)	CWH43 (+)	85647
4	49340364	49340527	163	region starts 581511 bp after CWH43 (+)	CWH43 (+)	581511
4	48796087	48796206	119	region starts 37234 bp after CWH43 (+)	CWH43 (+)	37234
4	48803508	48803686	178	region starts 44655 bp after CWH43 (+)	CWH43 (+)	44655
4	49331312	49331428	116	region starts 572459 bp after CWH43 (+)	CWH43 (+)	572459
4	49339654	49339805	151	region starts 580801 bp after CWH43 (+)	CWH43 (+)	580801
4	48837275	48837382	107	region starts 78422 bp after CWH43 (+)	CWH43 (+)	78422
4	49345462	49345562	100	region starts 586609 bp after CWH43 (+)	CWH43 (+)	586609
4	48820678	48820861	183	region starts 61825 bp after CWH43 (+)	CWH43 (+)	61825
4	48800638	48800811	173	region starts 41785 bp after CWH43 (+)	CWH43 (+)	41785
4	48807257	48807358	101	region starts 48404 bp after CWH43 (+)	CWH43 (+)	48404
4	48986043	48986147	104	region starts 227190 bp after CWH43 (+)	CWH43 (+)	227190
4	49329304	49329513	209	region starts 570451 bp after CWH43 (+)	CWH43 (+)	570451
4	48844169	48844346	177	region starts 85316 bp after CWH43 (+)	CWH43 (+)	85316
4	49346709	49346810	101	region starts 587856 bp after CWH43 (+)	CWH43 (+)	587856
4	48806262	48806439	177	region starts 47409 bp after CWH43 (+)	CWH43 (+)	47409
4	48837829	48837938	109	region starts 78976 bp after CWH43 (+)	CWH43 (+)	78976
4	48849952	48850142	190	region starts 91099 bp after CWH43 (+)	CWH43 (+)	91099
4	49334532	49334727	195	region starts 575679 bp after CWH43 (+)	CWH43 (+)	575679
4	49338538	49338737	199	region starts 579685 bp after CWH43 (+)	CWH43 (+)	579685
4	49004106	49004209	103	region starts 245253 bp after CWH43 (+)	CWH43 (+)	245253
4	49330648	49330828	180	region starts 571795 bp after CWH43 (+)	CWH43 (+)	571795
4	48843294	48843493	199	region starts 84441 bp after CWH43 (+)	CWH43 (+)	84441
4	48814911	48815265	354	region starts 56058 bp after CWH43 (+)	CWH43 (+)	56058
4	48816919	48817291	372	region starts 58066 bp after CWH43 (+)	CWH43 (+)	58066
4	48847197	48847538	341	region starts 88344 bp after CWH43 (+)	CWH43 (+)	88344
4	49349096	49349347	251	region starts 590243 bp after CWH43 (+)	CWH43 (+)	590243
4	49009896	49010072	176	region starts 251043 bp after CWH43 (+)	CWH43 (+)	251043
4	48805147	48805525	378	region starts 46294 bp after CWH43 (+)	CWH43 (+)	46294
4	48815766	48816311	545	region starts 56913 bp after CWH43 (+)	CWH43 (+)	56913
4	48847657	48847861	204	region starts 88804 bp after CWH43 (+)	CWH43 (+)	88804
4	48804134	48804293	159	region starts 45281 bp after CWH43 (+)	CWH43 (+)	45281
4	49011698	49011852	154	region starts 252845 bp after CWH43 (+)	CWH43 (+)	252845
4	49207082	49207191	109	region starts 448229 bp after CWH43 (+)	CWH43 (+)	448229
4	49350279	49350783	504	region starts 591426 bp after CWH43 (+)	CWH43 (+)	591426
4	49336176	49336291	115	region starts 577323 bp after CWH43 (+)	CWH43 (+)	577323
4	49209475	49209655	180	region starts 450622 bp after CWH43 (+)	CWH43 (+)	450622	M00192.GR
4	48850901	48851747	846	region starts 92048 bp after CWH43 (+)	CWH43 (+)	92048
4	49010922	49011101	179	region starts 252069 bp after CWH43 (+)	CWH43 (+)	252069
4	48817475	48817952	477	region starts 58622 bp after CWH43 (+)	CWH43 (+)	58622
4	49352133	49352408	275	region starts 593280 bp after CWH43 (+)	CWH43 (+)	593280
4	48850296	48850731	435	region starts 91443 bp after CWH43 (+)	CWH43 (+)	91443
4	49207584	49207910	326	region starts 448731 bp after CWH43 (+)	CWH43 (+)	448731
4	48821477	48821601	124	region starts 62624 bp after CWH43 (+)	CWH43 (+)	62624
4	48802125	48802537	412	region starts 43272 bp after CWH43 (+)	CWH43 (+)	43272
4	48845631	48846207	576	region starts 86778 bp after CWH43 (+)	CWH43 (+)	86778
4	49347454	49347676	222	region starts 588601 bp after CWH43 (+)	CWH43 (+)	588601
4	49354237	49354754	517	region starts 595384 bp after CWH43 (+)	CWH43 (+)	595384
4	48846404	48846689	285	region starts 87551 bp after CWH43 (+)	CWH43 (+)	87551
15	19247682	19247782	100	region ends 20017 bp before CXADRP2 (-)	CXADRP2 (-)	20017
4	78704399	78704679	280	intron of CXCL13 (+)	CXCL13 (+)	0	M00481.AR,M00481.AR,M00791.HNF-3,M00791.HNF-3,M00724.HNF-3alph,Androgen,M00192.GR,M00192.GR,M01012.HNF3
X	126259368	126259468	100	region starts 475918 bp after CXorf64 (+)	CXorf64 (+)	475918
5	39941297	39941467	170	region starts 480204 bp after DAB2 (-)	DAB2 (-)	480204	M00481.AR,M00791.HNF-3,M00724.HNF-3alph,M00955.GR,Androgen,M00192.GR
18	48573127	48573288	161	intron of DCC (+)	DCC (+)	0
9	32516564	32516664	100	region starts 241 bp after DDX58 (-)	DDX58 (-)	241
20	29279309	29279411	102	region ends 29717 bp before DEFB115 (+)	DEFB115 (+)	29717
20	29273088	29273264	176	region ends 35864 bp before DEFB115 (+)	DEFB115 (+)	35864
20	29282127	29282227	100	region ends 26901 bp before DEFB115 (+)	DEFB115 (+)	26901
20	29282666	29282825	159	region ends 26303 bp before DEFB115 (+)	DEFB115 (+)	26303
20	29281434	29281538	104	region ends 27590 bp before DEFB115 (+)	DEFB115 (+)	27590
20	29278868	29279050	182	region ends 30078 bp before DEFB115 (+)	DEFB115 (+)	30078
20	29293966	29294085	119	region ends 15043 bp before DEFB115 (+)	DEFB115 (+)	15043
6	49982636	49982794	158	region ends 38979 bp before DEFB133 (-)	DEFB133 (-)	38979	M00724.HNF-3alph,M01012.HNF3
1	195743070	195743170	100	region ends 2962 bp before DENND1B (-)	DENND1B (-)	2962
1	69014694	69014794	100	region starts 279306 bp after DEPDC1 (-)	DEPDC1 (-)	279306
1	68783024	68783136	112	region starts 47636 bp after DEPDC1 (-)	DEPDC1 (-)	47636
8	121091444	121091588	144	intron of DEPDC6 (+)	DEPDC6 (+)	0	M00724.HNF-3alph,M01012.HNF3
22	17264451	17264551	100	region ends 9185 bp before DGCR6 (+)	DGCR6 (+)	9185	M00724.HNF-3alph
22	17256819	17256969	150	region ends 16767 bp before DGCR6 (+)	DGCR6 (+)	16767
22	17260570	17260670	100	region ends 13066 bp before DGCR6 (+)	DGCR6 (+)	13066
22	17259228	17259328	100	region ends 14408 bp before DGCR6 (+)	DGCR6 (+)	14408
22	17264035	17264215	180	region ends 9521 bp before DGCR6 (+)	DGCR6 (+)	9521
22	17262006	17262124	118	region ends 11612 bp before DGCR6 (+)	DGCR6 (+)	11612
22	17258428	17258770	342	region ends 14966 bp before DGCR6 (+)	DGCR6 (+)	14966
22	17259964	17260148	184	region ends 13588 bp before DGCR6 (+)	DGCR6 (+)	13588
10	127565866	127565994	128	region starts 5991 bp after DHX32 (-)	DHX32 (-)	5991
10	127566356	127566527	171	region starts 6481 bp after DHX32 (-)	DHX32 (-)	6481	HNF-3be,M00791.HNF-3
10	127565022	127565254	232	region starts 5147 bp after DHX32 (-)	DHX32 (-)	5147	M00791.HNF-3
20	37062430	37062532	102	intron of DHX35 (+)	DHX35 (+)	0	M00791.HNF-3,M00724.HNF-3alph
13	59528532	59528632	100	intron of DIAPH3 (-)	DIAPH3 (-)	0
11	83173049	83173309	260	intron of DLG2 (-)	DLG2 (-)	0	M00192.GR
11	83728633	83728733	100	intron of DLG2 (-)	DLG2 (-)	0	M00791.HNF-3,M01012.HNF3
7	96457930	96458094	164	intron of DLX6AS (-)	DLX6AS (-)	0
5	118401210	118401310	100	region ends 33673 bp before DMXL1 (+)	DMXL1 (+)	33673	M00192.GR
10	22358905	22359005	100	region starts 26248 bp after DNAJC1 (-)	DNAJC1 (-)	26248	M00791.HNF-3
7	111588122	111588266	144	intron of DOCK4 (-)	DOCK4 (-)	0	HNF-3be,M00791.HNF-3,M00791.HNF-3,M00724.HNF-3alph,M01012.HNF3,M01012.HNF3
20	52763565	52763665	100	region starts 62447 bp after DOK5 (+)	DOK5 (+)	62447	HNF-3be
8	29235543	29235655	112	region ends 13882 bp before DUSP4 (-)	DUSP4 (-)	13882
1	234709823	234709923	100	intron of EDARADD (+)	EDARADD (+)	0
4	148355124	148355224	100	region ends 266295 bp before EDNRA (+)	EDNRA (+)	266295
7	36193120	36193265	145	intron of EEPD1 (+)	EEPD1 (+)	0	M00192.GR
8	49724418	49724518	100	region ends 65509 bp before EFCAB1 (-)	EFCAB1 (-)	65509	M00791.HNF-3,M00192.GR
X	44177032	44177209	177	region starts 89164 bp after EFHC2 (-)	EFHC2 (-)	89164
2	62811376	62811478	102	intron of EHBP1 (+)	EHBP1 (+)	0
7	109639211	109639311	100	region starts 251704 bp after EIF3IP1 (-)	EIF3IP1 (-)	251704
9	24371404	24371539	135	region starts 559560 bp after ELAVL2 (-)	ELAVL2 (-)	559560	HNF-3be,M00791.HNF-3,M00724.HNF-3alph
1	79529499	79529667	168	region starts 284415 bp after ELTD1 (-)	ELTD1 (-)	284415	HNF-3be
5	49450146	49450269	123	region ends 277521 bp before EMB (-)	EMB (-)	277521
5	49537822	49537924	102	region ends 189866 bp before EMB (-)	EMB (-)	189866
5	49577363	49577464	101	region ends 150326 bp before EMB (-)	EMB (-)	150326
5	49441559	49441809	250	region ends 285981 bp before EMB (-)	EMB (-)	285981
5	49520605	49520710	105	region ends 207080 bp before EMB (-)	EMB (-)	207080
5	49477022	49477124	102	region ends 250666 bp before EMB (-)	EMB (-)	250666
5	49549443	49549707	264	region ends 178083 bp before EMB (-)	EMB (-)	178083
5	49472843	49473041	198	region ends 254749 bp before EMB (-)	EMB (-)	254749
5	49475799	49476129	330	region ends 251661 bp before EMB (-)	EMB (-)	251661
5	49486334	49486531	197	region ends 241259 bp before EMB (-)	EMB (-)	241259
16	10522037	10522137	100	region ends 7644 bp before EMP2 (-)	EMP2 (-)	7644	M00791.HNF-3
8	110418194	110418294	100	intron of ENY2 (+)	ENY2 (+)	0
5	111538793	111538893	100	intron of EPB41L4A (-)	EPB41L4A (-)	0	FREAC-4,HNF-3be,M00791.HNF-3,M00724.HNF-3alph,M01012.HNF3
3	90522407	90522579	172	region starts 908432 bp after EPHA3 (+)	EPHA3 (+)	908432
3	90421319	90421419	100	region starts 807344 bp after EPHA3 (+)	EPHA3 (+)	807344
3	90548608	90548713	105	region starts 934633 bp after EPHA3 (+)	EPHA3 (+)	934633
3	90546784	90546956	172	region starts 932809 bp after EPHA3 (+)	EPHA3 (+)	932809
3	90570480	90570633	153	region starts 956505 bp after EPHA3 (+)	EPHA3 (+)	956505
3	90512629	90512812	183	region starts 898654 bp after EPHA3 (+)	EPHA3 (+)	898654
3	90556398	90556578	180	region starts 942423 bp after EPHA3 (+)	EPHA3 (+)	942423
3	90560371	90560478	107	region starts 946396 bp after EPHA3 (+)	EPHA3 (+)	946396
3	90478325	90478444	119	region starts 864350 bp after EPHA3 (+)	EPHA3 (+)	864350
3	90530610	90530796	186	region starts 916635 bp after EPHA3 (+)	EPHA3 (+)	916635
3	90449725	90449848	123	region starts 835750 bp after EPHA3 (+)	EPHA3 (+)	835750
3	90451533	90451713	180	region starts 837558 bp after EPHA3 (+)	EPHA3 (+)	837558
3	97377687	97377787	100	region ends 638328 bp before EPHA6 (+)	EPHA6 (+)	638328
13	42396539	42396639	100	intron of EPSTI1 (-)	EPSTI1 (-)	0
12	1117447	1117627	180	intron of ERC1 (+)	ERC1 (+)	0
8	624006	624106	100	intron of ERICH1 (-)	ERICH1 (-)	0
17	59559993	59560111	118	intron of ERN1 (-)	ERN1 (-)	0	M00791.HNF-3
14	52198570	52198670	100	intron of ERO1L (-)	ERO1L (-)	0
7	158218715	158218815	100	contained within ESYT2 (-)	ESYT2 (-)	0	M00481.AR,M00481.AR,Androgen,M00192.GR
2	67527426	67527529	103	region starts 36388 bp after ETAA1 (+)	ETAA1 (+)	36388	HNF-3be,M00791.HNF-3,M00724.HNF-3alph,M01012.HNF3
7	13647995	13648095	100	region ends 249288 bp before ETV1 (-)	ETV1 (-)	249288	FREAC-4
14	99595627	99595768	141	region ends 5736 bp before EVL (+)	EVL (+)	5736
6	133635730	133635854	124	intron of EYA4 (+)	EYA4 (+)	0
1	159248515	159248615	100	intron of F11R (-)	F11R (-)	0
1	195278911	195279019	108	intron of F13B (-)	F13B (-)	0
1	167804464	167804576	112	intron of F5 (-)	F5 (-)	0	M00791.HNF-3,M00724.HNF-3alph,M01012.HNF3
10	14734033	14734133	100	intron of FAM107B (-)	FAM107B (-)	0
8	59067145	59067245	100	region ends 2422 bp before FAM110B (+)	FAM110B (+)	2422	M00791.HNF-3,M00724.HNF-3alph
4	90038381	90038541	160	intron of FAM13A (-)	FAM13A (-)	0	FREAC-4,M00791.HNF-3,M00791.HNF-3,M00724.HNF-3alph,M01012.HNF3
15	90998519	90998619	100	intron of FAM174B (-)	FAM174B (-)	0	M00791.HNF-3,M00724.HNF-3alph
2	75562117	75562217	100	region ends 10735 bp before FAM176A (-)	FAM176A (-)	10735	HNF-3be,M01012.HNF3
14	44542000	44542123	123	intron of FAM179B (+)	FAM179B (+)	0
11	80859974	80860074	100	region ends 1260620 bp before FAM181B (-)	FAM181B (-)	1260620
4	159139722	159139822	100	region ends 125360 bp before FAM198B (-)	FAM198B (-)	125360
3	69022807	69022907	100	intron of FAM19A4 (-)	FAM19A4 (-)	0
9	44933165	44933289	124	region starts 1677 bp after FAM27C (+)	FAM27C (+)	1677
1	815762	815864	102	region starts 13716 bp after FAM41C (-)	FAM41C (-)	13716
1	812831	812931	100	region starts 10785 bp after FAM41C (-)	FAM41C (-)	10785
8	12462075	12462260	185	region starts 123851 bp after FAM86B2 (-)	FAM86B2 (-)	123851
10	127570389	127570549	160	region ends 4549 bp before FANK1 (+)	FANK1 (+)	4549
10	127583919	127584118	199	intron of FANK1 (+)	FANK1 (+)	0
10	127570866	127571021	155	region ends 4077 bp before FANK1 (+)	FANK1 (+)	4077
10	127574186	127574286	100	region ends 812 bp before FANK1 (+)	FANK1 (+)	812
10	127571223	127571377	154	region ends 3721 bp before FANK1 (+)	FANK1 (+)	3721	HNF-3be,M00724.HNF-3alph,M01012.HNF3
10	127568499	127568644	145	region ends 6454 bp before FANK1 (+)	FANK1 (+)	6454
10	127568116	127568230	114	region ends 6868 bp before FANK1 (+)	FANK1 (+)	6868	HNF-3be,M00791.HNF-3,M00724.HNF-3alph
10	127567641	127567808	167	region ends 7290 bp before FANK1 (+)	FANK1 (+)	7290	M00724.HNF-3alph,M01012.HNF3
10	127569781	127569885	104	region ends 5213 bp before FANK1 (+)	FANK1 (+)	5213
10	127572435	127572975	540	region ends 2123 bp before FANK1 (+)	FANK1 (+)	2123	FREAC-4,HNF-3be,M00791.HNF-3,M00791.HNF-3,M00724.HNF-3alph,M00724.HNF-3alph,Androgen,M00192.GR,M01012.HNF3
4	126224001	126224101	100	region ends 232916 bp before FAT4 (+)	FAT4 (+)	232916
1	222267529	222267629	100	region ends 100785 bp before FBXO28 (+)	FBXO28 (+)	100785
5	147758296	147758416	120	intron of FBXO38 (+)	FBXO38 (+)	0
3	59566843	59566998	155	region ends 143078 bp before FHIT (-)	FHIT (-)	143078	M00791.HNF-3,M00192.GR
3	59502252	59502431	179	region ends 207645 bp before FHIT (-)	FHIT (-)	207645
11	26888896	26889042	146	region ends 83162 bp before FIBIN (+)	FIBIN (+)	83162	M00481.AR,M00791.HNF-3
2	91686841	91686943	102	region starts 192619 bp after FKSG73 (+)	FKSG73 (+)	192619
2	91659606	91659725	119	region starts 165384 bp after FKSG73 (+)	FKSG73 (+)	165384
2	91661052	91661164	112	region starts 166830 bp after FKSG73 (+)	FKSG73 (+)	166830
2	91631330	91631437	107	region starts 137108 bp after FKSG73 (+)	FKSG73 (+)	137108
2	91688456	91688640	184	region starts 194234 bp after FKSG73 (+)	FKSG73 (+)	194234
2	91631969	91632167	198	region starts 137747 bp after FKSG73 (+)	FKSG73 (+)	137747
2	91644554	91644741	187	region starts 150332 bp after FKSG73 (+)	FKSG73 (+)	150332
2	91637040	91637206	166	region starts 142818 bp after FKSG73 (+)	FKSG73 (+)	142818
2	91671237	91671349	112	region starts 177015 bp after FKSG73 (+)	FKSG73 (+)	177015
2	91673282	91673502	220	region starts 179060 bp after FKSG73 (+)	FKSG73 (+)	179060
2	91653640	91653814	174	region starts 159418 bp after FKSG73 (+)	FKSG73 (+)	159418
2	91638954	91639101	147	region starts 144732 bp after FKSG73 (+)	FKSG73 (+)	144732
2	91636640	91636882	242	region starts 142418 bp after FKSG73 (+)	FKSG73 (+)	142418
2	91670557	91670766	209	region starts 176335 bp after FKSG73 (+)	FKSG73 (+)	176335
2	91650436	91650622	186	region starts 156214 bp after FKSG73 (+)	FKSG73 (+)	156214
2	91682810	91683105	295	region starts 188588 bp after FKSG73 (+)	FKSG73 (+)	188588
2	91638300	91638490	190	region starts 144078 bp after FKSG73 (+)	FKSG73 (+)	144078
2	91667583	91667798	215	region starts 173361 bp after FKSG73 (+)	FKSG73 (+)	173361
2	91679683	91680107	424	region starts 185461 bp after FKSG73 (+)	FKSG73 (+)	185461
2	91682311	91682575	264	region starts 188089 bp after FKSG73 (+)	FKSG73 (+)	188089
2	91654639	91655014	375	region starts 160417 bp after FKSG73 (+)	FKSG73 (+)	160417
2	91669792	91670116	324	region starts 175570 bp after FKSG73 (+)	FKSG73 (+)	175570
2	91640303	91640507	204	region starts 146081 bp after FKSG73 (+)	FKSG73 (+)	146081
2	91637343	91637563	220	region starts 143121 bp after FKSG73 (+)	FKSG73 (+)	143121
2	91661635	91661849	214	region starts 167413 bp after FKSG73 (+)	FKSG73 (+)	167413
2	91683814	91684014	200	region starts 189592 bp after FKSG73 (+)	FKSG73 (+)	189592
2	91687885	91688109	224	region starts 193663 bp after FKSG73 (+)	FKSG73 (+)	193663
2	91636358	91636531	173	region starts 142136 bp after FKSG73 (+)	FKSG73 (+)	142136
2	91632788	91633644	856	region starts 138566 bp after FKSG73 (+)	FKSG73 (+)	138566
2	91671754	91672073	319	region starts 177532 bp after FKSG73 (+)	FKSG73 (+)	177532
2	91680922	91681183	261	region starts 186700 bp after FKSG73 (+)	FKSG73 (+)	186700
2	91664373	91664847	474	region starts 170151 bp after FKSG73 (+)	FKSG73 (+)	170151
2	91672837	91673107	270	region starts 178615 bp after FKSG73 (+)	FKSG73 (+)	178615
2	91660424	91660769	345	region starts 166202 bp after FKSG73 (+)	FKSG73 (+)	166202
2	91684489	91685380	891	region starts 190267 bp after FKSG73 (+)	FKSG73 (+)	190267
2	91687074	91687456	382	region starts 192852 bp after FKSG73 (+)	FKSG73 (+)	192852
2	91648030	91648133	103	region starts 153808 bp after FKSG73 (+)	FKSG73 (+)	153808
2	91684114	91684294	180	region starts 189892 bp after FKSG73 (+)	FKSG73 (+)	189892
2	91669366	91669644	278	region starts 175144 bp after FKSG73 (+)	FKSG73 (+)	175144
2	91679110	91679285	175	region starts 184888 bp after FKSG73 (+)	FKSG73 (+)	184888
2	91654121	91654421	300	region starts 159899 bp after FKSG73 (+)	FKSG73 (+)	159899
2	91644947	91645226	279	region starts 150725 bp after FKSG73 (+)	FKSG73 (+)	150725
2	91639531	91640105	574	region starts 145309 bp after FKSG73 (+)	FKSG73 (+)	145309
2	91681429	91681786	357	region starts 187207 bp after FKSG73 (+)	FKSG73 (+)	187207
9	2467852	2467954	102	region ends 57701 bp before FLJ35024 (-)	FLJ35024 (-)	57701	M00724.HNF-3alph,M00192.GR
17	22171310	22171413	103	region starts 334112 bp after FLJ36000 (+)	FLJ36000 (+)	334112
17	22175722	22175822	100	region starts 338524 bp after FLJ36000 (+)	FLJ36000 (+)	338524
17	21828784	21828904	120	intron of FLJ36000 (+)	FLJ36000 (+)	0	M00192.GR
17	22176161	22176261	100	region starts 338963 bp after FLJ36000 (+)	FLJ36000 (+)	338963
17	22176905	22177087	182	region starts 339707 bp after FLJ36000 (+)	FLJ36000 (+)	339707
17	21830411	21830512	101	intron of FLJ36000 (+)	FLJ36000 (+)	0
17	22185291	22185454	163	region starts 348093 bp after FLJ36000 (+)	FLJ36000 (+)	348093
17	22184172	22184351	179	region starts 346974 bp after FLJ36000 (+)	FLJ36000 (+)	346974
17	22182449	22182629	180	region starts 345251 bp after FLJ36000 (+)	FLJ36000 (+)	345251
17	22177292	22177464	172	region starts 340094 bp after FLJ36000 (+)	FLJ36000 (+)	340094
17	22185656	22185860	204	region starts 348458 bp after FLJ36000 (+)	FLJ36000 (+)	348458
17	21944802	21945055	253	region starts 107604 bp after FLJ36000 (+)	FLJ36000 (+)	107604	M00192.GR,M00192.GR
2	88853963	88854119	156	intron of FLJ40330 (+)	FLJ40330 (+)	0	M01012.HNF3
14	61726949	61727049	100	region starts 62063 bp after FLJ43390 (+)	FLJ43390 (+)	62063
14	85388505	85388605	100	region starts 224481 bp after FLRT2 (+)	FLRT2 (+)	224481
14	84893423	84893523	100	region ends 172718 bp before FLRT2 (+)	FLRT2 (+)	172718
14	83790449	83790621	172	region ends 1275620 bp before FLRT2 (+)	FLRT2 (+)	1275620
20	14464075	14464177	102	intron of MACROD2 (+)	FLRT3 (-)	0
11	48892722	48892822	100	region ends 231941 bp before FOLH1 (-)	FOLH1 (-)	231941
11	48852690	48852799	109	region ends 271964 bp before FOLH1 (-)	FOLH1 (-)	271964
11	48910029	48910129	100	region ends 214634 bp before FOLH1 (-)	FOLH1 (-)	214634
11	48823372	48823550	178	region ends 301213 bp before FOLH1 (-)	FOLH1 (-)	301213
11	48844887	48844987	100	region ends 279776 bp before FOLH1 (-)	FOLH1 (-)	279776
11	48849611	48849787	176	region ends 274976 bp before FOLH1 (-)	FOLH1 (-)	274976
11	48820205	48820465	260	region ends 304298 bp before FOLH1 (-)	FOLH1 (-)	304298
11	48811379	48811554	175	region ends 313209 bp before FOLH1 (-)	FOLH1 (-)	313209
11	48824341	48824450	109	region ends 300313 bp before FOLH1 (-)	FOLH1 (-)	300313
11	48815909	48816289	380	region ends 308474 bp before FOLH1 (-)	FOLH1 (-)	308474
9	69244179	69244279	100	region ends 221248 bp before FOXD4L5 (-)	FOXD4L5 (-)	221248
12	108229817	108229917	100	intron of FOXN4 (-)	FOXN4 (-)	0
3	71237870	71237970	100	intron of FOXP1 (-)	FOXP1 (-)	0
3	70968667	70968767	100	region ends 118659 bp before FOXP1 (-)	FOXP1 (-)	118659
4	190914888	190914988	100	region ends 183980 bp before FRG1 (+)	FRG1 (+)	183980	M00791.HNF-3
4	191081428	191081528	100	region ends 17440 bp before FRG1 (+)	FRG1 (+)	17440
4	190872345	190872445	100	region ends 226523 bp before FRG1 (+)	FRG1 (+)	226523	M00724.HNF-3alph,M01012.HNF3
4	191038562	191038662	100	region ends 60306 bp before FRG1 (+)	FRG1 (+)	60306	M00955.GR,M00192.GR,M00957.PR
4	190895959	190896062	103	region ends 202906 bp before FRG1 (+)	FRG1 (+)	202906	M00791.HNF-3,M01012.HNF3
4	191051589	191051731	142	region ends 47237 bp before FRG1 (+)	FRG1 (+)	47237
4	190897550	190897651	101	region ends 201317 bp before FRG1 (+)	FRG1 (+)	201317
4	190874405	190874505	100	region ends 224463 bp before FRG1 (+)	FRG1 (+)	224463
4	191116357	191116472	115	intron of FRG1 (+)	FRG1 (+)	0
4	190887891	190888008	117	region ends 210960 bp before FRG1 (+)	FRG1 (+)	210960
4	190438063	190438177	114	region ends 660791 bp before FRG1 (+)	FRG1 (+)	660791
4	191079935	191080247	312	region ends 18721 bp before FRG1 (+)	FRG1 (+)	18721
4	190855902	190856082	180	region ends 242886 bp before FRG1 (+)	FRG1 (+)	242886	FREAC-4,M00791.HNF-3,M00724.HNF-3alph,M01012.HNF3
4	191042607	191042773	166	region ends 56195 bp before FRG1 (+)	FRG1 (+)	56195
4	191062609	191062709	100	region ends 36259 bp before FRG1 (+)	FRG1 (+)	36259	M00192.GR
20	28215391	28215491	100	region ends 10049 bp before FRG1B (+)	FRG1B (+)	10049
20	28214598	28214702	104	region ends 10838 bp before FRG1B (+)	FRG1B (+)	10838
20	28200346	28200446	100	region ends 25094 bp before FRG1B (+)	FRG1B (+)	25094
20	28224928	28225096	168	region ends 444 bp before FRG1B (+)	FRG1B (+)	444
20	28255039	28255164	125	region starts 7370 bp after FRG1B (+)	FRG1B (+)	7370
20	28204955	28205128	173	region ends 20412 bp before FRG1B (+)	FRG1B (+)	20412
20	28197132	28197233	101	region ends 28307 bp before FRG1B (+)	FRG1B (+)	28307
20	28227167	28227282	115	intron of FRG1B (+)	FRG1B (+)	0
20	28248278	28248378	100	region starts 609 bp after FRG1B (+)	FRG1B (+)	609
20	28265351	28265451	100	region starts 17682 bp after FRG1B (+)	FRG1B (+)	17682
20	28233636	28233779	143	intron of FRG1B (+)	FRG1B (+)	0
20	28251679	28251779	100	region starts 4010 bp after FRG1B (+)	FRG1B (+)	4010
20	28251965	28252065	100	region starts 4296 bp after FRG1B (+)	FRG1B (+)	4296
20	28259860	28259982	122	region starts 12191 bp after FRG1B (+)	FRG1B (+)	12191
20	28260394	28260494	100	region starts 12725 bp after FRG1B (+)	FRG1B (+)	12725
20	28242677	28242868	191	intron of FRG1B (+)	FRG1B (+)	0
20	28251111	28251303	192	region starts 3442 bp after FRG1B (+)	FRG1B (+)	3442	M00791.HNF-3,M00791.HNF-3,M00724.HNF-3alph,M00724.HNF-3alph
20	28228288	28228392	104	intron of FRG1B (+)	FRG1B (+)	0
20	28260128	28260228	100	region starts 12459 bp after FRG1B (+)	FRG1B (+)	12459
20	28266023	28266176	153	region starts 18354 bp after FRG1B (+)	FRG1B (+)	18354	M00724.HNF-3alph
20	28260619	28260724	105	region starts 12950 bp after FRG1B (+)	FRG1B (+)	12950
20	28242183	28242379	196	intron of FRG1B (+)	FRG1B (+)	0	M00791.HNF-3,M01012.HNF3
20	28267028	28267196	168	region starts 19359 bp after FRG1B (+)	FRG1B (+)	19359
20	28250736	28250981	245	region starts 3067 bp after FRG1B (+)	FRG1B (+)	3067
20	28252365	28252504	139	region starts 4696 bp after FRG1B (+)	FRG1B (+)	4696
20	28205394	28205562	168	region ends 19978 bp before FRG1B (+)	FRG1B (+)	19978	HNF-3be,M00724.HNF-3alph
20	28247736	28248046	310	region starts 67 bp after FRG1B (+)	FRG1B (+)	67	M00192.GR,M00192.GR,M00192.GR
20	28261862	28262104	242	region starts 14193 bp after FRG1B (+)	FRG1B (+)	14193
20	28246879	28247162	283	intron of FRG1B (+)	FRG1B (+)	0	M00791.HNF-3
20	28240150	28240342	192	intron of FRG1B (+)	FRG1B (+)	0	M00791.HNF-3,M00791.HNF-3
3	75826570	75826724	154	region starts 27511 bp after FRG2C (+)	FRG2C (+)	27511
3	75801098	75801213	115	region starts 2039 bp after FRG2C (+)	FRG2C (+)	2039
3	75781682	75781867	185	region ends 14310 bp before FRG2C (+)	FRG2C (+)	14310
3	75780918	75781083	165	region ends 15094 bp before FRG2C (+)	FRG2C (+)	15094
3	75819541	75819739	198	region starts 20482 bp after FRG2C (+)	FRG2C (+)	20482	M00791.HNF-3,M01012.HNF3
10	14073641	14073774	133	intron of FRMD4A (-)	FRMD4A (-)	0	M00481.AR,M00192.GR,M00192.GR,M00192.GR
14	51059958	51060058	100	intron of FRMD6 (+)	FRMD6 (+)	0
4	48499681	48499827	146	region starts 22607 bp after FRYL (-)	FRYL (-)	22607
4	48332876	48332976	100	intron of FRYL (-)	FRYL (-)	0	FREAC-4,HNF-3be,M00791.HNF-3,M00791.HNF-3,M00724.HNF-3alph,M00724.HNF-3alph,M00192.GR,M00192.GR,M01012.HNF3,M01012.HNF3
16	52478069	52478169	100	intron of FTO (+)	FTO (+)	0	HNF-3be,M00791.HNF-3,M00791.HNF-3,M00724.HNF-3alph,M01012.HNF3,M01012.HNF3
9	91426433	91426535	102	region starts 15145 bp after GADD45G (+)	GADD45G (+)	15145	M00192.GR,M00192.GR
14	87307301	87307636	335	region ends 161475 bp before GALC (-)	GALC (-)	161475
1	228233665	228233765	100	region ends 35814 bp before GALNT2 (+)	GALNT2 (+)	35814
1	228388547	228388647	100	intron of GALNT2 (+)	GALNT2 (+)	0	M00791.HNF-3,M00724.HNF-3alph,M00955.GR,M00192.GR,M01012.HNF3,M00957.PR
12	6509716	6509816	100	intron of NCAPD2 (+)	GAPDH (+)	0
15	43452265	43452368	103	intron of GATM (-)	GATM (-)	0	FREAC-4,M00791.HNF-3,M00724.HNF-3alph,M01012.HNF3
3	113336562	113336662	100	region starts 1754 bp after GCET2 (-)	GCET2 (-)	1754
10	5869633	5869739	106	intron of GDI2 (-)	GDI2 (-)	0
22	17098130	17098318	188	region ends 42884 bp before GGT3P (-)	GGT3P (-)	42884
2	233389176	233389276	100	intron of GIGYF2 (+)	GIGYF2 (+)	0	M00192.GR
7	7928985	7929143	158	region ends 45805 bp before GLCCI1 (+)	GLCCI1 (+)	45805	FREAC-4,FREAC-4,M00791.HNF-3,M00791.HNF-3,M00791.HNF-3,M00724.HNF-3alph,M00724.HNF-3alph,M00724.HNF-3alph,M01012.HNF3,M01012.HNF3,M01012.HNF3
2	85789379	85789563	184	region starts 9992 bp after GNLY (+)	GNLY (+)	9992
12	63513711	63513811	100	region starts 74217 bp after GNS (-)	GNS (-)	74217
3	37310288	37310449	161	intron of GOLGA4 (+)	GOLGA4 (+)	0
15	18863847	18864014	167	region ends 133094 bp before GOLGA6L6 (-)	GOLGA6L6 (-)	133094	HNF-3be,M00791.HNF-3,M00724.HNF-3alph,M01012.HNF3
14	66581096	66581235	139	intron of GPHN (+)	GPHN (+)	0
9	124852020	124852196	176	intron of RABGAP1 (+)	GPR21 (+)	0
10	46403879	46404016	137	region ends 9536 bp before GPRIN2 (+)	GPRIN2 (+)	9536
7	50875751	50875851	100	region starts 108206 bp after GRB10 (-)	GRB10 (-)	108206
2	11597091	11597238	147	intron of GREB1 (+)	GREB1 (+)	0	M00192.GR
8	102519924	102520029	105	region ends 53815 bp before GRHL2 (+)	GRHL2 (+)	53815	M00791.HNF-3,M00724.HNF-3alph,M00192.GR,M01012.HNF3
12	65173159	65173259	100	intron of GRIP1 (-)	GRIP1 (-)	0
3	7399136	7399311	175	intron of GRM7 (+)	GRM7 (+)	0
4	106948273	106948373	100	intron of GSTCD (+)	GSTCD (+)	0
7	142651776	142651876	100	region ends 18768 bp before GSTK1 (+)	GSTK1 (+)	18768
1	109993622	109993722	100	region ends 6499 bp before GSTM4 (+)	GSTM4 (+)	6499
2	144692001	144692101	100	intron of GTDC1 (-)	GTDC1 (-)	0
11	106513215	106513319	104	region starts 118833 bp after GUCY1A2 (-)	GUCY1A2 (-)	118833
2	189146509	189146669	160	intron of GULP1 (+)	GULP1 (+)	0	M00481.AR,M00791.HNF-3,M00724.HNF-3alph,M00192.GR,M00192.GR
6	58882969	58883104	135	region starts 487285 bp after GUSBL2 (-)	GUSBL2 (-)	487285
6	58883317	58883496	179	region starts 487633 bp after GUSBL2 (-)	GUSBL2 (-)	487633
6	58887746	58887925	179	region starts 492062 bp after GUSBL2 (-)	GUSBL2 (-)	492062
6	58882449	58882655	206	region starts 486765 bp after GUSBL2 (-)	GUSBL2 (-)	486765
6	58881663	58882004	341	region starts 485979 bp after GUSBL2 (-)	GUSBL2 (-)	485979
6	58884174	58887359	3185	region starts 488490 bp after GUSBL2 (-)	GUSBL2 (-)	488490
5	46399984	46400087	103	region starts 668006 bp after HCN1 (-)	HCN1 (-)	668006
5	46395673	46395849	176	region starts 663695 bp after HCN1 (-)	HCN1 (-)	663695
5	46376681	46376781	100	region starts 644703 bp after HCN1 (-)	HCN1 (-)	644703
5	46361618	46361718	100	region starts 629640 bp after HCN1 (-)	HCN1 (-)	629640
5	46393638	46393815	177	region starts 661660 bp after HCN1 (-)	HCN1 (-)	661660
17	55492810	55492910	100	intron of HEATR6 (-)	HEATR6 (-)	0	M00791.HNF-3,M00192.GR
7	43429317	43429417	100	intron of HECW1 (+)	HECW1 (+)	0
1	91625352	91625769	417	intron of HFM1 (-)	HFM1 (-)	0
8	43212903	43213148	245	region starts 35775 bp after HGSNAT (+)	HGSNAT (+)	35775
8	43214884	43216298	1414	region starts 37756 bp after HGSNAT (+)	HGSNAT (+)	37756
8	43211884	43212778	894	region starts 34756 bp after HGSNAT (+)	HGSNAT (+)	34756
8	43213474	43214597	1123	region starts 36346 bp after HGSNAT (+)	HGSNAT (+)	36346
5	130523876	130524046	170	intron of HINT1 (-)	HINT1 (-)	0	M00791.HNF-3,M00791.HNF-3,M00791.HNF-3,M00724.HNF-3alph,M00724.HNF-3alph,M01012.HNF3
6	26306290	26306390	100	intron of HIST1H3D (-)	HIST1H3D (-)	0
10	100995268	100995368	100	region starts 9645 bp after HPSE2 (-)	HPSE2 (-)	9645
17	74915248	74915348	100	intron of HRNBP3 (-)	HRNBP3 (-)	0	M00192.GR
1	207948204	207948332	128	intron of HSD11B1 (+)	HSD11B1 (+)	0	M00791.HNF-3,M00724.HNF-3alph,M00724.HNF-3alph,M00192.GR,M00192.GR,M01012.HNF3,M01012.HNF3
16	69554838	69554938	100	intron of HYDIN (-)	HYDIN (-)	0
16	69620285	69620385	100	intron of HYDIN (-)	HYDIN (-)	0	M00791.HNF-3,M00791.HNF-3
11	125268247	125268423	176	intron of HYLS1 (+)	HYLS1 (+)	0
7	110186530	110186635	105	intron of IMMP2L (-)	IMMP2L (-)	0
6	77183345	77183453	108	region starts 344289 bp after IMPG1 (-)	IMPG1 (-)	344289	FREAC-4,M00791.HNF-3,M00724.HNF-3alph,M01012.HNF3
4	143847642	143847768	126	intron of INPP4B (-)	INPP4B (-)	0
4	144053761	144053912	151	region starts 66706 bp after INPP4B (-)	INPP4B (-)	66706	M00481.AR,M00481.AR,M00481.AR,M00481.AR,M00791.HNF-3,M00791.HNF-3,M00724.HNF-3alph,M00192.GR,M01012.HNF3,M01012.HNF3
8	19667300	19667472	172	region ends 51726 bp before INTS10 (+)	INTS10 (+)	51726	M00192.GR
4	128281748	128281848	100	region ends 491722 bp before INTU (+)	INTU (+)	491722
10	59189626	59189770	144	region ends 435850 bp before IPMK (-)	IPMK (-)	435850
12	30693863	30693963	100	intron of IPO8 (-)	IPO8 (-)	0
9	94417726	94417826	100	contained within IPPK (-)	IPPK (-)	0
2	227311860	227311994	134	intron of IRS1 (-)	IRS1 (-)	0	FREAC-4,M00481.AR,M00481.AR,M00791.HNF-3,Androgen,M00192.GR,M01012.HNF3
X	108184064	108184217	153	region starts 317800 bp after IRS4 (-)	IRS4 (-)	317800
16	53100917	53101017	100	region starts 223037 bp after IRX3 (-)	IRX3 (-)	223037	FREAC-4,HNF-3be,M00791.HNF-3,M00724.HNF-3alph
5	1920707	1920807	100	region ends 9734 bp before IRX4 (-)	IRX4 (-)	9734	FREAC-4,M00791.HNF-3
16	53236854	53237042	188	region ends 285570 bp before IRX5 (+)	IRX5 (+)	285570	HNF-3be,M00791.HNF-3,M00791.HNF-3,M00791.HNF-3,M00724.HNF-3alph,M00724.HNF-3alph,M00192.GR,M01012.HNF3,M01012.HNF3
5	62190385	62190485	100	region starts 81458 bp after ISCA1L (-)	ISCA1L (-)	81458
5	50514361	50514461	100	region ends 200254 bp before ISL1 (+)	ISL1 (+)	200254	M00791.HNF-3,M00724.HNF-3alph,M00192.GR,M01012.HNF3
7	16104443	16104543	100	intron of ISPD (-)	ISPD (-)	0	FREAC-4,M00791.HNF-3,M00724.HNF-3alph
6	14930004	14930104	100	region ends 424402 bp before JARID2 (+)	JARID2 (+)	424402
10	64758522	64758622	100	intron of JMJD1C (-)	JMJD1C (-)	0
7	119392663	119392770	107	region ends 308188 bp before KCND2 (+)	KCND2 (+)	308188
7	119626603	119626776	173	region ends 74182 bp before KCND2 (+)	KCND2 (+)	74182	M00192.GR
11	128222800	128222900	100	intron of KCNJ1 (-)	KCNJ1 (-)	0
10	78928160	78928260	100	intron of KCNMA1 (-)	KCNMA1 (-)	0	M00481.AR,M00791.HNF-3,M00192.GR,M01012.HNF3
10	78937242	78937351	109	intron of KCNMA1 (-)	KCNMA1 (-)	0
16	29848890	29848990	100	region starts 3843 bp after KCTD13 (-)	KCTD13 (-)	3843
19	4942678	4942871	193	intron of KDM4B (+)	KDM4B (+)	0
9	44010701	44010873	172	region ends 174639 bp before KGFLP1 (+)	KGFLP1 (+)	174639	M00192.GR
6	63496622	63496722	100	region starts 442562 bp after KHDRBS2 (-)	KHDRBS2 (-)	442562
6	61972149	61972250	101	region ends 475574 bp before KHDRBS2 (-)	KHDRBS2 (-)	475574
6	61971339	61971441	102	region ends 476383 bp before KHDRBS2 (-)	KHDRBS2 (-)	476383
6	61962000	61962172	172	region ends 485652 bp before KHDRBS2 (-)	KHDRBS2 (-)	485652
6	61951786	61951967	181	region ends 495857 bp before KHDRBS2 (-)	KHDRBS2 (-)	495857
6	61958764	61958869	105	region ends 488955 bp before KHDRBS2 (-)	KHDRBS2 (-)	488955
10	24673239	24673339	100	intron of KIAA1217 (+)	KIAA1217 (+)	0	M00724.HNF-3alph
15	50733118	50733300	182	intron of KIAA1370 (-)	KIAA1370 (-)	0	FREAC-4,M00192.GR
22	43027048	43027148	100	intron of KIAA1644 (-)	KIAA1644 (-)	0
2	176179580	176179680	100	region ends 318976 bp before KIAA1715 (-)	KIAA1715 (-)	318976	HNF-3be,M00791.HNF-3,M00791.HNF-3,M00724.HNF-3alph,M01012.HNF3,M01012.HNF3
9	109628129	109628229	100	region starts 336260 bp after KLF4 (-)	KLF4 (-)	336260
2	23484857	23485040	183	intron of KLHL29 (+)	KLHL29 (+)	0
12	74196208	74196308	100	region starts 4522 bp after KRR1 (-)	KRR1 (-)	4522
12	50806734	50806834	100	region ends 42213 bp before KRT80 (-)	KRT80 (-)	42213
18	19518747	19518914	167	region ends 4646 bp before LAMA3 (+)	LAMA3 (+)	4646
7	107535416	107535516	100	contained within LAMB4 (-)	LAMB4 (-)	0
10	98551309	98551631	322	region ends 30376 bp before LCOR (+)	LCOR (+)	30376
5	135314911	135315158	247	contained within LECT2 (-)	LECT2 (-)	0	M00791.HNF-3,M00791.HNF-3,M00724.HNF-3alph,M01012.HNF3,M01012.HNF3
14	92260730	92260830	100	intron of LGMN (-)	LGMN (-)	0	M00791.HNF-3,M00724.HNF-3alph,M01012.HNF3
19	59427511	59427633	122	region ends 4648 bp before LILRA6 (-)	LILRA6 (-)	4648
4	41272286	41272386	100	intron of LIMCH1 (+)	LIMCH1 (+)	0	M00481.AR,Androgen,M00192.GR,M00192.GR,M00192.GR
3	102878720	102878820	100	contained within LOC100009676 (+)	LOC100009676 (+)	0
19	24377147	24377247	100	region starts 239057 bp after LOC100101266 (-)	LOC100101266 (-)	239057
19	24378796	24378962	166	region starts 240706 bp after LOC100101266 (-)	LOC100101266 (-)	240706
19	24317989	24318104	115	region starts 179899 bp after LOC100101266 (-)	LOC100101266 (-)	179899
3	195122877	195122986	109	region ends 70593 bp before LOC100128023 (-)	LOC100128023 (-)	70593
12	126216429	126216593	164	region starts 693145 bp after LOC100128554 (+)	LOC100128554 (+)	693145
12	126216817	126216983	166	region starts 693533 bp after LOC100128554 (+)	LOC100128554 (+)	693533
10	25499670	25499780	110	intron of LOC100128811 (-)	LOC100128811 (-)	0	M00192.GR
1	142350427	142350527	100	region ends 128126 bp before LOC100130000 (+)	LOC100130000 (+)	128126
1	142385507	142385607	100	region ends 93046 bp before LOC100130000 (+)	LOC100130000 (+)	93046	M00791.HNF-3,M00791.HNF-3,M00724.HNF-3alph,M00724.HNF-3alph,M01012.HNF3,M01012.HNF3
1	142380978	142381093	115	region ends 97560 bp before LOC100130000 (+)	LOC100130000 (+)	97560
1	141861943	141862044	101	region ends 616609 bp before LOC100130000 (+)	LOC100130000 (+)	616609
1	142374517	142374621	104	region ends 104032 bp before LOC100130000 (+)	LOC100130000 (+)	104032
1	142344413	142344584	171	region ends 134069 bp before LOC100130000 (+)	LOC100130000 (+)	134069
1	142306343	142306476	133	region ends 172177 bp before LOC100130000 (+)	LOC100130000 (+)	172177
1	141848930	141849030	100	region ends 629623 bp before LOC100130000 (+)	LOC100130000 (+)	629623
1	142382246	142382407	161	region ends 96246 bp before LOC100130000 (+)	LOC100130000 (+)	96246
1	142309152	142309257	105	region ends 169396 bp before LOC100130000 (+)	LOC100130000 (+)	169396	FREAC-4
1	141851078	141851343	265	region ends 627310 bp before LOC100130000 (+)	LOC100130000 (+)	627310
1	141846841	141846967	126	region ends 631686 bp before LOC100130000 (+)	LOC100130000 (+)	631686
1	141530363	141530464	101	region ends 948189 bp before LOC100130000 (+)	LOC100130000 (+)	948189
1	142372791	142372891	100	region ends 105762 bp before LOC100130000 (+)	LOC100130000 (+)	105762
1	142325707	142325807	100	region ends 152846 bp before LOC100130000 (+)	LOC100130000 (+)	152846
1	142117595	142117736	141	region ends 360917 bp before LOC100130000 (+)	LOC100130000 (+)	360917
1	141849310	141849413	103	region ends 629240 bp before LOC100130000 (+)	LOC100130000 (+)	629240
1	141732177	141732293	116	region ends 746360 bp before LOC100130000 (+)	LOC100130000 (+)	746360	M01012.HNF3
1	141595445	141595545	100	region ends 883108 bp before LOC100130000 (+)	LOC100130000 (+)	883108
1	142120703	142120806	103	region ends 357847 bp before LOC100130000 (+)	LOC100130000 (+)	357847
1	141478245	141478345	100	region ends 1000308 bp before LOC100130000 (+)	LOC100130000 (+)	1000308
1	142121902	142122002	100	region ends 356651 bp before LOC100130000 (+)	LOC100130000 (+)	356651
1	141801835	141801953	118	region ends 676700 bp before LOC100130000 (+)	LOC100130000 (+)	676700
1	141858170	141858306	136	region ends 620347 bp before LOC100130000 (+)	LOC100130000 (+)	620347
1	141845903	141846209	306	region ends 632444 bp before LOC100130000 (+)	LOC100130000 (+)	632444
1	141482067	141482247	180	region ends 996406 bp before LOC100130000 (+)	LOC100130000 (+)	996406
1	142377407	142377600	193	region ends 101053 bp before LOC100130000 (+)	LOC100130000 (+)	101053	M00791.HNF-3,M00724.HNF-3alph
1	141840488	141840629	141	region ends 638024 bp before LOC100130000 (+)	LOC100130000 (+)	638024
1	141479165	141479333	168	region ends 999320 bp before LOC100130000 (+)	LOC100130000 (+)	999320
1	142361972	142362122	150	region ends 116531 bp before LOC100130000 (+)	LOC100130000 (+)	116531	M00791.HNF-3,M00791.HNF-3,M01012.HNF3
1	142112795	142112926	131	region ends 365727 bp before LOC100130000 (+)	LOC100130000 (+)	365727
1	142121159	142121259	100	region ends 357394 bp before LOC100130000 (+)	LOC100130000 (+)	357394
1	141862420	141862520	100	region ends 616133 bp before LOC100130000 (+)	LOC100130000 (+)	616133
1	142120229	142120414	185	region ends 358239 bp before LOC100130000 (+)	LOC100130000 (+)	358239
1	141479622	141479989	367	region ends 998664 bp before LOC100130000 (+)	LOC100130000 (+)	998664
1	141477422	141477575	153	region ends 1001078 bp before LOC100130000 (+)	LOC100130000 (+)	1001078
1	142124821	142125215	394	region ends 353438 bp before LOC100130000 (+)	LOC100130000 (+)	353438	M00192.GR
1	141871536	141871751	215	region ends 606902 bp before LOC100130000 (+)	LOC100130000 (+)	606902	M00791.HNF-3,M01012.HNF3
1	142124122	142124344	222	region ends 354309 bp before LOC100130000 (+)	LOC100130000 (+)	354309	M00791.HNF-3,M00724.HNF-3alph
17	38821609	38821765	156	contained within LOC100130581 (-)	LOC100130581 (-)	0	M00192.GR
17	38819285	38819385	100	intron of LOC100130581 (-)	LOC100130581 (-)	0	M00192.GR
10	127270521	127270681	160	region starts 13516 bp after LOC100169752 (+)	LOC100169752 (+)	13516	M00192.GR
10	114630899	114631037	138	region starts 25781 bp after LOC143188 (+)	LOC143188 (+)	25781
13	89983335	89983435	100	region ends 357774 bp before LOC144776 (-)	LOC144776 (-)	357774	M00481.AR
16	35084066	35084166	100	region starts 511597 bp after LOC146481 (-)	LOC146481 (-)	511597
16	35138811	35138926	115	region starts 566342 bp after LOC146481 (-)	LOC146481 (-)	566342
16	35064795	35064937	142	region starts 492326 bp after LOC146481 (-)	LOC146481 (-)	492326
16	35128165	35128363	198	region starts 555696 bp after LOC146481 (-)	LOC146481 (-)	555696
16	35107828	35108015	187	region starts 535359 bp after LOC146481 (-)	LOC146481 (-)	535359
16	35136958	35137090	132	region starts 564489 bp after LOC146481 (-)	LOC146481 (-)	564489
16	35122789	35122971	182	region starts 550320 bp after LOC146481 (-)	LOC146481 (-)	550320
16	35086712	35086899	187	region starts 514243 bp after LOC146481 (-)	LOC146481 (-)	514243
16	35073369	35073633	264	region starts 500900 bp after LOC146481 (-)	LOC146481 (-)	500900
19	32561145	32561258	113	region ends 411984 bp before LOC148189 (-)	LOC148189 (-)	411984
19	32449068	32449180	112	region ends 524062 bp before LOC148189 (-)	LOC148189 (-)	524062
19	32556978	32557078	100	region ends 416164 bp before LOC148189 (-)	LOC148189 (-)	416164
19	32456443	32456544	101	region ends 516698 bp before LOC148189 (-)	LOC148189 (-)	516698
19	32494045	32494145	100	region ends 479097 bp before LOC148189 (-)	LOC148189 (-)	479097
19	32431577	32431677	100	region ends 541565 bp before LOC148189 (-)	LOC148189 (-)	541565
19	32452318	32452418	100	region ends 520824 bp before LOC148189 (-)	LOC148189 (-)	520824
19	32598082	32598184	102	region ends 375058 bp before LOC148189 (-)	LOC148189 (-)	375058
19	32432346	32432522	176	region ends 540720 bp before LOC148189 (-)	LOC148189 (-)	540720
19	32619783	32620040	257	region ends 353202 bp before LOC148189 (-)	LOC148189 (-)	353202
19	32431830	32432133	303	region ends 541109 bp before LOC148189 (-)	LOC148189 (-)	541109
19	32435539	32435659	120	region ends 537583 bp before LOC148189 (-)	LOC148189 (-)	537583
19	32658942	32659050	108	region ends 314192 bp before LOC148189 (-)	LOC148189 (-)	314192
19	32427723	32428918	1195	region ends 544324 bp before LOC148189 (-)	LOC148189 (-)	544324
19	32426960	32427565	605	region ends 545677 bp before LOC148189 (-)	LOC148189 (-)	545677
19	32425659	32426856	1197	region ends 546386 bp before LOC148189 (-)	LOC148189 (-)	546386
19	32429119	32430089	970	region ends 543153 bp before LOC148189 (-)	LOC148189 (-)	543153
19	32430205	32431447	1242	region ends 541795 bp before LOC148189 (-)	LOC148189 (-)	541795
19	32423599	32425501	1902	region ends 547741 bp before LOC148189 (-)	LOC148189 (-)	547741
12	102769207	102769307	100	intron of LOC253724 (-)	LOC253724 (-)	0	HNF-3be,M00791.HNF-3,M00724.HNF-3alph,M00192.GR,M01012.HNF3
3	118811741	118811841	100	region starts 893165 bp after LOC285194 (+)	LOC285194 (+)	893165
6	35798367	35798467	100	intron of FKBP5 (-)	LOC285847 (-)	0
7	128502492	128502592	100	region starts 17962 bp after LOC286016 (+)	LOC286016 (+)	17962
4	39724500	39724600	100	intron of LOC344967 (-)	LOC344967 (-)	0	M00791.HNF-3,M00724.HNF-3alph,M01012.HNF3
18	54871698	54871798	100	region starts 271 bp after LOC390858 (+)	LOC390858 (+)	271
10	38835054	38835155	101	region starts 53967 bp after LOC399744 (+)	LOC399744 (+)	53967
10	38852602	38852704	102	region starts 71515 bp after LOC399744 (+)	LOC399744 (+)	71515
10	38855076	38855176	100	region starts 73989 bp after LOC399744 (+)	LOC399744 (+)	73989
10	39176788	39176897	109	region starts 395701 bp after LOC399744 (+)	LOC399744 (+)	395701
10	38917281	38917430	149	region starts 136194 bp after LOC399744 (+)	LOC399744 (+)	136194
10	39152821	39152923	102	region starts 371734 bp after LOC399744 (+)	LOC399744 (+)	371734
10	39190136	39190241	105	region starts 409049 bp after LOC399744 (+)	LOC399744 (+)	409049
10	38846339	38846445	106	region starts 65252 bp after LOC399744 (+)	LOC399744 (+)	65252
10	38921487	38921589	102	region starts 140400 bp after LOC399744 (+)	LOC399744 (+)	140400
10	39128321	39128422	101	region starts 347234 bp after LOC399744 (+)	LOC399744 (+)	347234
10	38922244	38922344	100	region starts 141157 bp after LOC399744 (+)	LOC399744 (+)	141157
10	38858434	38858624	190	region starts 77347 bp after LOC399744 (+)	LOC399744 (+)	77347
10	38857221	38857404	183	region starts 76134 bp after LOC399744 (+)	LOC399744 (+)	76134
10	39136736	39136897	161	region starts 355649 bp after LOC399744 (+)	LOC399744 (+)	355649
10	39172589	39172763	174	region starts 391502 bp after LOC399744 (+)	LOC399744 (+)	391502
10	39151159	39151348	189	region starts 370072 bp after LOC399744 (+)	LOC399744 (+)	370072
10	39125921	39126198	277	region starts 344834 bp after LOC399744 (+)	LOC399744 (+)	344834
10	38816483	38816661	178	region starts 35396 bp after LOC399744 (+)	LOC399744 (+)	35396
10	39180239	39180368	129	region starts 399152 bp after LOC399744 (+)	LOC399744 (+)	399152
10	39134594	39134702	108	region starts 353507 bp after LOC399744 (+)	LOC399744 (+)	353507
10	39168828	39169004	176	region starts 387741 bp after LOC399744 (+)	LOC399744 (+)	387741
10	38814484	38814585	101	region starts 33397 bp after LOC399744 (+)	LOC399744 (+)	33397
10	39163481	39163733	252	region starts 382394 bp after LOC399744 (+)	LOC399744 (+)	382394
10	39134207	39134445	238	region starts 353120 bp after LOC399744 (+)	LOC399744 (+)	353120
10	38912119	38912305	186	region starts 131032 bp after LOC399744 (+)	LOC399744 (+)	131032
10	39190831	39191028	197	region starts 409744 bp after LOC399744 (+)	LOC399744 (+)	409744
10	38844280	38844463	183	region starts 63193 bp after LOC399744 (+)	LOC399744 (+)	63193
10	39149230	39149343	113	region starts 368143 bp after LOC399744 (+)	LOC399744 (+)	368143
10	39189073	39189356	283	region starts 407986 bp after LOC399744 (+)	LOC399744 (+)	407986
10	39122306	39122430	124	region starts 341219 bp after LOC399744 (+)	LOC399744 (+)	341219
10	39178041	39178317	276	region starts 396954 bp after LOC399744 (+)	LOC399744 (+)	396954
10	38921749	38922127	378	region starts 140662 bp after LOC399744 (+)	LOC399744 (+)	140662
10	39160472	39160665	193	region starts 379385 bp after LOC399744 (+)	LOC399744 (+)	379385
10	39161408	39161597	189	region starts 380321 bp after LOC399744 (+)	LOC399744 (+)	380321
1	219615966	219616080	114	region starts 39704 bp after LOC400804 (-)	LOC400804 (-)	39704	M00192.GR
1	219547455	219547555	100	region ends 22338 bp before LOC400804 (-)	LOC400804 (-)	22338	HNF-3be,M00791.HNF-3,M00791.HNF-3,M00724.HNF-3alph,M00724.HNF-3alph
10	41983981	41984081	100	region ends 163239 bp before LOC441666 (-)	LOC441666 (-)	163239
10	41982850	41982957	107	region ends 164363 bp before LOC441666 (-)	LOC441666 (-)	164363
10	41727061	41727161	100	region ends 420159 bp before LOC441666 (-)	LOC441666 (-)	420159
10	41709754	41709856	102	region ends 437464 bp before LOC441666 (-)	LOC441666 (-)	437464
10	41702919	41703024	105	region ends 444296 bp before LOC441666 (-)	LOC441666 (-)	444296
10	41690651	41690751	100	region ends 456569 bp before LOC441666 (-)	LOC441666 (-)	456569
10	41679750	41679854	104	region ends 467466 bp before LOC441666 (-)	LOC441666 (-)	467466
10	41983697	41983855	158	region ends 163465 bp before LOC441666 (-)	LOC441666 (-)	163465
10	41696813	41696913	100	region ends 450407 bp before LOC441666 (-)	LOC441666 (-)	450407
10	41680174	41680274	100	region ends 467046 bp before LOC441666 (-)	LOC441666 (-)	467046
10	42122853	42122953	100	region ends 24367 bp before LOC441666 (-)	LOC441666 (-)	24367
10	41710091	41710194	103	region ends 437126 bp before LOC441666 (-)	LOC441666 (-)	437126
10	42127813	42127913	100	region ends 19407 bp before LOC441666 (-)	LOC441666 (-)	19407
10	41709509	41709634	125	region ends 437686 bp before LOC441666 (-)	LOC441666 (-)	437686
10	42137525	42137627	102	region ends 9693 bp before LOC441666 (-)	LOC441666 (-)	9693
10	41921341	41921518	177	region ends 225802 bp before LOC441666 (-)	LOC441666 (-)	225802
10	41676315	41676483	168	region ends 470837 bp before LOC441666 (-)	LOC441666 (-)	470837
10	41676082	41676182	100	region ends 471138 bp before LOC441666 (-)	LOC441666 (-)	471138
10	41724680	41725031	351	region ends 422289 bp before LOC441666 (-)	LOC441666 (-)	422289
10	41677017	41677196	179	region ends 470124 bp before LOC441666 (-)	LOC441666 (-)	470124
10	42135362	42135464	102	region ends 11856 bp before LOC441666 (-)	LOC441666 (-)	11856
10	42111265	42111366	101	region ends 35954 bp before LOC441666 (-)	LOC441666 (-)	35954
10	41706132	41706312	180	region ends 441008 bp before LOC441666 (-)	LOC441666 (-)	441008
10	41698508	41698641	133	region ends 448679 bp before LOC441666 (-)	LOC441666 (-)	448679
10	41847550	41847650	100	region ends 299670 bp before LOC441666 (-)	LOC441666 (-)	299670
10	41702579	41702679	100	region ends 444641 bp before LOC441666 (-)	LOC441666 (-)	444641
10	41848131	41848288	157	region ends 299032 bp before LOC441666 (-)	LOC441666 (-)	299032
10	41697354	41697611	257	region ends 449709 bp before LOC441666 (-)	LOC441666 (-)	449709
10	41695843	41696035	192	region ends 451285 bp before LOC441666 (-)	LOC441666 (-)	451285
10	41694193	41694306	113	region ends 453014 bp before LOC441666 (-)	LOC441666 (-)	453014
10	41675411	41675596	185	region ends 471724 bp before LOC441666 (-)	LOC441666 (-)	471724
10	41918792	41918989	197	region ends 228331 bp before LOC441666 (-)	LOC441666 (-)	228331
10	41727556	41727662	106	region ends 419658 bp before LOC441666 (-)	LOC441666 (-)	419658
10	41696463	41696563	100	region ends 450757 bp before LOC441666 (-)	LOC441666 (-)	450757
10	42117244	42117444	200	region ends 29876 bp before LOC441666 (-)	LOC441666 (-)	29876
10	41683340	41683541	201	region ends 463779 bp before LOC441666 (-)	LOC441666 (-)	463779
10	41729177	41729365	188	region ends 417955 bp before LOC441666 (-)	LOC441666 (-)	417955
10	41681340	41681553	213	region ends 465767 bp before LOC441666 (-)	LOC441666 (-)	465767
10	41851360	41851624	264	region ends 295696 bp before LOC441666 (-)	LOC441666 (-)	295696
10	41689124	41689461	337	region ends 457859 bp before LOC441666 (-)	LOC441666 (-)	457859
10	41738601	41738796	195	region ends 408524 bp before LOC441666 (-)	LOC441666 (-)	408524
10	41699152	41699327	175	region ends 447993 bp before LOC441666 (-)	LOC441666 (-)	447993
10	41726637	41726838	201	region ends 420482 bp before LOC441666 (-)	LOC441666 (-)	420482
10	41701620	41702126	506	region ends 445194 bp before LOC441666 (-)	LOC441666 (-)	445194
10	41678768	41679084	316	region ends 468236 bp before LOC441666 (-)	LOC441666 (-)	468236
10	41859699	41859859	160	region ends 287461 bp before LOC441666 (-)	LOC441666 (-)	287461
10	41708811	41709379	568	region ends 437941 bp before LOC441666 (-)	LOC441666 (-)	437941
10	41738257	41738442	185	region ends 408878 bp before LOC441666 (-)	LOC441666 (-)	408878
10	41677950	41678381	431	region ends 468939 bp before LOC441666 (-)	LOC441666 (-)	468939
10	42136850	42137371	521	region ends 9949 bp before LOC441666 (-)	LOC441666 (-)	9949
10	41850551	41850786	235	region ends 296534 bp before LOC441666 (-)	LOC441666 (-)	296534
10	41723094	41723284	190	region ends 424036 bp before LOC441666 (-)	LOC441666 (-)	424036
10	41714837	41715321	484	region ends 431999 bp before LOC441666 (-)	LOC441666 (-)	431999
10	41855447	41855643	196	region ends 291677 bp before LOC441666 (-)	LOC441666 (-)	291677
10	41852490	41852893	403	region ends 294427 bp before LOC441666 (-)	LOC441666 (-)	294427
10	42119966	42120151	185	region ends 27169 bp before LOC441666 (-)	LOC441666 (-)	27169
10	41724354	41724560	206	region ends 422760 bp before LOC441666 (-)	LOC441666 (-)	422760
10	41721813	41722260	447	region ends 425060 bp before LOC441666 (-)	LOC441666 (-)	425060
10	41680721	41680909	188	region ends 466411 bp before LOC441666 (-)	LOC441666 (-)	466411
10	41851852	41852270	418	region ends 295050 bp before LOC441666 (-)	LOC441666 (-)	295050
10	41851036	41851224	188	region ends 296096 bp before LOC441666 (-)	LOC441666 (-)	296096
10	41684626	41685320	694	region ends 462000 bp before LOC441666 (-)	LOC441666 (-)	462000
10	41917651	41918679	1028	region ends 228641 bp before LOC441666 (-)	LOC441666 (-)	228641
10	41854701	41855038	337	region ends 292282 bp before LOC441666 (-)	LOC441666 (-)	292282
10	41719201	41720795	1594	region ends 426525 bp before LOC441666 (-)	LOC441666 (-)	426525
10	41849059	41850366	1307	region ends 296954 bp before LOC441666 (-)	LOC441666 (-)	296954
10	41916791	41917531	740	region ends 229789 bp before LOC441666 (-)	LOC441666 (-)	229789
10	41717852	41718861	1009	region ends 428459 bp before LOC441666 (-)	LOC441666 (-)	428459
10	41919253	41920452	1199	region ends 226868 bp before LOC441666 (-)	LOC441666 (-)	226868
10	41715566	41717321	1755	region ends 429999 bp before LOC441666 (-)	LOC441666 (-)	429999
10	41710376	41714648	4272	region ends 432672 bp before LOC441666 (-)	LOC441666 (-)	432672
10	41706941	41708259	1318	region ends 439061 bp before LOC441666 (-)	LOC441666 (-)	439061
10	41699773	41701032	1259	region ends 446288 bp before LOC441666 (-)	LOC441666 (-)	446288
10	41703444	41705985	2541	region ends 441335 bp before LOC441666 (-)	LOC441666 (-)	441335
9	66213633	66213773	140	region ends 20316 bp before LOC442421 (+)	LOC442421 (+)	20316
7	61750275	61750376	101	region ends 638729 bp before LOC643955 (-)	LOC643955 (-)	638729
7	61084611	61084714	103	region ends 1304391 bp before LOC643955 (-)	LOC643955 (-)	1304391
7	61390474	61390617	143	region ends 998488 bp before LOC643955 (-)	LOC643955 (-)	998488
7	61610334	61610434	100	region ends 778671 bp before LOC643955 (-)	LOC643955 (-)	778671
7	61616463	61616563	100	region ends 772542 bp before LOC643955 (-)	LOC643955 (-)	772542
7	61434772	61434872	100	region ends 954233 bp before LOC643955 (-)	LOC643955 (-)	954233
7	61435859	61435959	100	region ends 953146 bp before LOC643955 (-)	LOC643955 (-)	953146
7	61384418	61384529	111	region ends 1004576 bp before LOC643955 (-)	LOC643955 (-)	1004576
7	61095643	61095743	100	region ends 1293362 bp before LOC643955 (-)	LOC643955 (-)	1293362
7	61617915	61618106	191	region ends 770999 bp before LOC643955 (-)	LOC643955 (-)	770999
7	61419903	61420084	181	region ends 969021 bp before LOC643955 (-)	LOC643955 (-)	969021
7	61387904	61388028	124	region ends 1001077 bp before LOC643955 (-)	LOC643955 (-)	1001077
7	61084972	61085072	100	region ends 1304033 bp before LOC643955 (-)	LOC643955 (-)	1304033
7	61970819	61970920	101	region ends 418185 bp before LOC643955 (-)	LOC643955 (-)	418185
7	61086145	61086323	178	region ends 1302782 bp before LOC643955 (-)	LOC643955 (-)	1302782
7	61431989	61432258	269	region ends 956847 bp before LOC643955 (-)	LOC643955 (-)	956847
7	61620353	61620535	182	region ends 768570 bp before LOC643955 (-)	LOC643955 (-)	768570
7	61543988	61544101	113	region ends 845004 bp before LOC643955 (-)	LOC643955 (-)	845004
7	61084106	61084209	103	region ends 1304896 bp before LOC643955 (-)	LOC643955 (-)	1304896
7	61610602	61611038	436	region ends 778067 bp before LOC643955 (-)	LOC643955 (-)	778067
7	61623603	61623811	208	region ends 765294 bp before LOC643955 (-)	LOC643955 (-)	765294
7	61605495	61605839	344	region ends 783266 bp before LOC643955 (-)	LOC643955 (-)	783266
7	61268324	61268591	267	region ends 1120514 bp before LOC643955 (-)	LOC643955 (-)	1120514
7	61082969	61083696	727	region ends 1305409 bp before LOC643955 (-)	LOC643955 (-)	1305409
7	61613480	61613917	437	region ends 775188 bp before LOC643955 (-)	LOC643955 (-)	775188
7	61612450	61612643	193	region ends 776462 bp before LOC643955 (-)	LOC643955 (-)	776462
7	61607673	61607964	291	region ends 781141 bp before LOC643955 (-)	LOC643955 (-)	781141
7	61659215	61659399	184	region ends 729706 bp before LOC643955 (-)	LOC643955 (-)	729706
7	61089139	61089378	239	region ends 1299727 bp before LOC643955 (-)	LOC643955 (-)	1299727
7	61604769	61605171	402	region ends 783934 bp before LOC643955 (-)	LOC643955 (-)	783934
7	61608453	61608849	396	region ends 780256 bp before LOC643955 (-)	LOC643955 (-)	780256
7	61606164	61607118	954	region ends 781987 bp before LOC643955 (-)	LOC643955 (-)	781987
1	147301574	147301703	129	region starts 81895 bp after LOC645166 (+)	LOC645166 (+)	81895
1	147302299	147302399	100	region starts 82620 bp after LOC645166 (+)	LOC645166 (+)	82620
1	147301879	147302154	275	region starts 82200 bp after LOC645166 (+)	LOC645166 (+)	82200
11	50652074	50652258	184	region starts 315695 bp after LOC646813 (+)	LOC646813 (+)	315695
11	50700976	50701076	100	region starts 364597 bp after LOC646813 (+)	LOC646813 (+)	364597
11	50716534	50716648	114	region starts 380155 bp after LOC646813 (+)	LOC646813 (+)	380155
11	50606129	50606229	100	region starts 269750 bp after LOC646813 (+)	LOC646813 (+)	269750
11	50735121	50735221	100	region starts 398742 bp after LOC646813 (+)	LOC646813 (+)	398742
11	50735449	50735569	120	region starts 399070 bp after LOC646813 (+)	LOC646813 (+)	399070
1	121181751	121181856	105	region starts 166541 bp after LOC647121 (+)	LOC647121 (+)	166541
1	121055265	121055374	109	region starts 40055 bp after LOC647121 (+)	LOC647121 (+)	40055
1	121087788	121087966	178	region starts 72578 bp after LOC647121 (+)	LOC647121 (+)	72578
1	121057534	121057763	229	region starts 42324 bp after LOC647121 (+)	LOC647121 (+)	42324
1	121071797	121071969	172	region starts 56587 bp after LOC647121 (+)	LOC647121 (+)	56587
1	121054656	121054791	135	region starts 39446 bp after LOC647121 (+)	LOC647121 (+)	39446
1	121055796	121056155	359	region starts 40586 bp after LOC647121 (+)	LOC647121 (+)	40586
1	121059497	121059676	179	region starts 44287 bp after LOC647121 (+)	LOC647121 (+)	44287
1	121057165	121057427	262	region starts 41955 bp after LOC647121 (+)	LOC647121 (+)	41955
1	121053391	121053924	533	region starts 38181 bp after LOC647121 (+)	LOC647121 (+)	38181
1	121184666	121185114	448	region starts 169456 bp after LOC647121 (+)	LOC647121 (+)	169456
1	121180135	121180342	207	region starts 164925 bp after LOC647121 (+)	LOC647121 (+)	164925
1	121185626	121187082	1456	region starts 170416 bp after LOC647121 (+)	LOC647121 (+)	170416
10	135350655	135351187	532	region starts 8781 bp after LOC653548 (+)	LOC653548 (+)	8781
2	90976808	90976917	109	region ends 211519 bp before LOC654342 (-)	LOC654342 (-)	211519
2	91168881	91168981	100	region ends 19455 bp before LOC654342 (-)	LOC654342 (-)	19455
2	90964245	90964345	100	region ends 224091 bp before LOC654342 (-)	LOC654342 (-)	224091
2	91158492	91158592	100	region ends 29844 bp before LOC654342 (-)	LOC654342 (-)	29844
2	91182696	91182796	100	region ends 5640 bp before LOC654342 (-)	LOC654342 (-)	5640
2	91178544	91178660	116	region ends 9776 bp before LOC654342 (-)	LOC654342 (-)	9776
2	91129601	91129766	165	region ends 58670 bp before LOC654342 (-)	LOC654342 (-)	58670	M00724.HNF-3alph
2	90984474	90984574	100	region ends 203862 bp before LOC654342 (-)	LOC654342 (-)	203862
2	90962354	90962454	100	region ends 225982 bp before LOC654342 (-)	LOC654342 (-)	225982
2	90970940	90971122	182	region ends 217314 bp before LOC654342 (-)	LOC654342 (-)	217314
2	90973935	90974064	129	region ends 214372 bp before LOC654342 (-)	LOC654342 (-)	214372
2	90975261	90975511	250	region ends 212925 bp before LOC654342 (-)	LOC654342 (-)	212925
2	91180461	91180576	115	region ends 7860 bp before LOC654342 (-)	LOC654342 (-)	7860	M00791.HNF-3
2	90978452	90978575	123	region ends 209861 bp before LOC654342 (-)	LOC654342 (-)	209861
2	90966839	90967072	233	region ends 221364 bp before LOC654342 (-)	LOC654342 (-)	221364
2	90965550	90965866	316	region ends 222570 bp before LOC654342 (-)	LOC654342 (-)	222570
2	90972993	90973097	104	region ends 215339 bp before LOC654342 (-)	LOC654342 (-)	215339
2	90967457	90967792	335	region ends 220644 bp before LOC654342 (-)	LOC654342 (-)	220644
2	90978047	90978250	203	region ends 210186 bp before LOC654342 (-)	LOC654342 (-)	210186
2	90969650	90969830	180	region ends 218606 bp before LOC654342 (-)	LOC654342 (-)	218606
2	90973322	90973500	178	region ends 214936 bp before LOC654342 (-)	LOC654342 (-)	214936
2	90977368	90977695	327	region ends 210741 bp before LOC654342 (-)	LOC654342 (-)	210741
2	90976500	90976698	198	region ends 211738 bp before LOC654342 (-)	LOC654342 (-)	211738
2	90974667	90974859	192	region ends 213577 bp before LOC654342 (-)	LOC654342 (-)	213577
2	90968451	90968935	484	region ends 219501 bp before LOC654342 (-)	LOC654342 (-)	219501
2	90963049	90963773	724	region ends 224663 bp before LOC654342 (-)	LOC654342 (-)	224663
2	90960518	90962019	1501	region ends 226417 bp before LOC654342 (-)	LOC654342 (-)	226417
5	21523287	21523387	100	intron of LOC728411 (+)	LOC728411 (+)	0
5	76470680	76470812	132	intron of LOC728723 (+)	LOC728723 (+)	0	M00192.GR
1	83069162	83069262	100	region starts 838466 bp after LPHN2 (+)	LPHN2 (+)	838466	M00192.GR
1	81006866	81006966	100	region ends 1031704 bp before LPHN2 (+)	LPHN2 (+)	1031704	M00791.HNF-3,M00724.HNF-3alph,M00192.GR
14	40125010	40125110	100	region ends 1021404 bp before LRFN5 (+)	LRFN5 (+)	1021404
14	40543568	40543668	100	region ends 602846 bp before LRFN5 (+)	LRFN5 (+)	602846
4	3562663	3562763	100	region starts 58640 bp after LRPAP1 (-)	LRPAP1 (-)	58640
3	37099012	37099121	109	intron of LRRFIP2 (-)	LRRFIP2 (-)	0
3	117080481	117080602	121	intron of LSAMP (-)	LSAMP (-)	0	M00724.HNF-3alph,M01012.HNF3
11	24603602	24603707	105	intron of LUZP2 (+)	LUZP2 (+)	0
10	29492310	29492410	100	region ends 125586 bp before LYZL1 (+)	LYZL1 (+)	125586	M00791.HNF-3
1	53479214	53479314	100	region starts 2418 bp after MAGOH (-)	MAGOH (-)	2418
9	71842892	71843279	387	region ends 5038 bp before MAMDC2 (+)	MAMDC2 (+)	5038
6	119600245	119600494	249	intron of MAN1A1 (-)	MAN1A1 (-)	0	M00724.HNF-3alph
4	156531845	156531945	100	region starts 14272 bp after MAP9 (-)	MAP9 (-)	14272
6	113557593	113557693	100	region ends 727527 bp before MARCKS (+)	MARCKS (+)	727527
5	163550870	163550970	100	region starts 671963 bp after MAT2B (+)	MAT2B (+)	671963
5	164006889	164007002	113	region starts 1127982 bp after MAT2B (+)	MAT2B (+)	1127982
5	163871689	163871829	140	region starts 992782 bp after MAT2B (+)	MAT2B (+)	992782
3	153586326	153586426	100	intron of MBNL1 (+)	MBNL1 (+)	0
2	9058790	9058972	182	intron of MBOAT2 (-)	MBOAT2 (-)	0
5	94265307	94265407	100	intron of MCTP1 (-)	MCTP1 (-)	0
15	92593210	92593397	187	region ends 49037 bp before MCTP2 (+)	MCTP2 (+)	49037	M00192.GR,M00192.GR
7	75575915	75576015	100	region starts 42048 bp after MDH2 (+)	MDH2 (+)	42048
1	37737485	37737666	181	intron of MEAF6 (-)	MEAF6 (-)	0
12	114752435	114752535	100	region ends 128231 bp before MED13L (-)	MED13L (-)	128231
7	116215974	116216074	100	intron of MET (+)	MET (+)	0
9	66552392	66552492	100	region starts 256663 bp after MGC21881 (+)	MGC21881 (+)	256663
9	66565279	66565379	100	region starts 269550 bp after MGC21881 (+)	MGC21881 (+)	269550
9	66566143	66566245	102	region starts 270414 bp after MGC21881 (+)	MGC21881 (+)	270414
9	66601926	66602026	100	region starts 306197 bp after MGC21881 (+)	MGC21881 (+)	306197
9	66595167	66595343	176	region starts 299438 bp after MGC21881 (+)	MGC21881 (+)	299438
9	66563268	66563469	201	region starts 267539 bp after MGC21881 (+)	MGC21881 (+)	267539
9	66574097	66574434	337	region starts 278368 bp after MGC21881 (+)	MGC21881 (+)	278368
9	66565914	66566018	104	region starts 270185 bp after MGC21881 (+)	MGC21881 (+)	270185
9	66583551	66583741	190	region starts 287822 bp after MGC21881 (+)	MGC21881 (+)	287822
9	66540568	66540741	173	region starts 244839 bp after MGC21881 (+)	MGC21881 (+)	244839
9	66574613	66575522	909	region starts 278884 bp after MGC21881 (+)	MGC21881 (+)	278884
9	66572889	66573579	690	region starts 277160 bp after MGC21881 (+)	MGC21881 (+)	277160
1	167038139	167038239	100	region starts 9394 bp after MGC4473 (+)	MGC4473 (+)	9394
4	183115306	183115479	173	region ends 181674 bp before MGC45800 (-)	MGC45800 (-)	181674
13	23194902	23195002	100	region ends 7326 bp before MIPEP (-)	MIPEP (-)	7326	M00791.HNF-3,M00192.GR,M01012.HNF3
12	96557054	96557154	100	region starts 75234 bp after MIR135A2 (+)	MIR135A2 (+)	75234
13	90792005	90792105	100	region ends 5970 bp before MIR17HG (+)	MIR17HG (+)	5970	FREAC-4,M00791.HNF-3,M00724.HNF-3alph,M01012.HNF3
16	33929081	33929181	100	region starts 55987 bp after MIR1826 (+)	MIR1826 (+)	55987
16	34048051	34048160	109	region starts 174957 bp after MIR1826 (+)	MIR1826 (+)	174957
16	33841331	33841441	110	region ends 31568 bp before MIR1826 (+)	MIR1826 (+)	31568
16	33797817	33797917	100	region ends 75092 bp before MIR1826 (+)	MIR1826 (+)	75092
16	33791205	33791307	102	region ends 81702 bp before MIR1826 (+)	MIR1826 (+)	81702
16	33841941	33842041	100	region ends 30968 bp before MIR1826 (+)	MIR1826 (+)	30968
16	33874554	33874691	137	region starts 1460 bp after MIR1826 (+)	MIR1826 (+)	1460
16	33891152	33891323	171	region starts 18058 bp after MIR1826 (+)	MIR1826 (+)	18058
16	33787118	33787316	198	region ends 85693 bp before MIR1826 (+)	MIR1826 (+)	85693
16	33772781	33772890	109	region ends 100119 bp before MIR1826 (+)	MIR1826 (+)	100119
16	33873012	33873114	102	region overlaps with 80.58% of MIR1826 (+)	MIR1826 (+)	0	M00192.GR
16	33878912	33879012	100	region starts 5818 bp after MIR1826 (+)	MIR1826 (+)	5818
16	33861251	33861421	170	region ends 11588 bp before MIR1826 (+)	MIR1826 (+)	11588
16	33841552	33841721	169	region ends 31288 bp before MIR1826 (+)	MIR1826 (+)	31288	M00955.GR
16	33929687	33929865	178	region starts 56593 bp after MIR1826 (+)	MIR1826 (+)	56593
16	33801848	33802031	183	region ends 70978 bp before MIR1826 (+)	MIR1826 (+)	70978
16	33796853	33796958	105	region ends 76051 bp before MIR1826 (+)	MIR1826 (+)	76051
16	33781468	33781707	239	region ends 91302 bp before MIR1826 (+)	MIR1826 (+)	91302
16	33830100	33830235	135	region ends 42774 bp before MIR1826 (+)	MIR1826 (+)	42774
16	33848142	33848422	280	region ends 24587 bp before MIR1826 (+)	MIR1826 (+)	24587	HNF-3be
16	33793376	33793516	140	region ends 79493 bp before MIR1826 (+)	MIR1826 (+)	79493
16	33859724	33859904	180	region ends 13105 bp before MIR1826 (+)	MIR1826 (+)	13105
16	34047652	34047803	151	region starts 174558 bp after MIR1826 (+)	MIR1826 (+)	174558
16	33863944	33864047	103	region ends 8962 bp before MIR1826 (+)	MIR1826 (+)	8962
16	33878619	33878744	125	region starts 5525 bp after MIR1826 (+)	MIR1826 (+)	5525
16	33862236	33862408	172	region ends 10601 bp before MIR1826 (+)	MIR1826 (+)	10601
16	33860222	33860405	183	region ends 12604 bp before MIR1826 (+)	MIR1826 (+)	12604
16	33858490	33858644	154	region ends 14365 bp before MIR1826 (+)	MIR1826 (+)	14365
16	33867312	33867467	155	region ends 5542 bp before MIR1826 (+)	MIR1826 (+)	5542
16	33909624	33909730	106	region starts 36530 bp after MIR1826 (+)	MIR1826 (+)	36530
16	33858794	33859065	271	region ends 13944 bp before MIR1826 (+)	MIR1826 (+)	13944
16	33788758	33789113	355	region ends 83896 bp before MIR1826 (+)	MIR1826 (+)	83896
16	33784207	33784414	207	region ends 88595 bp before MIR1826 (+)	MIR1826 (+)	88595
16	33881133	33881332	199	region starts 8039 bp after MIR1826 (+)	MIR1826 (+)	8039
16	33881668	33882001	333	region starts 8574 bp after MIR1826 (+)	MIR1826 (+)	8574
16	33830759	33831187	428	region ends 41822 bp before MIR1826 (+)	MIR1826 (+)	41822	FREAC-4,HNF-3be,M00791.HNF-3,M00791.HNF-3,M00791.HNF-3,M00791.HNF-3,M00724.HNF-3alph,M00724.HNF-3alph,M00724.HNF-3alph,M00724.HNF-3alph,M01012.HNF3,M01012.HNF3
16	33862687	33862866	179	region ends 10143 bp before MIR1826 (+)	MIR1826 (+)	10143
16	33868245	33868421	176	region ends 4588 bp before MIR1826 (+)	MIR1826 (+)	4588
16	33868556	33868783	227	region ends 4226 bp before MIR1826 (+)	MIR1826 (+)	4226	M00192.GR
16	33882105	33882963	858	region starts 9011 bp after MIR1826 (+)	MIR1826 (+)	9011
16	33867771	33868039	268	region ends 4970 bp before MIR1826 (+)	MIR1826 (+)	4970	M00192.GR,M01012.HNF3
16	33863127	33863491	364	region ends 9518 bp before MIR1826 (+)	MIR1826 (+)	9518
16	33857656	33858044	388	region ends 14965 bp before MIR1826 (+)	MIR1826 (+)	14965	M00481.AR,M00481.AR,M00192.GR
16	33871219	33871702	483	region ends 1307 bp before MIR1826 (+)	MIR1826 (+)	1307
16	33930046	33930382	336	region starts 56952 bp after MIR1826 (+)	MIR1826 (+)	56952
16	33864581	33865421	840	region ends 7588 bp before MIR1826 (+)	MIR1826 (+)	7588	FREAC-4,FREAC-4,M00791.HNF-3,M00791.HNF-3,M00791.HNF-3,M00724.HNF-3alph,M00724.HNF-3alph,M00192.GR,M00192.GR,M01012.HNF3,M01012.HNF3,M01012.HNF3
16	33860549	33860959	410	region ends 12050 bp before MIR1826 (+)	MIR1826 (+)	12050
16	33865919	33867169	1250	region ends 5840 bp before MIR1826 (+)	MIR1826 (+)	5840	M00791.HNF-3,M00192.GR,M00192.GR,M00192.GR,M00192.GR,M00192.GR
16	33870028	33870987	959	region ends 2022 bp before MIR1826 (+)	MIR1826 (+)	2022
4	117487527	117487632	105	region starts 47154 bp after MIR1973 (+)	MIR1973 (+)	47154	HNF-3be
M	5766	16690	10924	MIR1974 (-)	MIR1974 (-)	0
1	559741	559930	189	region starts 3612 bp after MIR1977 (-)	MIR1977 (-)	3612
1	557387	557589	202	region starts 1258 bp after MIR1977 (-)	MIR1977 (-)	1258	M00791.HNF-3,M00192.GR,M00192.GR
M	4681	5654	973	region overlaps with 1.54% of MIR1977 (-)	MIR1977 (-)	0
M	-23	4534	4557	MIR1978 (+)	MIR1978 (+)	0
8	75651331	75651468	137	region ends 129015 bp before MIR2052 (+)	MIR2052 (+)	129015	M00791.HNF-3,M01012.HNF3
17	25489282	25489382	100	intron of CCDC55 (+)	MIR423 (+)	0
3	196912057	196912170	113	region starts 508 bp after MIR570 (+)	MIR570 (+)	508
5	95519223	95519374	151	region starts 78550 bp after MIR583 (+)	MIR583 (+)	78550	FREAC-4,M00791.HNF-3
12	115137482	115137582	100	intron of MED13L (-)	MIR620 (-)	0
20	26248285	26248385	100	region starts 111370 bp after MIR663 (-)	MIR663 (-)	111370
20	26157552	26157652	100	region starts 20637 bp after MIR663 (-)	MIR663 (-)	20637	M00791.HNF-3,M00724.HNF-3alph,M01012.HNF3
20	26236220	26236325	105	region starts 99305 bp after MIR663 (-)	MIR663 (-)	99305
20	26256964	26257108	144	region starts 120049 bp after MIR663 (-)	MIR663 (-)	120049
20	26136780	26136880	100	region overlaps with 58.42% of MIR663 (-)	MIR663 (-)	0
20	26215160	26215350	190	region starts 78245 bp after MIR663 (-)	MIR663 (-)	78245
20	26265117	26265293	176	region starts 128202 bp after MIR663 (-)	MIR663 (-)	128202
20	26262518	26262619	101	region starts 125603 bp after MIR663 (-)	MIR663 (-)	125603
20	26255801	26255968	167	region starts 118886 bp after MIR663 (-)	MIR663 (-)	118886
20	26136997	26137202	205	region starts 82 bp after MIR663 (-)	MIR663 (-)	82
20	26137348	26137477	129	region starts 433 bp after MIR663 (-)	MIR663 (-)	433
20	26257599	26257778	179	region starts 120684 bp after MIR663 (-)	MIR663 (-)	120684
20	26267381	26267568	187	region starts 130466 bp after MIR663 (-)	MIR663 (-)	130466
20	26266157	26266620	463	region starts 129242 bp after MIR663 (-)	MIR663 (-)	129242
20	26137934	26138244	310	region starts 1019 bp after MIR663 (-)	MIR663 (-)	1019	M00724.HNF-3alph
2	132762093	132762265	172	region starts 30969 bp after MIR663B (-)	MIR663B (-)	30969
2	132732852	132733037	185	region starts 1728 bp after MIR663B (-)	MIR663B (-)	1728
2	132739113	132739213	100	region starts 7989 bp after MIR663B (-)	MIR663B (-)	7989
2	132740506	132740663	157	region starts 9382 bp after MIR663B (-)	MIR663B (-)	9382
2	132738725	132738826	101	region starts 7601 bp after MIR663B (-)	MIR663B (-)	7601
2	132751492	132751639	147	region starts 20368 bp after MIR663B (-)	MIR663B (-)	20368
2	132744259	132744446	187	region starts 13135 bp after MIR663B (-)	MIR663B (-)	13135
2	132749725	132750065	340	region starts 18601 bp after MIR663B (-)	MIR663B (-)	18601
2	132742119	132742553	434	region starts 10995 bp after MIR663B (-)	MIR663B (-)	10995	M00791.HNF-3
2	132748002	132748403	401	region starts 16878 bp after MIR663B (-)	MIR663B (-)	16878	M00192.GR,M00192.GR
2	132737166	132737664	498	region starts 6042 bp after MIR663B (-)	MIR663B (-)	6042	M00791.HNF-3,M00791.HNF-3,M00192.GR
2	132733626	132733919	293	region starts 2502 bp after MIR663B (-)	MIR663B (-)	2502
2	132733139	132733447	308	region starts 2015 bp after MIR663B (-)	MIR663B (-)	2015
2	132735218	132735645	427	region starts 4094 bp after MIR663B (-)	MIR663B (-)	4094	M00791.HNF-3,M00791.HNF-3,M00724.HNF-3alph,M00724.HNF-3alph,M00955.GR,M00192.GR,M00192.GR,M00192.GR,M01012.HNF3,M01012.HNF3
2	132741610	132741930	320	region starts 10486 bp after MIR663B (-)	MIR663B (-)	10486	FREAC-4,M00192.GR,M01012.HNF3,M01012.HNF3
2	132744804	132745287	483	region starts 13680 bp after MIR663B (-)	MIR663B (-)	13680
2	132750698	132751359	661	region starts 19574 bp after MIR663B (-)	MIR663B (-)	19574	M01012.HNF3
2	132748975	132749595	620	region starts 17851 bp after MIR663B (-)	MIR663B (-)	17851	M00481.AR,M00724.HNF-3alph
2	132746088	132746509	421	region starts 14964 bp after MIR663B (-)	MIR663B (-)	14964
2	132735813	132736952	1139	region starts 4689 bp after MIR663B (-)	MIR663B (-)	4689	M00791.HNF-3,M00192.GR,M01012.HNF3
2	132739575	132740305	730	region starts 8451 bp after MIR663B (-)	MIR663B (-)	8451	M00791.HNF-3,M00192.GR,M00192.GR
2	132743144	132744111	967	region starts 12020 bp after MIR663B (-)	MIR663B (-)	12020	M00192.GR
2	132746619	132747861	1242	region starts 15495 bp after MIR663B (-)	MIR663B (-)	15495
2	132745389	132745950	561	region starts 14265 bp after MIR663B (-)	MIR663B (-)	14265
3	70204106	70204206	100	region starts 103928 bp after MITF (+)	MITF (+)	103928	M00481.AR,Androgen,M00192.GR
10	130152791	130152891	100	region starts 338332 bp after MKI67 (-)	MKI67 (-)	338332
15	21342560	21342673	113	region ends 18874 bp before MKRN3 (+)	MKRN3 (+)	18874
7	151734077	151734177	100	intron of MLL3 (-)	MLL3 (-)	0
7	151710811	151710926	115	intron of MLL3 (-)	MLL3 (-)	0
7	151739615	151739715	100	intron of MLL3 (-)	MLL3 (-)	0
4	146762288	146762389	101	intron of MMAA (+)	MMAA (+)	0	M00481.AR,M00192.GR,M01012.HNF3
3	156350059	156350172	113	intron of MME (+)	MME (+)	0
3	155992232	155992347	115	region ends 287783 bp before MME (+)	MME (+)	287783	HNF-3be,M00791.HNF-3,M00724.HNF-3alph,M01012.HNF3
3	156086124	156086277	153	region ends 193853 bp before MME (+)	MME (+)	193853
3	156433850	156434022	172	region starts 49637 bp after MME (+)	MME (+)	49637	M00192.GR
11	75107485	75107585	100	intron of MOGAT2 (+)	MOGAT2 (+)	0
7	140429724	140429905	181	region starts 68473 bp after MRPS33 (-)	MRPS33 (-)	68473
5	80094953	80095053	100	intron of MSH3 (+)	MSH3 (+)	0	M00481.AR,M00192.GR
15	77857936	77858112	176	region ends 66261 bp before MTHFS (-)	MTHFS (-)	66261	M00791.HNF-3,M00192.GR
13	26931683	26932099	416	region starts 9348 bp after MTIF3 (-)	MTIF3 (-)	9348	M00791.HNF-3,M01012.HNF3
8	11181811	11181996	185	intron of MTMR9 (+)	MTMR9 (+)	0
5	8410380	8410480	100	region starts 456144 bp after MTRR (+)	MTRR (+)	456144
12	100534161	100534280	119	intron of MYBPC1 (+)	MYBPC1 (+)	0	M00791.HNF-3,M00192.GR,M01012.HNF3
3	176693363	176693463	100	intron of NAALADL2 (+)	NAALADL2 (+)	0
3	176875888	176875989	101	intron of NAALADL2 (+)	NAALADL2 (+)	0
3	176753657	176753772	115	intron of NAALADL2 (+)	NAALADL2 (+)	0	HNF-3be,M00724.HNF-3alph
3	176685202	176685456	254	intron of NAALADL2 (+)	NAALADL2 (+)	0	M00192.GR
4	164250566	164250712	146	region ends 16598 bp before NAF1 (-)	NAF1 (-)	16598	FREAC-4,HNF-3be,M00791.HNF-3,M00724.HNF-3alph,M01012.HNF3
7	105645118	105645218	100	region ends 30750 bp before NAMPT (-)	NAMPT (-)	30750
7	105741430	105741530	100	region starts 28555 bp after NAMPT (-)	NAMPT (-)	28555	M00791.HNF-3,M00192.GR,M01012.HNF3
8	18081587	18081762	175	intron of NAT1 (+)	NAT1 (+)	0
12	76642482	76642582	100	region ends 106618 bp before NAV3 (+)	NAV3 (+)	106618	M00192.GR
7	158080675	158080863	188	region ends 35901 bp before NCAPG2 (-)	NCAPG2 (-)	35901	M00791.HNF-3,M00724.HNF-3alph
3	173809144	173809290	146	region ends 21840 bp before NCEH1 (-)	NCEH1 (-)	21840	FREAC-4
17	15945535	15945635	100	contained within NCOR1 (-)	NCOR1 (-)	0
21	28734250	28734362	112	region ends 99149 bp before NCRNA00161 (+)	NCRNA00161 (+)	99149	M00481.AR,M00791.HNF-3
2	132725802	132725945	143	intron of NCRNA00164 (-)	NCRNA00164 (-)	0	M00192.GR
2	132731641	132731914	273	contained within NCRNA00164 (-)	NCRNA00164 (-)	0
2	132703502	132703682	180	intron of NCRNA00164 (-)	NCRNA00164 (-)	0
2	132728393	132728607	214	intron of NCRNA00164 (-)	NCRNA00164 (-)	0
2	132713936	132714135	199	intron of NCRNA00164 (-)	NCRNA00164 (-)	0
2	132729523	132729985	462	intron of NCRNA00164 (-)	NCRNA00164 (-)	0
2	132712757	132713252	495	intron of NCRNA00164 (-)	NCRNA00164 (-)	0
2	132728915	132729408	493	intron of NCRNA00164 (-)	NCRNA00164 (-)	0
2	132719756	132719942	186	intron of NCRNA00164 (-)	NCRNA00164 (-)	0
14	92652815	92652915	100	region starts 44585 bp after NCRNA00203 (+)	NCRNA00203 (+)	44585
5	60454894	60454994	100	intron of NDUFAF2 (+)	NDUFAF2 (+)	0
3	121757717	121757817	100	region ends 40001 bp before NDUFB4 (+)	NDUFB4 (+)	40001	M00192.GR
18	9063582	9063682	100	region ends 28946 bp before NDUFV2 (+)	NDUFV2 (+)	28946	FREAC-4,M00791.HNF-3,M01012.HNF3
1	72804500	72804600	100	region starts 283634 bp after NEGR1 (-)	NEGR1 (-)	283634
1	196609605	196609705	100	region starts 51435 bp after NEK7 (+)	NEK7 (+)	51435	M00192.GR
9	14092914	14093014	100	intron of NFIB (-)	NFIB (-)	0	M00791.HNF-3,M01012.HNF3
1	116225705	116225806	101	region starts 40848 bp after NHLH2 (-)	NHLH2 (-)	40848
6	138855872	138856052	180	intron of NHSL1 (-)	NHSL1 (-)	0	HNF-3be,M00481.AR,M00791.HNF-3,M00724.HNF-3alph
8	63733055	63733205	150	intron of NKAIN3 (+)	NKAIN3 (+)	0	FREAC-4,M00791.HNF-3,M00791.HNF-3,M00724.HNF-3alph,M00724.HNF-3alph
3	175541655	175541774	119	region starts 57844 bp after NLGN1 (+)	NLGN1 (+)	57844	M00791.HNF-3,M00791.HNF-3,M00724.HNF-3alph,M00724.HNF-3alph,M01012.HNF3,M01012.HNF3
1	120365395	120365495	100	intron of NOTCH2 (-)	NOTCH2 (-)	0
1	144000599	144000728	129	region starts 3329 bp after NOTCH2NL (+)	NOTCH2NL (+)	3329
3	23975945	23976075	130	intron of NR1D2 (+)	NR1D2 (+)	0	HNF-3be,M00192.GR
2	18845268	18845377	109	region starts 210948 bp after NT5C1B (-)	NT5C1B (-)	210948	HNF-3be,M00724.HNF-3alph,M01012.HNF3
6	116558521	116558621	100	intron of NT5DC1 (+)	NT5DC1 (+)	0
11	130790986	130791086	100	intron of NTM (+)	NTM (+)	0	HNF-3be,M00791.HNF-3,M00724.HNF-3alph,M01012.HNF3
9	86449249	86449349	100	region ends 23937 bp before NTRK2 (+)	NTRK2 (+)	23937
1	203965115	203965215	100	intron of NUCKS1 (-)	NUCKS1 (-)	0
1	203946250	203946369	119	region ends 2201 bp before NUCKS1 (-)	NUCKS1 (-)	2201	HNF-3be,M00791.HNF-3,M00791.HNF-3,M00724.HNF-3alph,M00724.HNF-3alph,M01012.HNF3,M01012.HNF3
1	161820352	161820452	100	region starts 228174 bp after NUF2 (+)	NUF2 (+)	228174	HNF-3be,M00791.HNF-3,M01012.HNF3
13	44326941	44327041	100	region ends 84343 bp before NUFIP1 (-)	NUFIP1 (-)	84343
1	222559361	222559461	100	contained within NVL (-)	NVL (-)	0
5	165422428	165422557	129	region ends 1221864 bp before ODZ2 (+)	ODZ2 (+)	1221864	M00791.HNF-3,M00192.GR,M01012.HNF3,M01012.HNF3
11	80288231	80288387	156	region starts 1458887 bp after ODZ4 (-)	ODZ4 (-)	1458887
11	80171410	80171577	167	region starts 1342066 bp after ODZ4 (-)	ODZ4 (-)	1342066	M00791.HNF-3,M00791.HNF-3,M00192.GR,M00192.GR,M00192.GR
14	18081464	18081588	124	region ends 366006 bp before OR11H12 (+)	OR11H12 (+)	366006
14	18096541	18096643	102	region ends 350951 bp before OR11H12 (+)	OR11H12 (+)	350951
14	18082900	18083091	191	region ends 364503 bp before OR11H12 (+)	OR11H12 (+)	364503
14	18503238	18503435	197	region starts 54663 bp after OR11H12 (+)	OR11H12 (+)	54663	HNF-3be,M00791.HNF-3,M00791.HNF-3,M01012.HNF3
14	18114564	18114670	106	region ends 332924 bp before OR11H12 (+)	OR11H12 (+)	332924
14	18083272	18083484	212	region ends 364110 bp before OR11H12 (+)	OR11H12 (+)	364110
14	18076414	18076610	196	region ends 370984 bp before OR11H12 (+)	OR11H12 (+)	370984
14	18089071	18089185	114	region ends 358409 bp before OR11H12 (+)	OR11H12 (+)	358409
14	18075148	18075327	179	region ends 372267 bp before OR11H12 (+)	OR11H12 (+)	372267
14	18108344	18108569	225	region ends 339025 bp before OR11H12 (+)	OR11H12 (+)	339025
11	48791108	48791209	101	region starts 323257 bp after OR4A47 (+)	OR4A47 (+)	323257
11	48772938	48773039	101	region starts 305087 bp after OR4A47 (+)	OR4A47 (+)	305087
11	48760650	48760777	127	region starts 292799 bp after OR4A47 (+)	OR4A47 (+)	292799
11	48719984	48720179	195	region starts 252133 bp after OR4A47 (+)	OR4A47 (+)	252133
11	48766846	48767020	174	region starts 298995 bp after OR4A47 (+)	OR4A47 (+)	298995
11	51106780	51107045	265	region ends 160979 bp before OR4A5 (-)	OR4A5 (-)	160979
11	51429245	51429435	190	region starts 56457 bp after OR4C46 (+)	OR4C46 (+)	56457
11	51449687	51449787	100	region starts 76899 bp after OR4C46 (+)	OR4C46 (+)	76899
11	51433402	51433597	195	region starts 60614 bp after OR4C46 (+)	OR4C46 (+)	60614
11	51436772	51436978	206	region starts 63984 bp after OR4C46 (+)	OR4C46 (+)	63984
11	51423852	51424031	179	region starts 51064 bp after OR4C46 (+)	OR4C46 (+)	51064
11	51437182	51437365	183	region starts 64394 bp after OR4C46 (+)	OR4C46 (+)	64394
11	51429618	51430141	523	region starts 56830 bp after OR4C46 (+)	OR4C46 (+)	56830
11	51447789	51448054	265	region starts 75001 bp after OR4C46 (+)	OR4C46 (+)	75001
11	51432219	51432405	186	region starts 59431 bp after OR4C46 (+)	OR4C46 (+)	59431
11	51426240	51426820	580	region starts 53452 bp after OR4C46 (+)	OR4C46 (+)	53452
11	51428680	51428867	187	region starts 55892 bp after OR4C46 (+)	OR4C46 (+)	55892
11	51439526	51439705	179	region starts 66738 bp after OR4C46 (+)	OR4C46 (+)	66738
11	51437492	51437713	221	region starts 64704 bp after OR4C46 (+)	OR4C46 (+)	64704
11	51435912	51436337	425	region starts 63124 bp after OR4C46 (+)	OR4C46 (+)	63124
13	63747832	63747932	100	region starts 533129 bp after OR7E156P (+)	OR7E156P (+)	533129
13	62542464	62542604	140	region ends 666965 bp before OR7E156P (+)	OR7E156P (+)	666965
13	62535105	62535209	104	region ends 674360 bp before OR7E156P (+)	OR7E156P (+)	674360
13	62533006	62533106	100	region ends 676463 bp before OR7E156P (+)	OR7E156P (+)	676463	HNF-3be,M00724.HNF-3alph,M01012.HNF3
13	62527637	62527737	100	region ends 681832 bp before OR7E156P (+)	OR7E156P (+)	681832	M00791.HNF-3,M00724.HNF-3alph
13	62533656	62533791	135	region ends 675778 bp before OR7E156P (+)	OR7E156P (+)	675778	M00791.HNF-3,M00724.HNF-3alph,M01012.HNF3
4	136542762	136542862	100	region starts 1200408 bp after PABPC4L (-)	PABPC4L (-)	1200408	HNF-3be,M00791.HNF-3
4	135769753	135769899	146	region starts 427399 bp after PABPC4L (-)	PABPC4L (-)	427399	M00724.HNF-3alph,M01012.HNF3
1	7953835	7954024	189	intron of PARK7 (+)	PARK7 (+)	0	FREAC-4,M00791.HNF-3,M00791.HNF-3,M00192.GR,M01012.HNF3
16	14488332	14488568	236	intron of PARN (-)	PARN (-)	0	M00481.AR,M00955.GR,M00192.GR,M00192.GR
9	127782136	127782236	100	region starts 12661 bp after PBX3 (+)	PBX3 (+)	12661
9	78604193	78604322	129	intron of PRUNE2 (-)	PCA3 (+)	0
5	134291511	134291614	103	intron of PCBD2 (+)	PCBD2 (+)	0	M00791.HNF-3
5	134287673	134287856	183	intron of PCBD2 (+)	PCBD2 (+)	0	M00791.HNF-3
5	134290607	134290798	191	intron of PCBD2 (+)	PCBD2 (+)	0	M00791.HNF-3
5	134288118	134288313	195	intron of PCBD2 (+)	PCBD2 (+)	0	M00791.HNF-3,M00791.HNF-3,M01012.HNF3,M01012.HNF3,M01012.HNF3
11	82507233	82507343	110	region ends 38442 bp before PCF11 (+)	PCF11 (+)	38442
14	70678127	70678227	100	region starts 26274 bp after PCNX (+)	PCNX (+)	26274
3	34342646	34342746	100	region starts 456447 bp after PDCD6IP (+)	PDCD6IP (+)	456447	M00192.GR
12	20595614	20595883	269	intron of PDE3A (+)	PDE3A (+)	0
1	143703177	143703372	195	intron of PDE4DIP (-)	PDE4DIP (-)	0	HNF-3be,M00192.GR
1	143728963	143729069	106	intron of PDE4DIP (-)	PDE4DIP (-)	0
1	143785720	143785820	100	intron of PDE4DIP (-)	PDE4DIP (-)	0	M01012.HNF3
1	143753363	143753552	189	intron of PDE4DIP (-)	PDE4DIP (-)	0
1	143748258	143748358	100	intron of PDE4DIP (-)	PDE4DIP (-)	0
1	143756322	143756461	139	intron of PDE4DIP (-)	PDE4DIP (-)	0
1	143766287	143766411	124	intron of PDE4DIP (-)	PDE4DIP (-)	0
1	143713035	143713135	100	intron of PDE4DIP (-)	PDE4DIP (-)	0	M00791.HNF-3,M00791.HNF-3,M00724.HNF-3alph
7	148355545	148355645	100	intron of PDIA4 (-)	PDIA4 (-)	0
1	26328520	26328713	193	region starts 3908 bp after PDIK1L (+)	PDIK1L (+)	3908
4	95656309	95656409	100	intron of PDLIM5 (+)	PDLIM5 (+)	0	M00481.AR,Androgen,M00192.GR,M00957.PR
4	95820430	95820614	184	region starts 12030 bp after PDLIM5 (+)	PDLIM5 (+)	12030	HNF-3be,M00481.AR,M00791.HNF-3,M00791.HNF-3,M00724.HNF-3alph,M00192.GR,M00192.GR,M00192.GR
8	95006929	95007029	100	contained within PDP1 (+)	PDP1 (+)	0
5	139638984	139639084	100	intron of PFDN1 (-)	PFDN1 (-)	0
3	151309259	151309386	127	region starts 137827 bp after PFN2 (-)	PFN2 (-)	137827
11	73809040	73809140	100	region starts 21889 bp after PGM2L1 (-)	PGM2L1 (-)	21889
9	67971113	67971213	100	region ends 398851 bp before PGM5P2 (-)	PGM5P2 (-)	398851
9	67984004	67984104	100	region ends 385960 bp before PGM5P2 (-)	PGM5P2 (-)	385960
17	44847242	44847342	100	region overlaps with 0.99% of PHB (-)	PHB (-)	0
17	44823640	44823740	100	region ends 12679 bp before PHB (-)	PHB (-)	12679
7	11234813	11235010	197	region starts 59043 bp after PHF14 (+)	PHF14 (+)	59043	M00791.HNF-3,M00791.HNF-3,M00724.HNF-3alph,M00192.GR,M00192.GR,M01012.HNF3,M01012.HNF3
4	129800890	129801071	181	region ends 149158 bp before PHF17 (+)	PHF17 (+)	149158	M00791.HNF-3,M00192.GR
4	24879950	24880050	100	intron of PI4K2B (+)	PI4K2B (+)	0
2	229753709	229753914	205	intron of PID1 (-)	PID1 (-)	0
4	89655183	89655294	111	region ends 5864 bp before PIGY (-)	PIGY (-)	5864
1	202714542	202714642	100	intron of PIK3C2B (-)	PIK3C2B (-)	0	M00791.HNF-3
18	37638512	37638620	108	region ends 150577 bp before PIK3C3 (+)	PIK3C3 (+)	150577	HNF-3be,M00724.HNF-3alph
18	38213016	38213116	100	region starts 297571 bp after PIK3C3 (+)	PIK3C3 (+)	297571
5	67929252	67929352	100	region starts 295846 bp after PIK3R1 (+)	PIK3R1 (+)	295846
22	30357718	30357818	100	region starts 907 bp after PISD (-)	PISD (-)	907
2	159148974	159149079	105	intron of PKP4 (+)	PKP4 (+)	0
1	186292204	186292304	100	region starts 1067467 bp after PLA2G4A (+)	PLA2G4A (+)	1067467
1	185227298	185227421	123	region starts 2561 bp after PLA2G4A (+)	PLA2G4A (+)	2561
1	186207798	186207906	108	region starts 983061 bp after PLA2G4A (+)	PLA2G4A (+)	983061
20	8210841	8210941	100	intron of PLCB1 (+)	PLCB1 (+)	0
20	8148191	8148367	176	intron of PLCB1 (+)	PLCB1 (+)	0	FREAC-4,M00791.HNF-3,M00791.HNF-3,M00724.HNF-3alph,M01012.HNF3
8	96182418	96182518	100	region ends 32696 bp before PLEKHF2 (+)	PLEKHF2 (+)	32696	M00791.HNF-3,M00724.HNF-3alph
5	57790466	57790638	172	contained within PLK2 (-)	PLK2 (-)	0	M00192.GR
5	57591724	57591824	100	region ends 193743 bp before PLK2 (-)	PLK2 (-)	193743
3	147091372	147091472	100	region ends 178446 bp before PLOD2 (-)	PLOD2 (-)	178446
10	20285616	20285717	101	intron of PLXDC2 (+)	PLXDC2 (+)	0
20	55766377	55766498	121	region starts 47939 bp after PMEPA1 (-)	PMEPA1 (-)	47939
20	55771730	55771960	230	region starts 53292 bp after PMEPA1 (-)	PMEPA1 (-)	53292	M00791.HNF-3,M00724.HNF-3alph,M01012.HNF3
1	154452830	154453235	405	intron of PMF1 (+)	PMF1 (+)	0
7	124912248	124912424	176	region starts 554974 bp after POT1 (-)	POT1 (-)	554974
7	124906220	124906353	133	region starts 548946 bp after POT1 (-)	POT1 (-)	548946	M00791.HNF-3,M00791.HNF-3,M00724.HNF-3alph,M00724.HNF-3alph,M01012.HNF3
8	43913361	43913466	105	region starts 575875 bp after POTEA (+)	POTEA (+)	575875
8	43898110	43898210	100	region starts 560624 bp after POTEA (+)	POTEA (+)	560624
8	43941188	43941319	131	region starts 603702 bp after POTEA (+)	POTEA (+)	603702
8	43956098	43956264	166	region starts 618612 bp after POTEA (+)	POTEA (+)	618612
8	43887429	43887614	185	region starts 549943 bp after POTEA (+)	POTEA (+)	549943
8	43941568	43941740	172	region starts 604082 bp after POTEA (+)	POTEA (+)	604082
8	43890575	43890687	112	region starts 553089 bp after POTEA (+)	POTEA (+)	553089
8	43944968	43945175	207	region starts 607482 bp after POTEA (+)	POTEA (+)	607482
8	43881055	43881165	110	region starts 543569 bp after POTEA (+)	POTEA (+)	543569
8	43957821	43958002	181	region starts 620335 bp after POTEA (+)	POTEA (+)	620335
8	43913735	43913973	238	region starts 576249 bp after POTEA (+)	POTEA (+)	576249
8	43950685	43950890	205	region starts 613199 bp after POTEA (+)	POTEA (+)	613199
8	43943526	43943714	188	region starts 606040 bp after POTEA (+)	POTEA (+)	606040
4	23731415	23731515	100	region starts 230616 bp after PPARGC1A (-)	PPARGC1A (-)	230616
4	77026199	77026375	176	intron of PPEF2 (-)	PPEF2 (-)	0
12	80306231	80306331	100	intron of PPFIA2 (-)	PPFIA2 (-)	0
12	80917514	80917623	109	region starts 240273 bp after PPFIA2 (-)	PPFIA2 (-)	240273
12	80544445	80544643	198	intron of PPFIA2 (-)	PPFIA2 (-)	0	M00791.HNF-3,M00955.GR,M00192.GR,M01012.HNF3,M00957.PR
1	142727639	142727791	152	region starts 168234 bp after PPIAL4G (-)	PPIAL4G (-)	168234	M00791.HNF-3,M00192.GR
1	142730469	142730575	106	region starts 171064 bp after PPIAL4G (-)	PPIAL4G (-)	171064
4	102351625	102351789	164	intron of PPP3CA (-)	PPP3CA (-)	0	M00791.HNF-3,M00724.HNF-3alph,M00192.GR
9	104052706	104052806	100	region starts 655601 bp after PPP3R2 (-)	PPP3R2 (-)	655601
9	104008647	104008799	152	region starts 611542 bp after PPP3R2 (-)	PPP3R2 (-)	611542	M00192.GR
1	242892608	242892759	151	intron of PPPDE1 (+)	PPPDE1 (+)	0
10	46523887	46523987	100	region starts 15560 bp after PPYR1 (+)	PPYR1 (+)	15560
8	8301788	8301933	145	region starts 25120 bp after PRAGMIN (-)	PRAGMIN (-)	25120
3	64139344	64139445	101	intron of PRICKLE2 (-)	PRICKLE2 (-)	0	FREAC-4,M00791.HNF-3,M00724.HNF-3alph,M01012.HNF3
6	57609481	57609581	100	intron of PRIM2 (+)	PRIM2 (+)	0
6	57633196	57633296	100	region starts 11860 bp after PRIM2 (+)	PRIM2 (+)	11860
5	119416853	119417064	211	region ends 410854 bp before PRR16 (+)	PRR16 (+)	410854	FREAC-4,HNF-3be,M00481.AR,M00481.AR,Androgen,M00192.GR,M00192.GR,M00192.GR,M01012.HNF3
22	43419707	43419850	143	region ends 23407 bp before PRR5 (+)	PRR5 (+)	23407
11	36446143	36446310	167	region starts 2813 bp after PRR5L (+)	PRR5L (+)	2813	M00791.HNF-3,M00724.HNF-3alph,M00192.GR,M01012.HNF3
9	78376584	78376814	230	region ends 39298 bp before PRUNE2 (-)	PRUNE2 (-)	39298
8	18904415	18904557	142	intron of PSD3 (-)	PSD3 (-)	0
8	18856744	18856851	107	intron of PSD3 (-)	PSD3 (-)	0
2	161845513	161845613	100	region ends 27419 bp before PSMD14 (+)	PSMD14 (+)	27419	M00791.HNF-3,M00724.HNF-3alph
2	161844653	161844754	101	region ends 28278 bp before PSMD14 (+)	PSMD14 (+)	28278
2	161844047	161844148	101	region ends 28884 bp before PSMD14 (+)	PSMD14 (+)	28884
2	161845075	161845183	108	region ends 27849 bp before PSMD14 (+)	PSMD14 (+)	27849
2	161847181	161847285	104	region ends 25747 bp before PSMD14 (+)	PSMD14 (+)	25747
8	141791858	141791967	109	intron of PTK2 (-)	PTK2 (-)	0
1	32200915	32201026	111	region starts 24339 bp after PTP4A2 (-)	PTP4A2 (-)	24339
15	63613751	63613851	100	intron of PTPLAD1 (+)	PTPLAD1 (+)	0	M00192.GR
1	196933699	196933823	124	intron of PTPRC (+)	PTPRC (+)	0	M00791.HNF-3,M00192.GR,M01012.HNF3
12	79474420	79474618	198	intron of PTPRQ (+)	PTPRQ (+)	0	FREAC-4,HNF-3be,M00791.HNF-3,M00724.HNF-3alph,M01012.HNF3
20	40823822	40823922	100	intron of PTPRT (-)	PTPRT (-)	0
3	111852465	111852586	121	region ends 420969 bp before PVRL3 (+)	PVRL3 (+)	420969	M00791.HNF-3,M00791.HNF-3,M00724.HNF-3alph,M01012.HNF3
18	9707667	9707767	100	intron of RAB31 (+)	RAB31 (+)	0
5	58186694	58186821	127	region starts 3530 bp after RAB3C (+)	RAB3C (+)	3530
9	124805610	124805710	100	intron of RABGAP1 (+)	RABGAP1 (+)	0	M00791.HNF-3
20	20672307	20672410	103	region starts 31040 bp after RALGAPA2 (-)	RALGAPA2 (-)	31040	FREAC-4,M00791.HNF-3,M00724.HNF-3alph,M00192.GR,M01012.HNF3
3	25548038	25548138	100	intron of RARB (+)	RARB (+)	0	M00791.HNF-3,M00724.HNF-3alph
3	25365355	25365455	100	region ends 79303 bp before RARB (+)	RARB (+)	79303
9	84937695	84937807	112	region starts 69831 bp after RASEF (-)	RASEF (-)	69831	HNF-3be,M00791.HNF-3,M00791.HNF-3,M00724.HNF-3alph,M00724.HNF-3alph,M00192.GR,M01012.HNF3,M01012.HNF3
4	25752679	25752779	100	region ends 177651 bp before RBPJ (+)	RBPJ (+)	177651	HNF-3be,M00791.HNF-3,Androgen,M01012.HNF3
8	30446139	30446239	100	intron of RBPMS (+)	RBPMS (+)	0
12	15288801	15288901	100	region starts 23229 bp after RERG (-)	RERG (-)	23229
20	19895732	19895844	112	intron of RIN2 (+)	RIN2 (+)	0
8	90179918	90180018	100	region ends 659092 bp before RIPK2 (+)	RIPK2 (+)	659092
8	90389250	90389420	170	region ends 449690 bp before RIPK2 (+)	RIPK2 (+)	449690	FREAC-4,HNF-3be,M00481.AR,M00481.AR,M00791.HNF-3,M00724.HNF-3alph,Androgen,M00192.GR,M00192.GR,M01012.HNF3
18	38599215	38599376	161	intron of RIT2 (-)	RIT2 (-)	0
11	71383879	71384059	180	intron of RNF121 (+)	RNF121 (+)	0	M00791.HNF-3,M01012.HNF3
18	27824968	27825090	122	region ends 27353 bp before RNF125 (+)	RNF125 (+)	27353	M00791.HNF-3,M00192.GR,M00192.GR
3	79435785	79435885	100	intron of ROBO1 (-)	ROBO1 (-)	0	HNF-3be,M00791.HNF-3,M00791.HNF-3,M00791.HNF-3,M00724.HNF-3alph,M00192.GR
18	16765015	16765281	266	region ends 18420 bp before ROCK1 (-)	ROCK1 (-)	18420
18	16768058	16768342	284	region ends 15359 bp before ROCK1 (-)	ROCK1 (-)	15359
18	16765432	16766471	1039	region ends 17230 bp before ROCK1 (-)	ROCK1 (-)	17230
18	16768611	16769204	593	region ends 14497 bp before ROCK1 (-)	ROCK1 (-)	14497
18	16766767	16767774	1007	region ends 15927 bp before ROCK1 (-)	ROCK1 (-)	15927
18	16769626	16774456	4830	region ends 9245 bp before ROCK1 (-)	ROCK1 (-)	9245	M00791.HNF-3
1	64167046	64167242	196	intron of ROR1 (+)	ROR1 (+)	0	M00192.GR
9	75962699	75962799	100	region ends 339273 bp before RORB (+)	RORB (+)	339273
17	198508	198616	108	intron of RPH3AL (-)	RPH3AL (-)	0	M00791.HNF-3,M00724.HNF-3alph,Androgen,M00192.GR,M01012.HNF3
10	79670809	79670909	100	region starts 200331 bp after RPS24 (+)	RPS24 (+)	200331
1	235444662	235444762	100	intron of RYR2 (+)	RYR2 (+)	0
20	49857188	49857288	100	region starts 4732 bp after SALL4 (-)	SALL4 (-)	4732
3	18589505	18589605	100	region starts 147671 bp after SATB1 (-)	SATB1 (-)	147671
9	126827270	126827371	101	intron of SCAI (-)	SCAI (-)	0	M00791.HNF-3,M00791.HNF-3
6	28680741	28680841	100	region starts 17649 bp after SCAND3 (-)	SCAND3 (-)	17649
1	245005417	245005587	170	region starts 7354 bp after SCCPDH (+)	SCCPDH (+)	7354
3	160822663	160822780	117	intron of SCHIP1 (+)	SCHIP1 (+)	0	M00791.HNF-3
2	166600415	166600515	100	intron of SCN1A (-)	SCN1A (-)	0
22	29143133	29143235	102	intron of SEC14L2 (+)	SEC14L2 (+)	0
9	138462271	138462371	100	contained within SEC16A (-)	SEC16A (-)	0	M00791.HNF-3,M00724.HNF-3alph,M00192.GR
1	143812422	143812560	138	intron of SEC22B (+)	SEC22B (+)	0
1	143810976	143811107	131	intron of SEC22B (+)	SEC22B (+)	0	M00791.HNF-3
4	119887271	119887371	100	intron of SEC24D (-)	SEC24D (-)	0
7	80726057	80726157	100	region starts 339453 bp after SEMA3C (-)	SEMA3C (-)	339453
7	84726521	84726621	100	region starts 137337 bp after SEMA3D (-)	SEMA3D (-)	137337
3	198109996	198110286	290	intron of SENP5 (+)	SENP5 (+)	0
5	42894860	42894960	100	region starts 47078 bp after SEPP1 (-)	SEPP1 (-)	47078	M00791.HNF-3,M00192.GR,M00192.GR,M00192.GR
1	172126707	172126807	100	region ends 12759 bp before SERPINC1 (-)	SERPINC1 (-)	12759
17	53455443	53455543	100	region starts 15736 bp after SFRS1 (-)	SFRS1 (-)	15736
5	65694861	65694961	100	region starts 182390 bp after SFRS12 (+)	SFRS12 (+)	182390
4	52599803	52599903	100	region starts 560 bp after SGCB (-)	SGCB (-)	560	M00192.GR
8	43084494	43084594	100	intron of SGK196 (+)	SGK196 (+)	0
10	51758442	51758542	100	intron of SGMS1 (-)	SGMS1 (-)	0
10	72280253	72280353	100	intron of SGPL1 (+)	SGPL1 (+)	0
11	70513063	70513163	100	intron of SHANK2 (-)	SHANK2 (-)	0
11	70501866	70502089	223	contained within SHANK2 (-)	SHANK2 (-)	0	FREAC-4,M00481.AR,M00791.HNF-3,M00791.HNF-3,M00724.HNF-3alph,M00724.HNF-3alph,M01012.HNF3,M01012.HNF3
17	11020444	11020544	100	region ends 64921 bp before SHISA6 (+)	SHISA6 (+)	64921	HNF-3be
3	165706536	165706636	100	region ends 472744 bp before SI (-)	SI (-)	472744
3	165733876	165733976	100	region ends 445404 bp before SI (-)	SI (-)	445404	HNF-3be,M01012.HNF3
5	138497481	138497581	100	intron of SIL1 (-)	SIL1 (-)	0
1	230367176	230367276	100	region ends 233059 bp before SIPA1L2 (-)	SIPA1L2 (-)	233059	M00192.GR
19	43226083	43226196	113	intron of SIPA1L3 (+)	SIPA1L3 (+)	0
7	26883213	26883313	100	region starts 12346 bp after SKAP2 (-)	SKAP2 (-)	12346
5	54675852	54675955	103	intron of SKIV2L2 (+)	SKIV2L2 (+)	0
7	122626465	122626565	100	intron of SLC13A1 (-)	SLC13A1 (-)	0	M00791.HNF-3,M00724.HNF-3alph,M00955.GR
18	41582720	41582820	100	intron of SLC14A1 (+)	SLC14A1 (+)	0	M01012.HNF3
1	9536425	9536602	177	contained within SLC25A33 (+)	SLC25A33 (+)	0	M00481.AR,M00791.HNF-3,M00724.HNF-3alph,M00192.GR,M01012.HNF3,M01012.HNF3
5	110208955	110209055	100	region starts 82569 bp after SLC25A46 (+)	SLC25A46 (+)	82569
2	114183169	114183269	100	region ends 5134 bp before SLC35F5 (-)	SLC35F5 (-)	5134	M00791.HNF-3,M00791.HNF-3,M00192.GR
5	150774524	150774624	100	region ends 32732 bp before SLC36A1 (+)	SLC36A1 (+)	32732
11	92562410	92562609	199	intron of SLC36A4 (-)	SLC36A4 (-)	0	M00955.GR,M00192.GR,M00192.GR
12	44918477	44918577	100	intron of SLC38A1 (-)	SLC38A1 (-)	0	M00955.GR,M00192.GR
12	45174073	45174208	135	region starts 121160 bp after SLC38A2 (-)	SLC38A2 (-)	121160	HNF-3be,M00481.AR,M01012.HNF3,M00957.PR
17	67936438	67936610	172	region ends 217070 bp before SLC39A11 (-)	SLC39A11 (-)	217070	M00791.HNF-3
1	94982232	94982424	192	region ends 76065 bp before SLC44A3 (+)	SLC44A3 (+)	76065	M00791.HNF-3,M00791.HNF-3,M00791.HNF-3,M00192.GR,M00192.GR
1	8241946	8242088	142	region ends 64889 bp before SLC45A1 (+)	SLC45A1 (+)	64889	HNF-3be,HNF-3be,M00791.HNF-3,M00791.HNF-3,M00724.HNF-3alph,M00955.GR,M01012.HNF3
11	26776664	26776764	100	region starts 76513 bp after SLC5A12 (-)	SLC5A12 (-)	76513
5	101296306	101296406	100	region ends 301185 bp before SLCO4C1 (-)	SLCO4C1 (-)	301185
8	70764885	70765199	314	intron of SLCO5A1 (-)	SLCO5A1 (-)	0
9	72158552	72158652	100	contained within SMC5 (+)	SMC5 (+)	0	M01012.HNF3
16	18869907	18870007	100	region starts 24679 bp after SMG1 (-)	SMG1 (-)	24679	M00192.GR
8	49908498	49908659	161	region ends 84135 bp before SNAI2 (-)	SNAI2 (-)	84135	FREAC-4,HNF-3be,M00791.HNF-3,M00724.HNF-3alph,M01012.HNF3
8	82917205	82917307	102	region starts 128 bp after SNX16 (-)	SNX16 (-)	128
2	5373717	5373817	100	region ends 376433 bp before SOX11 (+)	SOX11 (+)	376433
11	15646954	15647126	172	region ends 297446 bp before SOX6 (-)	SOX6 (-)	297446	M00791.HNF-3,M00192.GR
1	118709233	118709338	105	region starts 179861 bp after SPAG17 (-)	SPAG17 (-)	179861
X	61801141	61801255	114	region ends 682577 bp before SPIN4 (-)	SPIN4 (-)	682577
X	61740235	61740336	101	region ends 743496 bp before SPIN4 (-)	SPIN4 (-)	743496
X	61831488	61831591	103	region ends 652241 bp before SPIN4 (-)	SPIN4 (-)	652241
X	61729780	61729963	183	region ends 753869 bp before SPIN4 (-)	SPIN4 (-)	753869
X	61833388	61833488	100	region ends 650344 bp before SPIN4 (-)	SPIN4 (-)	650344
X	61649702	61649802	100	region ends 834030 bp before SPIN4 (-)	SPIN4 (-)	834030
X	61750563	61750748	185	region ends 733084 bp before SPIN4 (-)	SPIN4 (-)	733084
X	61744160	61744260	100	region ends 739572 bp before SPIN4 (-)	SPIN4 (-)	739572
X	61809405	61809510	105	region ends 674322 bp before SPIN4 (-)	SPIN4 (-)	674322
X	61755010	61755114	104	region ends 728718 bp before SPIN4 (-)	SPIN4 (-)	728718
X	61675054	61675162	108	region ends 808670 bp before SPIN4 (-)	SPIN4 (-)	808670
X	61648009	61648130	121	region ends 835702 bp before SPIN4 (-)	SPIN4 (-)	835702
X	61664517	61664691	174	region ends 819141 bp before SPIN4 (-)	SPIN4 (-)	819141
X	61835817	61835967	150	region ends 647865 bp before SPIN4 (-)	SPIN4 (-)	647865
X	61782874	61783022	148	region ends 700810 bp before SPIN4 (-)	SPIN4 (-)	700810
X	61731851	61731955	104	region ends 751877 bp before SPIN4 (-)	SPIN4 (-)	751877
X	61824029	61824171	142	region ends 659661 bp before SPIN4 (-)	SPIN4 (-)	659661
X	61753189	61753319	130	region ends 730513 bp before SPIN4 (-)	SPIN4 (-)	730513
X	61649951	61650054	103	region ends 833778 bp before SPIN4 (-)	SPIN4 (-)	833778
X	61766210	61766392	182	region ends 717440 bp before SPIN4 (-)	SPIN4 (-)	717440
X	61637308	61637483	175	region ends 846349 bp before SPIN4 (-)	SPIN4 (-)	846349
X	61645984	61646252	268	region ends 837580 bp before SPIN4 (-)	SPIN4 (-)	837580
X	61634526	61634718	192	region ends 849114 bp before SPIN4 (-)	SPIN4 (-)	849114
X	61689056	61689221	165	region ends 794611 bp before SPIN4 (-)	SPIN4 (-)	794611
X	61650748	61650990	242	region ends 832842 bp before SPIN4 (-)	SPIN4 (-)	832842
X	61798170	61798279	109	region ends 685553 bp before SPIN4 (-)	SPIN4 (-)	685553
X	61758616	61758810	194	region ends 725022 bp before SPIN4 (-)	SPIN4 (-)	725022
X	61602332	61602510	178	region ends 881322 bp before SPIN4 (-)	SPIN4 (-)	881322
X	61755956	61756192	236	region ends 727640 bp before SPIN4 (-)	SPIN4 (-)	727640
Y	57386525	57386625	100	region ends 123220 bp before SPRY3 (+)	SPRY3 (+)	123220
Y	57411073	57411173	100	region ends 98672 bp before SPRY3 (+)	SPRY3 (+)	98672
Y	57430992	57431174	182	region ends 78671 bp before SPRY3 (+)	SPRY3 (+)	78671
Y	57412316	57412416	100	region ends 97429 bp before SPRY3 (+)	SPRY3 (+)	97429
Y	57403681	57403781	100	region ends 106064 bp before SPRY3 (+)	SPRY3 (+)	106064
Y	57385780	57385934	154	region ends 123911 bp before SPRY3 (+)	SPRY3 (+)	123911
Y	57440715	57440819	104	region ends 69026 bp before SPRY3 (+)	SPRY3 (+)	69026
Y	57401113	57401213	100	region ends 108632 bp before SPRY3 (+)	SPRY3 (+)	108632
Y	57384426	57384561	135	region ends 125284 bp before SPRY3 (+)	SPRY3 (+)	125284
Y	57257494	57257611	117	region ends 252234 bp before SPRY3 (+)	SPRY3 (+)	252234
Y	57405376	57405476	100	region ends 104369 bp before SPRY3 (+)	SPRY3 (+)	104369
Y	57424866	57424967	101	region ends 84878 bp before SPRY3 (+)	SPRY3 (+)	84878
Y	57412104	57412204	100	region ends 97641 bp before SPRY3 (+)	SPRY3 (+)	97641
Y	57401543	57401643	100	region ends 108202 bp before SPRY3 (+)	SPRY3 (+)	108202
Y	57426964	57427095	131	region ends 82750 bp before SPRY3 (+)	SPRY3 (+)	82750
Y	57424188	57424292	104	region ends 85553 bp before SPRY3 (+)	SPRY3 (+)	85553
Y	57382341	57382595	254	region ends 127250 bp before SPRY3 (+)	SPRY3 (+)	127250
Y	57426638	57426815	177	region ends 83030 bp before SPRY3 (+)	SPRY3 (+)	83030
Y	57389996	57390159	163	region ends 119686 bp before SPRY3 (+)	SPRY3 (+)	119686
Y	57396087	57396194	107	region ends 113651 bp before SPRY3 (+)	SPRY3 (+)	113651
Y	57300286	57300404	118	region ends 209441 bp before SPRY3 (+)	SPRY3 (+)	209441
Y	57433611	57433749	138	region ends 76096 bp before SPRY3 (+)	SPRY3 (+)	76096
Y	57381765	57381890	125	region ends 127955 bp before SPRY3 (+)	SPRY3 (+)	127955
Y	57384181	57384284	103	region ends 125561 bp before SPRY3 (+)	SPRY3 (+)	125561
Y	57401841	57401951	110	region ends 107894 bp before SPRY3 (+)	SPRY3 (+)	107894
Y	57400520	57400823	303	region ends 109022 bp before SPRY3 (+)	SPRY3 (+)	109022
Y	57411440	57411617	177	region ends 98228 bp before SPRY3 (+)	SPRY3 (+)	98228
Y	57415514	57415617	103	region ends 94228 bp before SPRY3 (+)	SPRY3 (+)	94228
Y	57406360	57406530	170	region ends 103315 bp before SPRY3 (+)	SPRY3 (+)	103315
Y	57397766	57398038	272	region ends 111807 bp before SPRY3 (+)	SPRY3 (+)	111807	M00791.HNF-3,M00791.HNF-3
Y	57399143	57399367	224	region ends 110478 bp before SPRY3 (+)	SPRY3 (+)	110478
Y	57429043	57429340	297	region ends 80505 bp before SPRY3 (+)	SPRY3 (+)	80505	FREAC-4
Y	57403268	57403487	219	region ends 106358 bp before SPRY3 (+)	SPRY3 (+)	106358
Y	57392838	57393268	430	region ends 116577 bp before SPRY3 (+)	SPRY3 (+)	116577
Y	57388403	57389018	615	region ends 120827 bp before SPRY3 (+)	SPRY3 (+)	120827
Y	57393974	57394178	204	region ends 115667 bp before SPRY3 (+)	SPRY3 (+)	115667
Y	57405843	57406114	271	region ends 103731 bp before SPRY3 (+)	SPRY3 (+)	103731
Y	57395459	57395651	192	region ends 114194 bp before SPRY3 (+)	SPRY3 (+)	114194
Y	57394372	57394711	339	region ends 115134 bp before SPRY3 (+)	SPRY3 (+)	115134
Y	57394831	57395173	342	region ends 114672 bp before SPRY3 (+)	SPRY3 (+)	114672
Y	57272061	57272254	193	region ends 237591 bp before SPRY3 (+)	SPRY3 (+)	237591	M00791.HNF-3
Y	57265411	57265614	203	region ends 244231 bp before SPRY3 (+)	SPRY3 (+)	244231
Y	57236684	57236889	205	region ends 272956 bp before SPRY3 (+)	SPRY3 (+)	272956
1	9419077	9419237	160	region starts 66901 bp after SPSB1 (+)	SPSB1 (+)	66901	M00481.AR,M00481.AR,M00791.HNF-3,M00724.HNF-3alph,Androgen,M00192.GR,M00192.GR,M00192.GR,M01012.HNF3
3	188722083	188722183	100	region ends 147205 bp before SST (-)	SST (-)	147205
8	134501719	134501870	151	region ends 34403 bp before ST3GAL1 (-)	ST3GAL1 (-)	34403	M00791.HNF-3
1	77094455	77094638	183	region ends 11136 bp before ST6GALNAC5 (+)	ST6GALNAC5 (+)	11136	M00481.AR,M00791.HNF-3,M00791.HNF-3,M00724.HNF-3alph,M00724.HNF-3alph,M00955.GR,M00192.GR,M00192.GR,M01012.HNF3
5	100754018	100754118	100	region starts 487148 bp after ST8SIA4 (-)	ST8SIA4 (-)	487148
7	66572943	66573047	104	region starts 148994 bp after STAG3L4 (+)	STAG3L4 (+)	148994	HNF-3be,M00791.HNF-3,M00724.HNF-3alph,M01012.HNF3
7	89698687	89698796	109	intron of STEAP2 (+)	STEAP2 (+)	0
8	99724796	99724896	100	intron of STK3 (-)	STK3 (-)	0
2	168843504	168843641	137	region starts 31152 bp after STK39 (-)	STK39 (-)	31152	M00791.HNF-3,M00791.HNF-3,M00724.HNF-3alph
2	168651739	168651839	100	intron of STK39 (-)	STK39 (-)	0	M00481.AR,M00481.AR,M00192.GR,M00192.GR
14	30474490	30474592	102	intron of STRN3 (-)	STRN3 (-)	0	M00724.HNF-3alph
17	53774435	53774535	100	region ends 3003 bp before SUPT4H1 (-)	SUPT4H1 (-)	3003
10	30017945	30018045	100	intron of SVIL (-)	SVIL (-)	0	HNF-3be,M00791.HNF-3,M00791.HNF-3,M00724.HNF-3alph,M00724.HNF-3alph,M00724.HNF-3alph,M01012.HNF3,M01012.HNF3,M01012.HNF3
6	11058317	11058436	119	intron of SYCP2L (+)	SYCP2L (+)	0
12	77628082	77628182	100	region ends 153722 bp before SYT1 (+)	SYT1 (+)	153722
10	123870631	123870859	228	intron of TACC2 (+)	TACC2 (+)	0
1	220839172	220839272	100	region starts 9293 bp after TAF1A (-)	TAF1A (-)	9293
17	58470650	58470781	131	intron of TANC2 (+)	TANC2 (+)	0	M00791.HNF-3,M00192.GR
5	33523281	33523381	100	region starts 19327 bp after TARS (+)	TARS (+)	19327
7	122470889	122471026	137	region starts 47898 bp after TAS2R16 (-)	TAS2R16 (-)	47898
4	7009928	7010113	185	intron of TBC1D14 (+)	TBC1D14 (+)	0	FREAC-4,HNF-3be,HNF-3be,M00791.HNF-3,M00724.HNF-3alph,M00192.GR,M00192.GR,M01012.HNF3
13	74939274	74939454	180	intron of TBC1D4 (-)	TBC1D4 (-)	0	HNF-3be,M00791.HNF-3,M00724.HNF-3alph,M01012.HNF3,M01012.HNF3
11	120417113	120417305	192	intron of TBCEL (+)	TBCEL (+)	0	HNF-3be,M00791.HNF-3,M00791.HNF-3,M00724.HNF-3alph,M00192.GR,M00192.GR,M01012.HNF3
18	50914591	50914691	100	region ends 125869 bp before TCF4 (-)	TCF4 (-)	125869
4	64651064	64651202	138	region ends 175578 bp before TECRL (-)	TECRL (-)	175578	FREAC-4,M00791.HNF-3
2	94921595	94921719	124	region starts 15299 bp after TEKT4 (+)	TEKT4 (+)	15299
7	115700750	115700850	100	region starts 14676 bp after TES (+)	TES (+)	14676	M00791.HNF-3,M00724.HNF-3alph,M01012.HNF3
6	10304557	10304657	100	region ends 200245 bp before TFAP2A (-)	TFAP2A (-)	200245
1	216811485	216811642	157	region starts 126902 bp after TGFB2 (+)	TGFB2 (+)	126902	FREAC-4,M01012.HNF3
3	30532757	30532857	100	region ends 90141 bp before TGFBR2 (+)	TGFBR2 (+)	90141
15	41365187	41365287	100	intron of TGM7 (-)	TGM7 (-)	0
8	56917789	56917895	106	region starts 17229 bp after TGS1 (+)	TGS1 (+)	17229
22	28243712	28243891	179	intron of THOC5 (-)	THOC5 (-)	0	HNF-3be,M00791.HNF-3,M00791.HNF-3,M00724.HNF-3alph,M00724.HNF-3alph,M00724.HNF-3alph,M01012.HNF3
3	24156673	24156811	138	intron of THRB (-)	THRB (-)	0	M00791.HNF-3,M00192.GR
9	83490623	83490723	100	contained within TLE1 (-)	TLE1 (-)	0	FREAC-4,M00791.HNF-3,M00791.HNF-3,M00724.HNF-3alph,M00724.HNF-3alph
1	61878976	61879145	169	region ends 40162 bp before TM2D1 (-)	TM2D1 (-)	40162	M00791.HNF-3
10	98318183	98318335	152	intron of TM9SF3 (-)	TM9SF3 (-)	0
17	51163384	51163517	133	intron of TMEM100 (-)	TMEM100 (-)	0
17	38737317	38737514	197	region starts 10201 bp after TMEM106A (+)	TMEM106A (+)	10201
17	38755915	38756505	590	region starts 28799 bp after TMEM106A (+)	TMEM106A (+)	28799
11	84872638	84872961	323	intron of DLG2 (-)	TMEM126B (+)	0
2	548969	549121	152	region ends 108852 bp before TMEM18 (-)	TMEM18 (-)	108852	M00724.HNF-3alph,M00192.GR
7	15152926	15153035	109	region ends 53433 bp before TMEM195 (-)	TMEM195 (-)	53433
7	77259393	77259573	180	region ends 1409 bp before TMEM60 (-)	TMEM60 (-)	1409	M00481.AR,M00481.AR,M00955.GR,M00192.GR,M00192.GR,M00957.PR
1	224129873	224129973	100	intron of TMEM63A (-)	TMEM63A (-)	0
1	199392664	199392764	100	region starts 2408 bp after TMEM9 (-)	TMEM9 (-)	2408
17	73618340	73618440	100	region starts 1828 bp after TNRC6C (+)	TNRC6C (+)	1828	HNF-3be,M00791.HNF-3,M00791.HNF-3,M00724.HNF-3alph,M00192.GR,M01012.HNF3
1	178166785	178166885	100	region starts 10950 bp after TOR1AIP1 (+)	TOR1AIP1 (+)	10950
16	33438603	33438720	117	region starts 266382 bp after TP53TG3 (+)	TP53TG3 (+)	266382	M01012.HNF3
15	61132555	61132748	193	intron of TPM1 (+)	TPM1 (+)	0	M00192.GR
3	128795505	128795609	104	region starts 3318 bp after TPRA1 (-)	TPRA1 (-)	3318
21	9877713	9877864	151	region ends 50750 bp before TPTE (-)	TPTE (-)	50750
21	9779224	9779326	102	region ends 149288 bp before TPTE (-)	TPTE (-)	149288
21	9765645	9765745	100	region ends 162869 bp before TPTE (-)	TPTE (-)	162869
21	9857399	9857499	100	region ends 71115 bp before TPTE (-)	TPTE (-)	71115
21	9767419	9767528	109	region ends 161086 bp before TPTE (-)	TPTE (-)	161086
21	9861006	9861116	110	region ends 67498 bp before TPTE (-)	TPTE (-)	67498
21	9733840	9733940	100	region ends 194674 bp before TPTE (-)	TPTE (-)	194674
21	9729009	9729109	100	region ends 199505 bp before TPTE (-)	TPTE (-)	199505
21	9784700	9784800	100	region ends 143814 bp before TPTE (-)	TPTE (-)	143814
21	9754974	9755074	100	region ends 173540 bp before TPTE (-)	TPTE (-)	173540
21	9728694	9728794	100	region ends 199820 bp before TPTE (-)	TPTE (-)	199820
21	9785794	9785970	176	region ends 142644 bp before TPTE (-)	TPTE (-)	142644
21	9748322	9748428	106	region ends 180186 bp before TPTE (-)	TPTE (-)	180186
21	9739014	9739114	100	region ends 189500 bp before TPTE (-)	TPTE (-)	189500
21	9731227	9731327	100	region ends 197287 bp before TPTE (-)	TPTE (-)	197287
21	9817615	9817715	100	region ends 110899 bp before TPTE (-)	TPTE (-)	110899
21	9723274	9723374	100	region ends 205240 bp before TPTE (-)	TPTE (-)	205240
21	9797092	9797192	100	region ends 131422 bp before TPTE (-)	TPTE (-)	131422
21	9794683	9794789	106	region ends 133825 bp before TPTE (-)	TPTE (-)	133825
21	9787143	9787260	117	region ends 141354 bp before TPTE (-)	TPTE (-)	141354
21	9728361	9728461	100	region ends 200153 bp before TPTE (-)	TPTE (-)	200153
21	9740235	9740420	185	region ends 188194 bp before TPTE (-)	TPTE (-)	188194
21	9739260	9739360	100	region ends 189254 bp before TPTE (-)	TPTE (-)	189254
21	9737244	9737344	100	region ends 191270 bp before TPTE (-)	TPTE (-)	191270
21	9726397	9726727	330	region ends 201887 bp before TPTE (-)	TPTE (-)	201887
21	9870949	9871052	103	region ends 57562 bp before TPTE (-)	TPTE (-)	57562
21	9752380	9752480	100	region ends 176134 bp before TPTE (-)	TPTE (-)	176134
21	9721707	9721807	100	region ends 206807 bp before TPTE (-)	TPTE (-)	206807
21	9840082	9840255	173	region ends 88359 bp before TPTE (-)	TPTE (-)	88359
21	9821647	9821932	285	region ends 106682 bp before TPTE (-)	TPTE (-)	106682
21	9741864	9741964	100	region ends 186650 bp before TPTE (-)	TPTE (-)	186650
21	9866469	9866594	125	region ends 62020 bp before TPTE (-)	TPTE (-)	62020
21	9822841	9823018	177	region ends 105596 bp before TPTE (-)	TPTE (-)	105596
21	9734414	9734580	166	region ends 194034 bp before TPTE (-)	TPTE (-)	194034
21	9720584	9720766	182	region ends 207848 bp before TPTE (-)	TPTE (-)	207848
21	9828943	9829182	239	region ends 99432 bp before TPTE (-)	TPTE (-)	99432
21	9723490	9723682	192	region ends 204932 bp before TPTE (-)	TPTE (-)	204932
21	9744452	9744819	367	region ends 183795 bp before TPTE (-)	TPTE (-)	183795
21	9742161	9742501	340	region ends 186113 bp before TPTE (-)	TPTE (-)	186113
21	9795280	9795470	190	region ends 133144 bp before TPTE (-)	TPTE (-)	133144
21	9848978	9849176	198	region ends 79438 bp before TPTE (-)	TPTE (-)	79438
21	9737769	9738328	559	region ends 190286 bp before TPTE (-)	TPTE (-)	190286
21	9723787	9724842	1055	region ends 203772 bp before TPTE (-)	TPTE (-)	203772
12	71734010	71734260	250	region starts 388321 bp after TRHDE (+)	TRHDE (+)	388321	M00724.HNF-3alph,M00192.GR,M01012.HNF3
2	13391813	13391913	100	region starts 591505 bp after TRIB2 (+)	TRIB2 (+)	591505
8	27196064	27196194	130	region ends 2127 bp before TRIM35 (-)	TRIM35 (-)	2127	FREAC-4,M00481.AR,M00791.HNF-3,M00724.HNF-3alph,M00192.GR
11	54647464	54647569	105	region ends 138665 bp before TRIM48 (+)	TRIM48 (+)	138665
11	54749811	54749985	174	region ends 36249 bp before TRIM48 (+)	TRIM48 (+)	36249
11	54782263	54782406	143	region ends 3828 bp before TRIM48 (+)	TRIM48 (+)	3828
11	54782965	54783137	172	region ends 3097 bp before TRIM48 (+)	TRIM48 (+)	3097
11	54668456	54668559	103	region ends 117675 bp before TRIM48 (+)	TRIM48 (+)	117675
11	4584233	4584333	100	intron of TRIM68 (-)	TRIM68 (-)	0
9	72406470	72406602	132	intron of TRPM3 (-)	TRPM3 (-)	0	M00192.GR,M00192.GR
8	117155886	117155986	100	region starts 405483 bp after TRPS1 (-)	TRPS1 (-)	405483
6	94706996	94707144	148	region starts 164075 bp after TSG1 (+)	TSG1 (+)	164075	M00791.HNF-3,M00724.HNF-3alph,M01012.HNF3
11	112716041	112716165	124	intron of TTC12 (+)	TTC12 (+)	0	FREAC-4,M00791.HNF-3,M00791.HNF-3,M00724.HNF-3alph,M00724.HNF-3alph
10	74708551	74708651	100	intron of TTC18 (-)	TTC18 (-)	0
Y	12327992	12328093	101	region ends 955599 bp before TTTY15 (+)	TTTY15 (+)	955599	M00724.HNF-3alph
Y	12117038	12117148	110	region ends 1166544 bp before TTTY15 (+)	TTTY15 (+)	1166544
Y	12343365	12343478	113	region ends 940214 bp before TTTY15 (+)	TTTY15 (+)	940214
Y	12364389	12364497	108	region ends 919195 bp before TTTY15 (+)	TTTY15 (+)	919195
Y	12340223	12340329	106	region ends 943363 bp before TTTY15 (+)	TTTY15 (+)	943363
Y	12118230	12118401	171	region ends 1165291 bp before TTTY15 (+)	TTTY15 (+)	1165291
Y	12312242	12312344	102	region ends 971348 bp before TTTY15 (+)	TTTY15 (+)	971348
Y	11948808	11949001	193	region ends 1334691 bp before TTTY15 (+)	TTTY15 (+)	1334691
Y	11915161	11915315	154	region ends 1368377 bp before TTTY15 (+)	TTTY15 (+)	1368377
Y	12377247	12377429	182	region ends 906263 bp before TTTY15 (+)	TTTY15 (+)	906263
Y	12149830	12149972	142	region ends 1133720 bp before TTTY15 (+)	TTTY15 (+)	1133720
Y	11949484	11949584	100	region ends 1334108 bp before TTTY15 (+)	TTTY15 (+)	1334108
Y	12372581	12372682	101	region ends 911010 bp before TTTY15 (+)	TTTY15 (+)	911010
Y	12316149	12316329	180	region ends 967363 bp before TTTY15 (+)	TTTY15 (+)	967363
Y	12127321	12127499	178	region ends 1156193 bp before TTTY15 (+)	TTTY15 (+)	1156193	M00192.GR
Y	12332537	12332708	171	region ends 950984 bp before TTTY15 (+)	TTTY15 (+)	950984	M00791.HNF-3,M00192.GR
Y	11933964	11934169	205	region ends 1349523 bp before TTTY15 (+)	TTTY15 (+)	1349523
Y	11908246	11908346	100	region ends 1375346 bp before TTTY15 (+)	TTTY15 (+)	1375346
Y	11906596	11906757	161	region ends 1376935 bp before TTTY15 (+)	TTTY15 (+)	1376935	M00791.HNF-3,M00192.GR,M00957.PR
Y	11913395	11913567	172	region ends 1370125 bp before TTTY15 (+)	TTTY15 (+)	1370125
Y	12355588	12355769	181	region ends 927923 bp before TTTY15 (+)	TTTY15 (+)	927923
Y	12110978	12111086	108	region ends 1172606 bp before TTTY15 (+)	TTTY15 (+)	1172606
Y	12164298	12164408	110	region ends 1119284 bp before TTTY15 (+)	TTTY15 (+)	1119284
Y	12367415	12367592	177	region ends 916100 bp before TTTY15 (+)	TTTY15 (+)	916100
Y	12361948	12362154	206	region ends 921538 bp before TTTY15 (+)	TTTY15 (+)	921538
Y	12131677	12131849	172	region ends 1151843 bp before TTTY15 (+)	TTTY15 (+)	1151843	M00791.HNF-3,M00791.HNF-3,M00724.HNF-3alph,M00192.GR
Y	11934701	11934801	100	region ends 1348891 bp before TTTY15 (+)	TTTY15 (+)	1348891
Y	12356454	12356627	173	region ends 927065 bp before TTTY15 (+)	TTTY15 (+)	927065
Y	12110569	12110784	215	region ends 1172908 bp before TTTY15 (+)	TTTY15 (+)	1172908
Y	12323390	12323588	198	region ends 960104 bp before TTTY15 (+)	TTTY15 (+)	960104
Y	12146959	12147525	566	region ends 1136167 bp before TTTY15 (+)	TTTY15 (+)	1136167
Y	12361587	12361738	151	region ends 921954 bp before TTTY15 (+)	TTTY15 (+)	921954	M00192.GR
Y	12379403	12379603	200	region ends 904089 bp before TTTY15 (+)	TTTY15 (+)	904089	M01012.HNF3
Y	12314164	12314346	182	region ends 969346 bp before TTTY15 (+)	TTTY15 (+)	969346
Y	12149211	12149410	199	region ends 1134282 bp before TTTY15 (+)	TTTY15 (+)	1134282	M00791.HNF-3,M00724.HNF-3alph,M01012.HNF3
Y	12131332	12131504	172	region ends 1152188 bp before TTTY15 (+)	TTTY15 (+)	1152188	M00192.GR
Y	12154914	12155188	274	region ends 1128504 bp before TTTY15 (+)	TTTY15 (+)	1128504	FREAC-4,HNF-3be,M00791.HNF-3,M00724.HNF-3alph,M01012.HNF3
Y	11940218	11940474	256	region ends 1343218 bp before TTTY15 (+)	TTTY15 (+)	1343218
Y	11929291	11929533	242	region ends 1354159 bp before TTTY15 (+)	TTTY15 (+)	1354159
Y	12352674	12352865	191	region ends 930827 bp before TTTY15 (+)	TTTY15 (+)	930827
Y	11933411	11933593	182	region ends 1350099 bp before TTTY15 (+)	TTTY15 (+)	1350099	HNF-3be
Y	11921806	11922087	281	region ends 1361605 bp before TTTY15 (+)	TTTY15 (+)	1361605	M00192.GR
Y	12319961	12320333	372	region ends 963359 bp before TTTY15 (+)	TTTY15 (+)	963359
Y	11934969	11935243	274	region ends 1348449 bp before TTTY15 (+)	TTTY15 (+)	1348449
Y	12379764	12379961	197	region ends 903731 bp before TTTY15 (+)	TTTY15 (+)	903731	M00791.HNF-3,M00724.HNF-3alph
Y	11929774	11930128	354	region ends 1353564 bp before TTTY15 (+)	TTTY15 (+)	1353564	HNF-3be,HNF-3be,M00791.HNF-3,M00724.HNF-3alph
Y	12373079	12373263	184	region ends 910429 bp before TTTY15 (+)	TTTY15 (+)	910429
Y	11920394	11920637	243	region ends 1363055 bp before TTTY15 (+)	TTTY15 (+)	1363055	HNF-3be,M00724.HNF-3alph,M01012.HNF3
Y	11932481	11932864	383	region ends 1350828 bp before TTTY15 (+)	TTTY15 (+)	1350828	FREAC-4,FREAC-4,M00724.HNF-3alph,M00192.GR,M00192.GR,M01012.HNF3
Y	11936371	11936776	405	region ends 1346916 bp before TTTY15 (+)	TTTY15 (+)	1346916	M00791.HNF-3,M00791.HNF-3,M00724.HNF-3alph,M00724.HNF-3alph
Y	12311047	12311229	182	region ends 972463 bp before TTTY15 (+)	TTTY15 (+)	972463	M00192.GR
Y	12140895	12141116	221	region ends 1142576 bp before TTTY15 (+)	TTTY15 (+)	1142576	M00791.HNF-3
Y	11949828	11950208	380	region ends 1333484 bp before TTTY15 (+)	TTTY15 (+)	1333484
Y	11925877	11926201	324	region ends 1357491 bp before TTTY15 (+)	TTTY15 (+)	1357491	M00192.GR,M00192.GR,M00192.GR
Y	12314784	12315003	219	region ends 968689 bp before TTTY15 (+)	TTTY15 (+)	968689
Y	11943687	11944176	489	region ends 1339516 bp before TTTY15 (+)	TTTY15 (+)	1339516
Y	11944447	11945036	589	region ends 1338656 bp before TTTY15 (+)	TTTY15 (+)	1338656	M00791.HNF-3,M00192.GR
Y	11918365	11918591	226	region ends 1365101 bp before TTTY15 (+)	TTTY15 (+)	1365101
Y	11926406	11926984	578	region ends 1356708 bp before TTTY15 (+)	TTTY15 (+)	1356708	M00791.HNF-3,M00791.HNF-3,M00791.HNF-3,M00724.HNF-3alph
Y	11945352	11946134	782	region ends 1337558 bp before TTTY15 (+)	TTTY15 (+)	1337558	M00791.HNF-3
Y	11939130	11939753	623	region ends 1343939 bp before TTTY15 (+)	TTTY15 (+)	1343939	FREAC-4,M01012.HNF3
Y	11924426	11925666	1240	region ends 1358026 bp before TTTY15 (+)	TTTY15 (+)	1358026	M00791.HNF-3,M00724.HNF-3alph,M01012.HNF3
Y	11920776	11921379	603	region ends 1362313 bp before TTTY15 (+)	TTTY15 (+)	1362313	FREAC-4,M00791.HNF-3,M00724.HNF-3alph
Y	11941443	11943501	2058	region ends 1340191 bp before TTTY15 (+)	TTTY15 (+)	1340191	M00791.HNF-3,M00791.HNF-3,M00791.HNF-3,M00724.HNF-3alph,M00724.HNF-3alph,M00192.GR,M00192.GR
Y	11927297	11928755	1458	region ends 1354937 bp before TTTY15 (+)	TTTY15 (+)	1354937	FREAC-4,M00791.HNF-3,M00791.HNF-3,M00791.HNF-3,M00724.HNF-3alph,M00724.HNF-3alph,M00724.HNF-3alph,M00192.GR,M00192.GR,M01012.HNF3,M01012.HNF3
Y	10545340	10545462	122	region starts 185768 bp after TTTY23 (+)	TTTY23 (+)	185768
Y	11791680	11791818	138	region starts 1432108 bp after TTTY23 (+)	TTTY23 (+)	1432108
Y	10598214	10598314	100	region starts 238642 bp after TTTY23 (+)	TTTY23 (+)	238642
Y	10636005	10636117	112	region starts 276433 bp after TTTY23 (+)	TTTY23 (+)	276433	M00791.HNF-3,M01012.HNF3
Y	10595049	10595164	115	region starts 235477 bp after TTTY23 (+)	TTTY23 (+)	235477	M00192.GR
Y	10597463	10597659	196	region starts 237891 bp after TTTY23 (+)	TTTY23 (+)	237891
Y	10638079	10638254	175	region starts 278507 bp after TTTY23 (+)	TTTY23 (+)	278507	M01012.HNF3
Y	11761384	11761484	100	region starts 1401812 bp after TTTY23 (+)	TTTY23 (+)	1401812
Y	11771899	11772026	127	region starts 1412327 bp after TTTY23 (+)	TTTY23 (+)	1412327
Y	11778396	11778572	176	region starts 1418824 bp after TTTY23 (+)	TTTY23 (+)	1418824
Y	10583916	10584018	102	region starts 224344 bp after TTTY23 (+)	TTTY23 (+)	224344
Y	11781061	11781213	152	region starts 1421489 bp after TTTY23 (+)	TTTY23 (+)	1421489
Y	11785277	11785436	159	region starts 1425705 bp after TTTY23 (+)	TTTY23 (+)	1425705
Y	11761011	11761111	100	region starts 1401439 bp after TTTY23 (+)	TTTY23 (+)	1401439
Y	10571468	10571632	164	region starts 211896 bp after TTTY23 (+)	TTTY23 (+)	211896
Y	10641352	10641486	134	region starts 281780 bp after TTTY23 (+)	TTTY23 (+)	281780
Y	10643487	10643595	108	region starts 283915 bp after TTTY23 (+)	TTTY23 (+)	283915
Y	10646074	10646255	181	region starts 286502 bp after TTTY23 (+)	TTTY23 (+)	286502
Y	10641754	10642135	381	region starts 282182 bp after TTTY23 (+)	TTTY23 (+)	282182	FREAC-4,FREAC-4,HNF-3be,HNF-3be,M00791.HNF-3,M00791.HNF-3,M00724.HNF-3alph,M01012.HNF3,M01012.HNF3
Y	10632144	10632595	451	region starts 272572 bp after TTTY23 (+)	TTTY23 (+)	272572	M00791.HNF-3,M00724.HNF-3alph,M01012.HNF3
Y	10646508	10646723	215	region starts 286936 bp after TTTY23 (+)	TTTY23 (+)	286936
Y	10632988	10633425	437	region starts 273416 bp after TTTY23 (+)	TTTY23 (+)	273416
Y	10631145	10631419	274	region starts 271573 bp after TTTY23 (+)	TTTY23 (+)	271573	M01012.HNF3
Y	11654910	11655071	161	region starts 1295338 bp after TTTY23 (+)	TTTY23 (+)	1295338
Y	10644881	10645061	180	region starts 285309 bp after TTTY23 (+)	TTTY23 (+)	285309
Y	10636692	10636858	166	region starts 277120 bp after TTTY23 (+)	TTTY23 (+)	277120	M00791.HNF-3,M01012.HNF3
Y	10647758	10647927	169	region starts 288186 bp after TTTY23 (+)	TTTY23 (+)	288186
Y	10636331	10636588	257	region starts 276759 bp after TTTY23 (+)	TTTY23 (+)	276759	FREAC-4
Y	10633562	10634159	597	region starts 273990 bp after TTTY23 (+)	TTTY23 (+)	273990
Y	10631676	10631998	322	region starts 272104 bp after TTTY23 (+)	TTTY23 (+)	272104	M00791.HNF-3,M00791.HNF-3,M00791.HNF-3,M00791.HNF-3,M00724.HNF-3alph,M01012.HNF3,M01012.HNF3
Y	10639487	10639857	370	region starts 279915 bp after TTTY23 (+)	TTTY23 (+)	279915	HNF-3be,HNF-3be,M01012.HNF3
Y	10635056	10635390	334	region starts 275484 bp after TTTY23 (+)	TTTY23 (+)	275484	M00192.GR
Y	11247802	11247984	182	region starts 888230 bp after TTTY23 (+)	TTTY23 (+)	888230	FREAC-4,M00791.HNF-3
Y	10630553	10630798	245	region starts 270981 bp after TTTY23 (+)	TTTY23 (+)	270981	M00791.HNF-3,M00791.HNF-3,M00791.HNF-3,M00791.HNF-3,M00724.HNF-3alph,M00724.HNF-3alph
Y	10629003	10630081	1078	region starts 269431 bp after TTTY23 (+)	TTTY23 (+)	269431	HNF-3be,M00791.HNF-3,M00791.HNF-3,M00791.HNF-3,M00791.HNF-3,M00791.HNF-3,M00724.HNF-3alph,M00724.HNF-3alph,M00724.HNF-3alph,M00724.HNF-3alph,M01012.HNF3,M01012.HNF3,M01012.HNF3,M01012.HNF3
15	41476147	41476247	100	intron of TUBGCP4 (+)	TUBGCP4 (+)	0
9	24813127	24813227	100	region ends 853160 bp before TUSC1 (-)	TUSC1 (-)	853160
3	139530675	139530777	102	intron of TXNDC6 (-)	TXNDC6 (-)	0	M00192.GR
3	139484513	139484628	115	intron of ARMC8 (+), intron of TXNDC6 (-)	TXNDC6 (-)	0	HNF-3be,HNF-3be,M00791.HNF-3,M00724.HNF-3alph,M01012.HNF3
4	70331237	70331402	165	region ends 49070 bp before UGT2B4 (-)	UGT2B4 (-)	49070	M00791.HNF-3
15	52892339	52892474	135	region starts 184240 bp after UNC13C (+)	UNC13C (+)	184240	M00192.GR
15	52176609	52176798	189	intron of UNC13C (+)	UNC13C (+)	0	M00791.HNF-3,M00724.HNF-3alph,M01012.HNF3
17	30502220	30502550	330	intron of UNC45B (+)	UNC45B (+)	0
4	96477161	96477270	109	intron of UNC5C (-)	UNC5C (-)	0	HNF-3be
18	100869	100969	100	region ends 47514 bp before USP14 (+)	USP14 (+)	47514
18	96936	97095	159	region ends 51388 bp before USP14 (+)	USP14 (+)	51388
18	100556	100735	179	region ends 47748 bp before USP14 (+)	USP14 (+)	47748
18	97443	97849	406	region ends 50634 bp before USP14 (+)	USP14 (+)	50634
18	101274	101695	421	region ends 46788 bp before USP14 (+)	USP14 (+)	46788
18	98018	99891	1873	region ends 48592 bp before USP14 (+)	USP14 (+)	48592
12	60991767	60991867	100	intron of USP15 (+)	USP15 (+)	0
4	8935162	8935297	135	region ends 692 bp before USP17 (+)	USP17 (+)	692
17	9529100	9529200	100	intron of USP43 (+)	USP43 (+)	0	M00192.GR
1	108126739	108126854	115	intron of VAV3 (-)	VAV3 (-)	0	HNF-3be,M00791.HNF-3,M00791.HNF-3,M00724.HNF-3alph,M00724.HNF-3alph,M00192.GR,M01012.HNF3
3	158485322	158485428	106	intron of VEPH1 (-)	VEPH1 (-)	0
9	79197245	79197363	118	intron of VPS13A (+)	VPS13A (+)	0
8	100541915	100542015	100	intron of VPS13B (+)	VPS13B (+)	0
8	100577265	100577461	196	intron of VPS13B (+)	VPS13B (+)	0	M00791.HNF-3,M00724.HNF-3alph
2	58161867	58161967	100	intron of VRK2 (+)	VRK2 (+)	0
7	54575982	54576082	100	region ends 1431 bp before VSTM2A (+)	VSTM2A (+)	1431	M00192.GR
16	22018225	22018325	100	intron of VWA3A (+)	VWA3A (+)	0
17	22502970	22503127	157	region ends 142106 bp before WSB1 (+)	WSB1 (+)	142106
17	22598678	22598778	100	region ends 46455 bp before WSB1 (+)	WSB1 (+)	46455	M00791.HNF-3,M00724.HNF-3alph,M01012.HNF3
17	22290539	22290639	100	region ends 354594 bp before WSB1 (+)	WSB1 (+)	354594
17	22289120	22289471	351	region ends 355762 bp before WSB1 (+)	WSB1 (+)	355762
16	76714636	76714736	100	intron of WWOX (+)	WWOX (+)	0
16	17607964	17608133	169	region starts 135724 bp after XYLT1 (-)	XYLT1 (-)	135724
3	184966022	184966180	158	intron of YEATS2 (+)	YEATS2 (+)	0	FREAC-4,M00481.AR,M00481.AR,M00791.HNF-3,M00192.GR,M00192.GR,M01012.HNF3
22	20392091	20392195	104	intron of YPEL1 (-)	YPEL1 (-)	0
5	113283267	113283367	100	region starts 324383 bp after YTHDC2 (+)	YTHDC2 (+)	324383
11	113539974	113540102	128	intron of ZBTB16 (+)	ZBTB16 (+)	0	M00481.AR,M00192.GR,M00192.GR,M00192.GR
11	113505998	113506142	144	intron of ZBTB16 (+)	ZBTB16 (+)	0	FREAC-4,M00791.HNF-3,M00724.HNF-3alph
11	113555236	113555542	306	intron of ZBTB16 (+)	ZBTB16 (+)	0	M00481.AR,M00481.AR,M00791.HNF-3,M00724.HNF-3alph,M00192.GR,M00192.GR,M00192.GR,M00192.GR,M00192.GR
9	124720233	124720378	145	contained within ZBTB26 (-)	ZBTB26 (-)	0
1	195433831	195433931	100	intron of ZBTB41 (-)	ZBTB41 (-)	0	FREAC-4,HNF-3be,M00791.HNF-3,M00724.HNF-3alph
11	129688511	129688611	100	intron of ZBTB44 (-)	ZBTB44 (-)	0
9	88209977	88210267	290	region starts 50787 bp after ZCCHC6 (-)	ZCCHC6 (-)	50787	FREAC-4,M00791.HNF-3,M00791.HNF-3,M00791.HNF-3,M00791.HNF-3,M00724.HNF-3alph,M00724.HNF-3alph,M00724.HNF-3alph,M01012.HNF3
11	19103551	19103651	100	intron of ZDHHC13 (+)	ZDHHC13 (+)	0
9	14604116	14604222	106	region ends 2811 bp before ZDHHC21 (-)	ZDHHC21 (-)	2811
16	71269372	71269564	192	region ends 104723 bp before ZFHX3 (-)	ZFHX3 (-)	104723
16	71581658	71581782	124	intron of ZFHX3 (-)	ZFHX3 (-)	0	M00192.GR,M00192.GR
8	106295787	106295887	100	region ends 104436 bp before ZFPM2 (+)	ZFPM2 (+)	104436
5	32406178	32406285	107	intron of ZFR (-)	ZFR (-)	0
X	136348041	136348302	261	region ends 127710 bp before ZIC3 (+)	ZIC3 (+)	127710
3	180182579	180182732	153	region ends 41487 bp before ZMAT3 (-)	ZMAT3 (-)	41487
20	51669707	51669807	100	region starts 36663 bp after ZNF217 (-)	ZNF217 (-)	36663
19	23976550	23976718	168	region ends 85098 bp before ZNF254 (+)	ZNF254 (+)	85098
5	71741377	71741477	100	region ends 33513 bp before ZNF366 (-)	ZNF366 (-)	33513
3	21660297	21660432	135	intron of ZNF385D (-)	ZNF385D (-)	0	M00192.GR
4	2985	3125	140	region ends 40102 bp before ZNF595 (+)	ZNF595 (+)	40102
4	31292	31467	175	region ends 11760 bp before ZNF595 (+)	ZNF595 (+)	11760
5	124761052	124761152	100	region starts 652347 bp after ZNF608 (-)	ZNF608 (-)	652347
3	42959181	42959281	100	region starts 23351 bp after ZNF662 (+)	ZNF662 (+)	23351
7	57553457	57553557	100	region starts 16249 bp after ZNF716 (+)	ZNF716 (+)	16249
7	57959897	57960030	133	region starts 422689 bp after ZNF716 (+)	ZNF716 (+)	422689
7	57999716	57999836	120	region starts 462508 bp after ZNF716 (+)	ZNF716 (+)	462508
7	58019197	58019369	172	region starts 481989 bp after ZNF716 (+)	ZNF716 (+)	481989
7	57998092	57998262	170	region starts 460884 bp after ZNF716 (+)	ZNF716 (+)	460884
7	58012545	58012724	179	region starts 475337 bp after ZNF716 (+)	ZNF716 (+)	475337
3	75860677	75860777	100	region ends 7942 bp before ZNF717 (-)	ZNF717 (-)	7942
3	75861728	75861828	100	region ends 6891 bp before ZNF717 (-)	ZNF717 (-)	6891
3	75842646	75842746	100	region ends 25973 bp before ZNF717 (-)	ZNF717 (-)	25973
3	75985721	75985823	102	region starts 68775 bp after ZNF717 (-)	ZNF717 (-)	68775	HNF-3be,M00791.HNF-3,M00724.HNF-3alph,M01012.HNF3
4	51619	51744	125	intron of ZNF595 (+), intron of ZNF718 (+)	ZNF718 (+)	0
4	51870	52042	172	intron of ZNF595 (+), intron of ZNF718 (+)	ZNF718 (+)	0
4	53286	53391	105	intron of ZNF595 (+), intron of ZNF718 (+)	ZNF718 (+)	0
7	30258954	30259055	101	region ends 31393 bp before ZNRF2 (+)	ZNRF2 (+)	31393
3	104936781	104936881	100	region starts 1255405 bp after ZPLD1 (+)	ZPLD1 (+)	1255405
10	57813762	57813902	140	region starts 22721 bp after ZWINT (-)	ZWINT (-)	22721
X	58507577	58507677	100	region starts 553784 bp after ZXDA (-)	ZXDA (-)	553784
X	58432904	58433090	186	region starts 479111 bp after ZXDA (-)	ZXDA (-)	479111
X	58577118	58577219	101	region starts 623325 bp after ZXDA (-)	ZXDA (-)	623325
X	58575082	58575208	126	region starts 621289 bp after ZXDA (-)	ZXDA (-)	621289
X	58577930	58578288	358	region starts 624137 bp after ZXDA (-)	ZXDA (-)	624137
