# Supplementary material for: Inhibition of p53 expression modifies the specificity of chromatin binding by the androgen receptor
Source: Oncotarget. 2012 Feb 29;3(2):183–94. doi: 10.18632/oncotarget.449 (PMC3326648; doi:10.18632/oncotarget.449)
Supplement: Supplementary file 3 [file oncotarget-03-183-s003.xls]

## Sheet: Sheet1
Table S3: Motif enrichment analysis of ChIP-Seq data prepared by CEAS
Guseva etal - Inhibition of p53 expression modifies the specificity of chromatin binding by the androgen receptor
