# Supplementary material for: Inhibition of p53 expression modifies the specificity of chromatin binding by the androgen receptor
Source: Oncotarget. 2012 Feb 29;3(2):183–94. doi: 10.18632/oncotarget.449 (PMC3326648; doi:10.18632/oncotarget.449)
Supplement: Supplementary file 4 [file oncotarget-03-183-s004.xls]

## Sheet: Sheet1
Table 4S. List of genes determined around or within peaks by CEAS
	LNCaP only	LNCaP+LNsip53	LNsip53 only
	A2BP1 (+)	AADAT (-)	AGPAT6 (+)
	AAGAB (-)	ABL1 (+)	ARNTL (+)
	ABAT (+)	ACADL (-)	ASH2L (+)
	ABCA1 (-)	ACPL2 (+)	BDP1 (+)
	ABCB5 (+)	ACSL3 (+)	C11orf54 (+)
	ABCC1 (+)	ACSM1 (-)	C12orf12 (-)
	ABCC2 (+)	ADAM2 (-)	C16orf80 (-)
	ABCC4 (-)	ADAM6 (-)	C17orf51 (-)
	ABCD3 (+)	ADAMTS5 (-)	C17orf58 (-)
	ABHD11 (-)	AFF4 (-)	C20orf107 (+)
	ABHD2 (+)	AGTR1 (+)	C2CD4B (-)
	ABI1 (-)	ALCAM (+)	C5orf27 (+)
	ABTB2 (-)	ALDH3A2 (+)	C6orf123 (-)
	ACAA1 (-)	ALG10 (+)	C6orf170 (-)
	ACACA (-)	ALG10B (+)	C6orf89 (+)
	ACBD6 (-)	ALOX15B (+)	CALCOCO2 (+)
	ACCN1 (-)	ALPK2 (-)	CAMK1G (+)
	ACER3 (+)	AMELX (+)	CASC4 (+)
	ACO1 (+)	ANGPT2 (-)	CASQ1 (+)
	ACOX3 (-)	ANKH (-)	CCBE1 (-)
	ACPP (+)	ANKRD20A3 (+)	CCDC47 (-)
	ACSL4 (-)	ANKRD26P1 (-)	CD101 (+)
	ACSM2B (-)	ANKRD7 (+)	CDH8 (-)
	ACSS3 (+)	ANXA1 (+)	CENPP (+)
	ACTBL2 (-)	AP3B1 (-)	CGNL1 (+)
	ACTL7B (-)	AP4S1 (+)	CKMT2 (+)
	ACTR3 (+)	API5 (+)	CREG1 (-)
	ACVR2A (+)	APP (-)	CTBP2 (-)
	ADAM10 (-)	AQP7P2 (-)	CTNNA1 (+)
	ADAM28 (+)	ARD1B (-)	CTPS (+)
	ADAM7 (+)	ARHGAP10 (+)	CUGBP2 (+)
	ADAMTS12 (-)	ASPH (-)	CUL5 (+)
	ADAMTS15 (+)	ASZ1 (-)	CXADRP2 (-)
	ADAMTS18 (-)	ATAD2 (-)	DDX58 (-)
	ADAMTS3 (-)	ATL3 (-)	DHX35 (+)
	ADAMTSL1 (+)	ATP11B (+)	DIAPH3 (-)
	ADAMTSL3 (+)	ATP4A (-)	DLX6AS (-)
	ADARB1 (+)	ATPBD4 (-)	DMXL1 (+)
	ADARB2 (-)	AVEN (-)	DOK5 (+)
	ADCY1 (+)	BAGE (-)	EDNRA (+)
	ADRA2A (+)	BAGE5 (-)	EFHC2 (-)
	ADRB2 (+)	BANK1 (+)	ENY2 (+)
	AFAP1L2 (-)	BATF (+)	EPB41L4A (-)
	AFF3 (-)	BCAP29 (+)	ERICH1 (-)
	AFG3L2 (-)	BCL6 (-)	ERO1L (-)
	AGBL1 (+)	BCL8 (-)	F11R (-)
	AGBL3 (+)	BEYLA (+)	F13B (-)
	AGGF1 (+)	BMPER (+)	FAM179B (+)
	AGR3 (-)	BMPR1A (+)	FAM198B (-)
	AGTPBP1 (-)	BRMS1L (+)	FAM19A4 (-)
	AHNAK (-)	BTBD9 (-)	FAM41C (-)
	AIDA (-)	BTG1 (-)	FLJ40330 (+)
	AIM1 (+)	C12orf75 (+)	FLJ43390 (+)
	AKAP1 (+)	C14orf145 (-)	FOXN4 (-)
	AKAP10 (-)	C14orf64 (-)	FRMD6 (+)
	AKAP12 (+)	C15orf53 (+)	GAPDH (+)
	AKAP5 (+)	C16orf54 (-)	GATM (-)
	AKAP6 (+)	C16orf72 (+)	GIGYF2 (+)
	AKAP7 (+)	C21orf99 (+)	GNS (-)
	AKR1B1 (-)	C22orf9 (-)	GPRIN2 (+)
	AKR1D1 (+)	C5 (-)	GRB10 (-)
	ALDH1A1 (-)	C5orf36 (-)	GRIP1 (-)
	ALDH1A3 (+)	C5orf46 (-)	GSTCD (+)
	ALDH1L1 (-)	C6orf106 (-)	GSTK1 (+)
	ALDH8A1 (-)	C7orf53 (+)	GSTM4 (+)
	ALDOB (-)	C8orf34 (+)	HECW1 (+)
	ALG8 (-)	C8orf37 (-)	HIST1H3D (-)
	ALK (-)	C9orf27 (-)	HSD11B1 (+)
	ALLC (+)	C9orf72 (-)	IPPK (-)
	ALPK3 (+)	CACNA1E (+)	IRX3 (-)
	AMACR (-)	CADM2 (+)	IRX4 (-)
	AMOTL1 (+)	CAPZA1 (+)	ISCA1L (-)
	ANAPC13 (-)	CARTPT (+)	KCNJ1 (-)
	ANGPT1 (-)	CBLN2 (-)	KCTD13 (-)
	ANGPT4 (-)	CCDC91 (+)	KIAA1644 (-)
	ANK2 (+)	CCT8L2 (-)	LAMB4 (-)
	ANK3 (-)	CD34 (-)	LILRA6 (-)
	ANKFN1 (+)	CDC14A (+)	LOC100009676 (+)
	ANKFY1 (-)	CDC27 (-)	LOC143188 (+)
	ANKRA2 (-)	CDC42BPA (-)	LOC286016 (+)
	ANKRD1 (-)	CDH10 (-)	LOC344967 (-)
	ANKRD29 (-)	CDH11 (-)	LRPAP1 (-)
	ANKRD31 (-)	CDH18 (-)	LSAMP (-)
	ANKRD44 (-)	CDH6 (+)	LYZL1 (+)
	ANKRD50 (-)	CDK1 (+)	MAGOH (-)
	ANKRD55 (-)	CDK14 (+)	MGC4473 (+)
	ANO3 (+)	CENPC1 (-)	MIR1978 (+)
	ANO4 (+)	CEP120 (-)	MIR423 (+)
	ANTXR2 (-)	CETN3 (-)	MIR620 (-)
	ANXA5 (-)	CFTR (+)	MOGAT2 (+)
	AOAH (-)	CHD7 (+)	MTRR (+)
	AP3S2 (-)	CHL1 (+)	NCRNA00203 (+)
	APBA1 (-)	CHN1 (-)	NDUFV2 (+)
	APBB2 (-)	CITED2 (-)	NHLH2 (-)
	APC (+)	CLNK (-)	NOTCH2 (-)
	APIP (-)	CNTN3 (-)	NVL (-)
	APOA4 (-)	CNTN5 (+)	PARK7 (+)
	APOO (-)	COL14A1 (+)	PCF11 (+)
	APPBP2 (-)	CORO2A (-)	PDCD6IP (+)
	ARAP2 (-)	COX18 (-)	PDIA4 (-)
	AREG (+)	CRADD (+)	PDP1 (+)
	ARGFXP2 (-)	CTNND2 (-)	PFDN1 (-)
	ARGLU1 (-)	CUX2 (+)	PFN2 (-)
	ARHGAP26 (+)	CWH43 (+)	PGM2L1 (-)
	ARHGAP5 (+)	CXCL13 (+)	PI4K2B (+)
	ARHGEF12 (+)	CXorf64 (+)	PIK3C2B (-)
	ARHGEF18 (+)	DAB2 (-)	PISD (-)
	ARHGEF3 (-)	DCC (+)	PTK2 (-)
	ARHGEF7 (+)	DEFB115 (+)	PTP4A2 (-)
	ARID5B (+)	DEFB133 (-)	PTPLAD1 (+)
	ARL4A (+)	DENND1B (-)	PTPRC (+)
	ARL4C (-)	DEPDC1 (-)	PTPRT (-)
	ARMC1 (-)	DEPDC6 (+)	RAB3C (+)
	ARMC3 (+)	DGCR6 (+)	RABGAP1 (+)
	ARMC9 (+)	DHX32 (-)	RBPMS (+)
	ARSK (+)	DLG2 (-)	RERG (-)
	ASB4 (+)	DNAJC1 (-)	RNF121 (+)
	ASCC3 (-)	DOCK4 (-)	RNF125 (+)
	ASXL2 (-)	DUSP4 (-)	RORB (+)
	ATAD2B (-)	EDARADD (+)	RPS24 (+)
	ATF6 (+)	EEPD1 (+)	SALL4 (-)
	ATF7 (-)	EFCAB1 (-)	SATB1 (-)
	ATG7 (+)	EHBP1 (+)	SCAI (-)
	ATM (+)	EIF3IP1 (-)	SCAND3 (-)
	ATP1B1 (+)	ELAVL2 (-)	SCHIP1 (+)
	ATP6V0E1 (+)	ELTD1 (-)	SCN1A (-)
	ATP6V1G1 (+)	EMB (-)	SEC16A (-)
	ATP8A1 (-)	EMP2 (-)	SERPINC1 (-)
	ATP8B2 (+)	EPHA3 (+)	SGCB (-)
	ATRNL1 (+)	EPHA6 (+)	SGK196 (+)
	ATRX (-)	EPSTI1 (-)	SGMS1 (-)
	ATXN10 (+)	ERC1 (+)	SGPL1 (+)
	ATXN2 (-)	ERN1 (-)	SHISA6 (+)
	AUH (-)	ESYT2 (-)	SIL1 (-)
	B3GALNT1 (-)	ETAA1 (+)	SIPA1L3 (+)
	B3GALT2 (-)	ETV1 (-)	SKAP2 (-)
	B3GAT1 (-)	EVL (+)	SKIV2L2 (+)
	B3GNT6 (+)	EYA4 (+)	SLC14A1 (+)
	B4GALT1 (-)	F5 (-)	SLC25A46 (+)
	B4GALT6 (-)	FAM107B (-)	SLC35F5 (-)
	BAI3 (+)	FAM110B (+)	SLC38A1 (-)
	BANP (+)	FAM13A (-)	SMC5 (+)
	BARD1 (-)	FAM174B (-)	SMG1 (-)
	BARX1 (-)	FAM176A (-)	SPAG17 (-)
	BARX2 (+)	FAM181B (-)	SST (-)
	BASE (+)	FAM27C (+)	SUPT4H1 (-)
	BASP1 (+)	FAM86B2 (-)	SVIL (-)
	BBOX1 (+)	FANK1 (+)	TAF1A (-)
	BBS4 (+)	FAT4 (+)	TAS2R16 (-)
	BCAS3 (+)	FBXO28 (+)	TCF4 (-)
	BCHE (-)	FBXO38 (+)	TGFBR2 (+)
	BCL10 (-)	FHIT (-)	TGM7 (-)
	BCL11B (-)	FIBIN (+)	TGS1 (+)
	BCL2L1 (-)	FKSG73 (+)	TMEM18 (-)
	BCL9 (+)	FLJ35024 (-)	TMEM195 (-)
	BCORL2 (-)	FLJ36000 (+)	TMEM63A (-)
	BEND5 (-)	FLRT2 (+)	TMEM9 (-)
	BFAR (+)	FLRT3 (-)	TNRC6C (+)
	BICD1 (+)	FOLH1 (-)	TP53TG3 (+)
	BLK (+)	FOXD4L5 (-)	TPRA1 (-)
	BLNK (-)	FOXP1 (-)	TTC18 (-)
	BMP2K (+)	FRG1 (+)	TUBGCP4 (+)
	BMPR1B (+)	FRG1B (+)	TUSC1 (-)
	BMPR2 (+)	FRG2C (+)	VRK2 (+)
	BMS1 (+)	FRMD4A (-)	VSTM2A (+)
	BNC2 (-)	FRYL (-)	VWA3A (+)
	BRD2 (+)	FTO (+)	YTHDC2 (+)
	BRP44 (-)	GADD45G (+)	ZBTB26 (-)
	BRWD2 (+)	GALC (-)	ZBTB41 (-)
	BTBD3 (+)	GALNT2 (+)	ZDHHC21 (-)
	BTC (-)	GCET2 (-)	ZFPM2 (+)
	BUB3 (+)	GDI2 (-)	ZFR (-)
	BVES (-)	GGT3P (-)	ZMAT3 (-)
	C10orf104 (+)	GLCCI1 (+)	ZNF217 (-)
	C10orf11 (+)	GNLY (+)	ZNF366 (-)
	C10orf113 (-)	GOLGA4 (+)	ZNF662 (+)
	C10orf118 (-)	GOLGA6L6 (-)
	C10orf122 (-)	GPHN (+)
	C10orf40 (-)	GPR21 (+)
	C11orf53 (+)	GREB1 (+)
	C11orf70 (+)	GRHL2 (+)
	C11orf93 (+)	GRM7 (+)
	C12orf42 (-)	GTDC1 (-)
	C12orf65 (+)	GUCY1A2 (-)
	C12orf74 (+)	GULP1 (+)
	C13orf1 (-)	GUSBL2 (-)
	C13orf33 (+)	HCN1 (-)
	C14orf132 (+)	HEATR6 (-)
	C14orf143 (-)	HFM1 (-)
	C14orf147 (-)	HGSNAT (+)
	C14orf23 (+)	HINT1 (-)
	C14orf33 (-)	HPSE2 (-)
	C14orf50 (+)	HRNBP3 (-)
	C15orf41 (+)	HYDIN (-)
	C15orf43 (+)	HYLS1 (+)
	C15orf54 (+)	IMMP2L (-)
	C17orf54 (-)	IMPG1 (-)
	C17orf67 (-)	INPP4B (-)
	C17orf76 (-)	INTS10 (+)
	C17orf81 (+)	INTU (+)
	C17orf82 (+)	IPMK (-)
	C18orf1 (+)	IPO8 (-)
	C18orf54 (+)	IRS1 (-)
	C19orf2 (+)	IRS4 (-)
	C1orf116 (-)	IRX5 (+)
	C1orf168 (-)	ISL1 (+)
	C1orf201 (-)	ISPD (-)
	C1orf21 (+)	JARID2 (+)
	C1orf26 (+)	JMJD1C (-)
	C1orf87 (-)	KCND2 (+)
	C1QTNF3 (-)	KCNMA1 (-)
	C20orf12 (-)	KDM4B (+)
	C20orf191 (-)	KGFLP1 (+)
	C20orf26 (+)	KHDRBS2 (-)
	C20orf72 (+)	KIAA1217 (+)
	C20orf94 (+)	KIAA1370 (-)
	C21orf130 (-)	KIAA1715 (-)
	C21orf131 (-)	KLF4 (-)
	C21orf34 (+)	KLHL29 (+)
	C21orf66 (-)	KRR1 (-)
	C22orf30 (-)	KRT80 (-)
	C2orf58 (+)	LAMA3 (+)
	C2orf76 (-)	LCOR (+)
	C2orf86 (-)	LECT2 (-)
	C2orf88 (+)	LGMN (-)
	C3orf15 (+)	LIMCH1 (+)
	C3orf55 (+)	LOC100101266 (-)
	C3orf58 (+)	LOC100128023 (-)
	C3orf59 (-)	LOC100128554 (+)
	C3orf77 (+)	LOC100128811 (-)
	C3orf79 (+)	LOC100130000 (+)
	C4orf11 (-)	LOC100130581 (-)
	C4orf33 (+)	LOC100169752 (+)
	C4orf34 (-)	LOC144776 (-)
	C4orf37 (-)	LOC146481 (-)
	C4orf39 (+)	LOC148189 (-)
	C4orf45 (-)	LOC253724 (-)
	C4orf52 (+)	LOC285194 (+)
	C5orf15 (-)	LOC285847 (-)
	C5orf37 (-)	LOC390858 (+)
	C5orf42 (-)	LOC399744 (+)
	C6orf105 (-)	LOC400804 (-)
	C6orf173 (+)	LOC441666 (-)
	C6orf182 (+)	LOC442421 (+)
	C6orf222 (-)	LOC643955 (-)
	C7orf10 (+)	LOC645166 (+)
	C7orf25 (-)	LOC646813 (+)
	C8orf31 (+)	LOC647121 (+)
	C8orf4 (+)	LOC653548 (+)
	C8orf46 (+)	LOC654342 (-)
	C8orf47 (+)	LOC728411 (+)
	C8orf71 (+)	LOC728723 (+)
	C8orf75 (-)	LPHN2 (+)
	C8orf83 (-)	LRFN5 (+)
	C9orf11 (-)	LRRFIP2 (-)
	C9orf122 (+)	LUZP2 (+)
	C9orf130 (-)	MAMDC2 (+)
	C9orf150 (+)	MAN1A1 (-)
	C9orf152 (-)	MAP9 (-)
	C9orf3 (+)	MARCKS (+)
	C9orf46 (-)	MAT2B (+)
	C9orf70 (+)	MBNL1 (+)
	C9orf82 (-)	MBOAT2 (-)
	CA10 (-)	MCTP1 (-)
	CA12 (-)	MCTP2 (+)
	CABLES1 (+)	MDH2 (+)
	CACNA1C (+)	MEAF6 (-)
	CACNA2D1 (-)	MED13L (-)
	CACNA2D3 (+)	MET (+)
	CADPS2 (-)	MGC21881 (+)
	CALM1 (+)	MGC45800 (-)
	CALM2 (-)	MIPEP (-)
	CALML5 (-)	MIR135A2 (+)
	CAMK1 (-)	MIR17HG (+)
	CAMKK2 (-)	MIR1826 (+)
	CAMP (+)	MIR1973 (+)
	CAMSAP1L1 (+)	MIR1974 (-)
	CAP2 (+)	MIR1977 (-)
	CAPN7 (+)	MIR2052 (+)
	CAPZB (-)	MIR570 (+)
	CARD18 (-)	MIR583 (+)
	CASP2 (+)	MIR663 (-)
	CATSPERB (-)	MIR663B (-)
	CBFA2T2 (+)	MITF (+)
	CBLB (-)	MKI67 (-)
	CBR4 (-)	MKRN3 (+)
	CBWD5 (-)	MLL3 (-)
	CBY3 (-)	MMAA (+)
	CCDC123 (-)	MME (+)
	CCDC141 (-)	MRPS33 (-)
	CCDC147 (+)	MSH3 (+)
	CCDC18 (+)	MTHFS (-)
	CCDC46 (-)	MTIF3 (-)
	CCDC53 (-)	MTMR9 (+)
	CCDC54 (+)	MYBPC1 (+)
	CCDC57 (-)	NAALADL2 (+)
	CCDC74A (+)	NAF1 (-)
	CCDC88A (-)	NAMPT (-)
	CCDC88C (-)	NAT1 (+)
	CCK (-)	NAV3 (+)
	CCL1 (-)	NCAPG2 (-)
	CCNH (-)	NCEH1 (-)
	CCNL1 (-)	NCOR1 (-)
	CCT6B (-)	NCRNA00161 (+)
	CD180 (-)	NCRNA00164 (-)
	CD55 (+)	NDUFAF2 (+)
	CD83 (+)	NDUFB4 (+)
	CD86 (+)	NEGR1 (-)
	CD93 (-)	NEK7 (+)
	CDC42EP3 (-)	NFIB (-)
	CDC7 (+)	NHSL1 (-)
	CDH1 (+)	NKAIN3 (+)
	CDH12 (-)	NLGN1 (+)
	CDH13 (+)	NOTCH2NL (+)
	CDH19 (-)	NR1D2 (+)
	CDH4 (+)	NT5C1B (-)
	CDH7 (+)	NT5DC1 (+)
	CDH9 (-)	NTM (+)
	CDK19 (-)	NTRK2 (+)
	CDK7 (+)	NUCKS1 (-)
	CDKAL1 (+)	NUF2 (+)
	CDKL1 (-)	NUFIP1 (-)
	CDKN2BAS (+)	ODZ2 (+)
	CDS2 (+)	ODZ4 (-)
	CDV3 (+)	OR11H12 (+)
	CDYL (+)	OR4A47 (+)
	CDYL2 (-)	OR4A5 (-)
	CENPE (-)	OR4C46 (+)
	CENPF (+)	OR7E156P (+)
	CEP110 (+)	PABPC4L (-)
	CEP350 (+)	PARN (-)
	CHD6 (-)	PBX3 (+)
	CHD9 (+)	PCA3 (+)
	CHKA (-)	PCBD2 (+)
	CHMP2B (+)	PCNX (+)
	CHN2 (+)	PDE3A (+)
	CHORDC1 (-)	PDE4DIP (-)
	CHP (+)	PDIK1L (+)
	CHRDL1 (-)	PDLIM5 (+)
	CHRM3 (+)	PGM5P2 (-)
	CHRNA2 (-)	PHB (-)
	CHRNA7 (+)	PHF14 (+)
	CHST11 (+)	PHF17 (+)
	CHSY1 (-)	PID1 (-)
	CHSY3 (+)	PIGY (-)
	CKAP5 (-)	PIK3C3 (+)
	CLASP2 (-)	PIK3R1 (+)
	CLDN1 (-)	PKP4 (+)
	CLDN8 (-)	PLA2G4A (+)
	CLIC5 (-)	PLCB1 (+)
	CLOCK (-)	PLEKHF2 (+)
	CLPP (+)	PLK2 (-)
	CLPTM1L (-)	PLOD2 (-)
	CLTC (+)	PLXDC2 (+)
	CLU (-)	PMEPA1 (-)
	CMPK2 (-)	PMF1 (+)
	CMTM8 (+)	POT1 (-)
	CNBD1 (+)	POTEA (+)
	CNGB3 (-)	PPARGC1A (-)
	CNN3 (-)	PPEF2 (-)
	CNOT2 (+)	PPFIA2 (-)
	CNRIP1 (-)	PPIAL4G (-)
	CNTLN (+)	PPP3CA (-)
	CNTN4 (+)	PPP3R2 (-)
	CNTNAP2 (+)	PPPDE1 (+)
	CNTNAP4 (+)	PPYR1 (+)
	CNTNAP5 (+)	PRAGMIN (-)
	COBL (-)	PRICKLE2 (-)
	COBLL1 (-)	PRIM2 (+)
	COG6 (+)	PRR16 (+)
	COL24A1 (-)	PRR5 (+)
	COL4A1 (-)	PRR5L (+)
	COL4A5 (+)	PRUNE2 (-)
	COL6A3 (-)	PSD3 (-)
	COMMD10 (+)	PSMD14 (+)
	COPS8 (+)	PTPRQ (+)
	CORIN (-)	PVRL3 (+)
	CPAMD8 (-)	RAB31 (+)
	CPB1 (+)	RALGAPA2 (-)
	CPEB3 (-)	RARB (+)
	CPSF7 (-)	RASEF (-)
	CRBN (-)	RBPJ (+)
	CREB3L1 (+)	RIN2 (+)
	CRIM1 (+)	RIPK2 (+)
	CRISP2 (-)	RIT2 (-)
	CRISPLD1 (+)	ROBO1 (-)
	CRISPLD2 (+)	ROCK1 (-)
	CRTC1 (+)	ROR1 (+)
	CRYBG3 (+)	RPH3AL (-)
	CSGALNACT1 (-)	RYR2 (+)
	CSMD2 (-)	SCCPDH (+)
	CSNK1A1 (-)	SEC14L2 (+)
	CSNK1G3 (+)	SEC22B (+)
	CSRNP1 (-)	SEC24D (-)
	CSRP2 (-)	SEMA3C (-)
	CTAGE1 (-)	SEMA3D (-)
	CTBP1 (-)	SENP5 (+)
	CTNNA2 (+)	SEPP1 (-)
	CTNNBIP1 (-)	SFRS1 (-)
	CTNND1 (+)	SFRS12 (+)
	CTTNBP2 (-)	SHANK2 (-)
	CUL2 (-)	SI (-)
	CUX1 (+)	SIPA1L2 (-)
	CWC22 (-)	SLC13A1 (-)
	CWF19L2 (-)	SLC25A33 (+)
	CXCL1 (+)	SLC36A1 (+)
	CXCR6 (+)	SLC36A4 (-)
	CXCR7 (+)	SLC38A2 (-)
	CXorf51 (+)	SLC39A11 (-)
	CYB5A (-)	SLC44A3 (+)
	CYB5R3 (-)	SLC45A1 (+)
	CYLC2 (+)	SLC5A12 (-)
	CYorf15A (+)	SLCO4C1 (-)
	CYP3A43 (+)	SLCO5A1 (-)
	CYP4F22 (+)	SNAI2 (-)
	CYP7B1 (-)	SNX16 (-)
	CYTH3 (-)	SOX11 (+)
	CYTSB (+)	SOX6 (-)
	DAAM1 (+)	SPIN4 (-)
	DAAM2 (+)	SPRY3 (+)
	DACT1 (+)	SPSB1 (+)
	DAGLA (+)	ST3GAL1 (-)
	DAOA (+)	ST6GALNAC5 (+)
	DAPK1 (+)	ST8SIA4 (-)
	DAPL1 (+)	STAG3L4 (+)
	DARS (-)	STEAP2 (+)
	DCLK2 (+)	STK3 (-)
	DCN (-)	STK39 (-)
	DCUN1D1 (-)	STRN3 (-)
	DCUN1D3 (-)	SYCP2L (+)
	DCUN1D5 (-)	SYT1 (+)
	DDAH1 (-)	TACC2 (+)
	DDC (-)	TANC2 (+)
	DDHD1 (-)	TARS (+)
	DDIT4 (+)	TBC1D14 (+)
	DDX60 (-)	TBC1D4 (-)
	DEC1 (+)	TBCEL (+)
	DENND1A (-)	TECRL (-)
	DENND5B (-)	TEKT4 (+)
	DGKB (-)	TES (+)
	DGKG (-)	TFAP2A (-)
	DGKI (-)	TGFB2 (+)
	DHFR (-)	THOC5 (-)
	DHODH (+)	THRB (-)
	DIO2 (-)	TLE1 (-)
	DIP2B (+)	TM2D1 (-)
	DIRAS2 (-)	TM9SF3 (-)
	DIRC3 (-)	TMEM100 (-)
	DIS3L2 (+)	TMEM106A (+)
	DISC1 (+)	TMEM126B (+)
	DISP1 (+)	TMEM60 (-)
	DLEC1 (+)	TOR1AIP1 (+)
	DLEU7 (-)	TPM1 (+)
	DLG5 (-)	TPTE (-)
	DMRTA1 (+)	TRHDE (+)
	DMXL2 (-)	TRIB2 (+)
	DNAH14 (+)	TRIM35 (-)
	DNAH5 (-)	TRIM48 (+)
	DNAH6 (+)	TRIM68 (-)
	DNAH8 (+)	TRPM3 (-)
	DNAJB3 (-)	TRPS1 (-)
	DNAJB4 (+)	TSG1 (+)
	DNAJB9 (+)	TTC12 (+)
	DNAL1 (+)	TTTY15 (+)
	DNASE2B (+)	TTTY23 (+)
	DNM1L (+)	TXNDC6 (-)
	DOCK1 (+)	UGT2B4 (-)
	DOCK2 (+)	UNC13C (+)
	DOCK5 (+)	UNC45B (+)
	DOCK7 (-)	UNC5C (-)
	DOCK8 (+)	USP14 (+)
	DOPEY1 (+)	USP15 (+)
	DPP4 (-)	USP17 (+)
	DPT (-)	USP43 (+)
	DPYD (-)	VAV3 (-)
	DRD3 (-)	VEPH1 (-)
	DRGX (-)	VPS13A (+)
	DSC3 (-)	VPS13B (+)
	DSCAM (-)	WSB1 (+)
	DSE (+)	WWOX (+)
	DSEL (-)	XYLT1 (-)
	DSG1 (+)	YEATS2 (+)
	DSG4 (+)	YPEL1 (-)
	DTL (+)	ZBTB16 (+)
	DTWD2 (-)	ZBTB44 (-)
	DUOX1 (+)	ZCCHC6 (-)
	DUSP10 (-)	ZDHHC13 (+)
	DUSP19 (+)	ZFHX3 (-)
	DUSP27 (+)	ZIC3 (+)
	DYNC1I1 (+)	ZNF254 (+)
	DYNC1I2 (+)	ZNF385D (-)
	DYNC2H1 (+)	ZNF595 (+)
	E2F7 (-)	ZNF608 (-)
	EBF2 (-)	ZNF716 (+)
	EDC3 (-)	ZNF717 (-)
	EDEM1 (+)	ZNF718 (+)
	EEF2K (+)	ZNRF2 (+)
	EFCAB6 (-)	ZPLD1 (+)
	EFCAB7 (+)	ZWINT (-)
	EFHB (-)	ZXDA (-)
	EFNA1 (+)
	EFNA5 (-)
	EGFLAM (+)
	EGFR (+)
	EHD4 (-)
	EHF (+)
	EIF2AK1 (-)
	EIF3H (-)
	EIF4E (-)
	ELAVL4 (+)
	ELF2 (-)
	ELL2 (-)
	ELOVL7 (-)
	ELP4 (+)
	EMCN (-)
	EMID2 (+)
	EML1 (+)
	EML5 (-)
	ENOX1 (-)
	ENOX2 (-)
	ENPEP (+)
	ENTHD1 (-)
	EPB41L4B (-)
	EPHA1 (-)
	EPHA4 (-)
	EPHA5 (-)
	EPHA7 (-)
	EPHB1 (+)
	EPHX1 (+)
	EPM2A (-)
	EPN1 (+)
	EPN2 (+)
	EPRS (-)
	ERBB4 (-)
	ERCC6 (-)
	ERO1LB (-)
	ERP44 (-)
	ERRFI1 (-)
	ESF1 (-)
	ESRRB (+)
	ESRRG (-)
	ETF1 (-)
	ETFA (-)
	ETNK1 (+)
	ETV3 (-)
	ETV6 (+)
	EVX2 (-)
	EXOC4 (+)
	EXOC6 (+)
	EYA1 (-)
	EYA2 (+)
	EYA3 (-)
	F9 (+)
	FABP5 (+)
	FABP7 (+)
	FAM105A (+)
	FAM10A4 (+)
	FAM114A1 (+)
	FAM118B (+)
	FAM129A (-)
	FAM134B (-)
	FAM13C (-)
	FAM149A (+)
	FAM155A (-)
	FAM169A (-)
	FAM170A (+)
	FAM171A1 (-)
	FAM175B (+)
	FAM190A (+)
	FAM193A (+)
	FAM19A2 (-)
	FAM20C (+)
	FAM38B (-)
	FAM3B (+)
	FAM3C (-)
	FAM43A (+)
	FAM47C (+)
	FAM49A (-)
	FAM5C (-)
	FAM65B (-)
	FAM66A (+)
	FAM71C (+)
	FAM81A (+)
	FAM82A1 (+)
	FAM92A1 (+)
	FAM9B (-)
	FANCL (-)
	FAR2 (+)
	FASTKD2 (+)
	FAT1 (-)
	FBN1 (-)
	FBN2 (-)
	FBP1 (-)
	FBXL17 (-)
	FBXL4 (-)
	FBXL5 (-)
	FBXL7 (+)
	FBXO15 (-)
	FBXO46 (-)
	FBXW2 (-)
	FCF1 (+)
	FCHSD2 (-)
	FEM1C (-)
	FER (+)
	FERD3L (-)
	FERMT2 (-)
	FGD4 (+)
	FGF7 (+)
	FGGY (+)
	FHDC1 (+)
	FIG4 (+)
	FIGN (-)
	FILIP1L (-)
	FKBP5 (-)
	FLG2 (-)
	FLJ13197 (-)
	FLJ22536 (+)
	FLJ32810 (+)
	FLJ37543 (+)
	FLJ42709 (-)
	FLJ43663 (-)
	FLJ43950 (+)
	FLNB (+)
	FMN1 (-)
	FN1 (-)
	FNBP1L (+)
	FNDC3B (+)
	FNIP2 (+)
	FOXB1 (+)
	FOXG1 (+)
	FOXJ2 (+)
	FOXN2 (+)
	FOXN3 (-)
	FOXO3 (+)
	FOXP2 (+)
	FREM3 (-)
	FRMD4B (-)
	FRRS1 (-)
	FSCB (-)
	FSHR (-)
	FSIP1 (-)
	FSTL5 (-)
	FTMT (+)
	FURIN (+)
	FUT8 (+)
	FUT9 (+)
	FZD1 (+)
	FZD8 (-)
	GAB1 (+)
	GABRB2 (-)
	GABRB3 (-)
	GABRG1 (-)
	GABRG3 (+)
	GADD45B (+)
	GALNT3 (-)
	GALNTL5 (+)
	GALNTL6 (+)
	GALR1 (+)
	GANC (+)
	GAPT (+)
	GAS2 (+)
	GAS7 (-)
	GATA3 (+)
	GATA6 (+)
	GBE1 (-)
	GBF1 (+)
	GCG (-)
	GCLC (-)
	GDA (+)
	GGA2 (-)
	GHR (+)
	GHRHR (+)
	GIPC2 (+)
	GK2 (-)
	GLDC (-)
	GLDN (+)
	GLI3 (-)
	GLRX2 (-)
	GLRX3 (+)
	GLUD1 (-)
	GLYATL2 (-)
	GMDS (-)
	GMNN (+)
	GNA12 (-)
	GNAI1 (+)
	GNAI3 (+)
	GNAT3 (-)
	GNPDA2 (-)
	GOLPH3 (-)
	GOLSYN (-)
	GPAM (-)
	GPATCH2 (-)
	GPC5 (+)
	GPD1L (+)
	GPR125 (-)
	GPR126 (+)
	GPR128 (+)
	GPR149 (-)
	GPR158 (+)
	GPR37 (-)
	GPR65 (+)
	GPR98 (+)
	GPRIN3 (-)
	GRAMD3 (+)
	GREB1L (+)
	GRHL1 (+)
	GRIA4 (+)
	GRIK1 (-)
	GRIK2 (+)
	GRINL1A (+)
	GRXCR1 (+)
	GSC (-)
	GSDMC (-)
	GSPT1 (-)
	GTF2E2 (-)
	GTSF1 (-)
	GUCY1A3 (+)
	GUCY2C (-)
	GYG1 (+)
	HAAO (-)
	HAND2 (-)
	HAO2 (+)
	HAPLN2 (+)
	HDAC9 (+)
	HDGFL1 (+)
	HEBP2 (+)
	HEPACAM2 (-)
	HERC3 (+)
	HERC4 (-)
	HERPUD2 (-)
	HES2 (-)
	HEY2 (+)
	HGD (-)
	HHIPL2 (-)
	HHLA2 (+)
	HIF1A (+)
	HIPK2 (-)
	HISPPD1 (+)
	HIST1H2BJ (-)
	HLA-DMB (-)
	HLX (+)
	HMCN1 (+)
	HMGCLL1 (-)
	HMGXB4 (+)
	HNF4G (+)
	HNMT (+)
	HOMER2 (-)
	HOOK3 (+)
	HOPX (-)
	HOXA1 (-)
	HPGD (-)
	HPGDS (-)
	HRH2 (+)
	HRH4 (+)
	HRNR (-)
	HS1BP3 (-)
	HS3ST1 (-)
	HS3ST5 (-)
	HS6ST3 (+)
	HSD17B13 (-)
	HSD17B6 (+)
	HSD3B1 (+)
	HSP90AB2P (+)
	HSPA4 (+)
	HSPBAP1 (-)
	HTR2C (+)
	HTR7 (-)
	HULC (+)
	ID4 (+)
	IFLTD1 (-)
	IFNB1 (-)
	IFT57 (-)
	IGF1 (-)
	IGF1R (+)
	IGFBP3 (-)
	IGFBP7 (-)
	IKZF2 (-)
	IL10RB (+)
	IL1R1 (+)
	IL1RAP (+)
	IL1RAPL1 (+)
	IL31RA (+)
	IL6R (+)
	IL7 (-)
	IL8 (+)
	ILDR1 (-)
	IMPG2 (-)
	INO80C (-)
	INSC (+)
	INSIG2 (+)
	INSL6 (-)
	INTS7 (-)
	INVS (+)
	IP6K3 (-)
	IPO7 (+)
	IPW (+)
	IQGAP2 (+)
	IQUB (-)
	IRAK1BP1 (+)
	IRF2 (-)
	IRS2 (-)
	IRX2 (-)
	ITFG1 (-)
	ITGB3 (+)
	ITGB3BP (-)
	ITGB8 (+)
	ITIH5 (-)
	ITPR2 (-)
	JAG1 (-)
	JAZF1 (-)
	JMJD7-PLA2G4B (+)
	KALRN (+)
	KBTBD8 (+)
	KC6 (-)
	KCMF1 (+)
	KCNAB1 (+)
	KCNC2 (-)
	KCNE4 (+)
	KCNG1 (-)
	KCNH5 (-)
	KCNH8 (+)
	KCNJ2 (+)
	KCNJ3 (+)
	KCNJ5 (+)
	KCNK1 (+)
	KCNMB2 (+)
	KCNN2 (+)
	KCNS2 (+)
	KCNU1 (+)
	KCTD9 (-)
	KDM4A (+)
	KDM6A (+)
	KIAA0040 (-)
	KIAA0146 (+)
	KIAA0355 (+)
	KIAA0406 (-)
	KIAA0556 (+)
	KIAA0564 (-)
	KIAA0586 (+)
	KIAA0802 (+)
	KIAA1026 (+)
	KIAA1267 (-)
	KIAA1409 (+)
	KIAA1486 (+)
	KIAA1712 (+)
	KIF2A (+)
	KITLG (-)
	KLF2 (+)
	KLF6 (-)
	KLF7 (-)
	KLHL20 (+)
	KLHL3 (-)
	KLHL31 (-)
	KLK15 (-)
	KLK2 (+)
	KLK3 (+)
	KLKP1 (-)
	KRT4 (-)
	KRTAP22-2 (-)
	KTN1 (+)
	KY (-)
	KYNU (+)
	LACTB2 (-)
	LAMA1 (-)
	LAMC1 (+)
	LARS2 (+)
	LCLAT1 (+)
	LCP1 (-)
	LCTL (-)
	LDLRAD3 (+)
	LEKR1 (+)
	LEMD3 (+)
	LEO1 (-)
	LEP (+)
	LEPR (+)
	LGALS3 (+)
	LGR4 (-)
	LIFR (-)
	LIMD1 (+)
	LIN28 (+)
	LIPC (+)
	LMBR1 (-)
	LMNB1 (+)
	LMO3 (-)
	LMO4 (+)
	LMO7 (+)
	LMX1A (-)
	LMX1B (+)
	LNPEP (+)
	LOC100128164 (-)
	LOC100129066 (+)
	LOC100129716 (+)
	LOC100130426 (+)
	LOC100131496 (+)
	LOC100133308 (-)
	LOC100133469 (+)
	LOC100133920 (+)
	LOC100192378 (-)
	LOC100302640 (-)
	LOC127841 (-)
	LOC145474 (+)
	LOC145820 (+)
	LOC145837 (+)
	LOC256880 (+)
	LOC283050 (-)
	LOC284688 (-)
	LOC284900 (+)
	LOC285419 (+)
	LOC285780 (-)
	LOC286135 (+)
	LOC286467 (-)
	LOC338758 (+)
	LOC339788 (-)
	LOC340357 (-)
	LOC388965 (+)
	LOC400940 (+)
	LOC401093 (-)
	LOC401397 (-)
	LOC441204 (+)
	LOC552889 (+)
	LOC644669 (-)
	LOC647309 (-)
	LOC647946 (-)
	LOC727677 (-)
	LOC728402 (+)
	LOC728448 (-)
	LOC728606 (-)
	LOC728643 (-)
	LOC729467 (-)
	LONP2 (+)
	LPAR3 (-)
	LPGAT1 (-)
	LPHN3 (+)
	LPP (+)
	LRBA (-)
	LRIG1 (-)
	LRIG3 (-)
	LRP12 (-)
	LRP1B (-)
	LRRC1 (+)
	LRRC16A (+)
	LRRC17 (+)
	LRRC28 (+)
	LRRC37A (+)
	LRRC3B (+)
	LRRC4C (-)
	LRRC7 (+)
	LRRIQ4 (+)
	LRRN3 (+)
	LRRTM1 (-)
	LRRTM4 (-)
	LSM3 (+)
	LY86 (+)
	LYPLAL1 (+)
	LYRM4 (-)
	LYZL4 (-)
	MAB21L2 (+)
	MACC1 (-)
	MACROD2 (+)
	MAF (-)
	MAFB (-)
	MAGI1 (-)
	MAK10 (+)
	MALT1 (+)
	MAML2 (-)
	MAML3 (-)
	MANBAL (+)
	MAOA (+)
	MAOB (-)
	MAP1B (+)
	MAP1LC3B2 (+)
	MAP2K4 (+)
	MAP3K5 (-)
	MAP4 (-)
	MAP4K4 (+)
	MAP6 (-)
	MAP7D1 (+)
	MAPK4 (+)
	MAPK6 (+)
	MAPKAP1 (-)
	MAPRE1 (+)
	MARCH10 (-)
	MAST4 (+)
	MBL2 (-)
	MBOAT1 (-)
	MCOLN2 (-)
	MCPH1 (+)
	MDFIC (+)
	MECOM (-)
	MED12L (+)
	MED27 (-)
	MEF2C (-)
	MEG3 (+)
	MEGF10 (+)
	MEIS1 (+)
	MEMO1 (-)
	MEP1A (+)
	MERTK (+)
	METT5D1 (+)
	METTL8 (-)
	MGC26597 (+)
	MGST1 (+)
	MICAL2 (+)
	MIPOL1 (+)
	MIR1-2 (-)
	MIR1203 (-)
	MIR1204 (+)
	MIR1246 (-)
	MIR1274A (+)
	MIR1297 (-)
	MIR1324 (+)
	MIR137 (-)
	MIR147 (-)
	MIR148A (-)
	MIR181B1 (-)
	MIR186 (-)
	MIR190 (+)
	MIR199A2 (-)
	MIR30D (-)
	MIR32 (-)
	MIR383 (-)
	MIR492 (+)
	MIR548C (+)
	MIR548F4 (-)
	MIR548H2 (-)
	MIR548H3 (+)
	MIR572 (+)
	MKL2 (+)
	MKLN1 (+)
	MKRN1 (-)
	MLL (+)
	MLLT3 (-)
	MMP16 (-)
	MMP20 (-)
	MMP24 (+)
	MMP7 (-)
	MOBKL1A (+)
	MOBP (+)
	MPDZ (-)
	MPHOSPH6 (-)
	MPRIP (+)
	MRGPRD (-)
	MRPL1 (+)
	MRPL32 (+)
	MRPS28 (-)
	MRPS31 (-)
	MST4 (+)
	MTERF (-)
	MTHFD1L (+)
	MTM1 (+)
	MTMR2 (-)
	MTMR3 (+)
	MTPN (-)
	MTX2 (+)
	MUC12 (+)
	MUSK (+)
	MUT (-)
	MXRA7 (-)
	MYBL1 (-)
	MYCBP2 (-)
	MYH10 (-)
	MYH15 (-)
	MYLIP (+)
	MYLK (-)
	MYO10 (-)
	MYO16 (+)
	MYO1B (+)
	MYO1D (-)
	MYO3B (+)
	MYO5A (-)
	MYO6 (+)
	MYOCD (+)
	MYOF (-)
	MYRIP (+)
	MYST4 (+)
	NACAP1 (+)
	NAV1 (+)
	NAV2 (+)
	NBAS (-)
	NBEA (+)
	NCALD (-)
	NCAM2 (+)
	NCKAP1 (-)
	NCOA1 (+)
	NCOA3 (+)
	NCRNA00113 (+)
	NCRNA00158 (-)
	NCRNA00160 (+)
	NCRNA00167 (+)
	NDFIP1 (+)
	NDRG1 (-)
	NDST4 (-)
	NDUFA12 (-)
	NEBL (-)
	NECAB1 (+)
	NEDD4 (-)
	NEDD4L (+)
	NEDD9 (-)
	NEK1 (-)
	NEK10 (-)
	NELL1 (+)
	NETO1 (-)
	NEU3 (+)
	NF1 (+)
	NFATC1 (+)
	NFIA (+)
	NFIC (+)
	NFIL3 (-)
	NFKBIA (-)
	NGF (-)
	NHEJ1 (-)
	NIN (-)
	NIPSNAP3B (+)
	NKX3-1 (-)
	NLGN4Y (+)
	NLRC3 (-)
	NMBR (-)
	NMD3 (+)
	NME7 (-)
	NNMT (+)
	NOBOX (-)
	NOVA1 (-)
	NOX3 (-)
	NPHP4 (-)
	NPNT (+)
	NPVF (-)
	NPY (+)
	NPY2R (+)
	NR1I2 (+)
	NR2F2 (+)
	NR3C1 (-)
	NR3C2 (-)
	NRG3 (+)
	NRIP1 (-)
	NRP1 (-)
	NRSN1 (+)
	NRXN3 (+)
	NSMAF (-)
	NSUN3 (+)
	NTHL1 (-)
	NTN1 (+)
	NTNG1 (+)
	NTNG2 (+)
	NUAK1 (-)
	NUBPL (+)
	NUDT12 (-)
	NUDT9 (+)
	NUP35 (+)
	NUP50 (+)
	NUP93 (+)
	NXPH2 (-)
	OAS2 (+)
	ODF1 (+)
	OGN (-)
	OLA1 (-)
	OLFM3 (-)
	OPCML (-)
	OPRK1 (-)
	OR2F1 (+)
	OR4K2 (+)
	OR4N5 (+)
	OR4Q3 (+)
	OR5M11 (-)
	OR6W1P (-)
	OR9Q2 (+)
	ORC1L (-)
	ORC5L (-)
	OSBPL1A (-)
	OSBPL8 (-)
	OSBPL9 (+)
	OSTN (+)
	OTOL1 (+)
	OTOR (+)
	OTUD7B (-)
	OTX2OS1 (+)
	OXCT1 (-)
	OXSM (+)
	P2RY1 (+)
	PACRGL (+)
	PACS1 (+)
	PACSIN2 (-)
	PAG1 (-)
	PAIP2B (-)
	PALLD (+)
	PALM2-AKAP2 (+)
	PAPD4 (+)
	PAPD5 (+)
	PAQR5 (+)
	PARD3 (-)
	PARG (-)
	PARK2 (-)
	PARP15 (+)
	PARP8 (+)
	PART1 (+)
	PARVA (+)
	PAX1 (+)
	PAX5 (-)
	PBOV1 (-)
	PBX1 (+)
	PCDH10 (+)
	PCDH15 (-)
	PCDH18 (-)
	PCDH20 (-)
	PCDH7 (+)
	PCGEM1 (+)
	PCMTD1 (-)
	PCMTD2 (+)
	PCNXL2 (-)
	PCSK1 (-)
	PDC (-)
	PDE10A (-)
	PDE11A (-)
	PDE4B (+)
	PDE4D (-)
	PDE7A (-)
	PDE9A (+)
	PDHX (+)
	PDIA5 (+)
	PDK4 (-)
	PDS5B (+)
	PDZD2 (+)
	PDZD8 (-)
	PDZRN3 (-)
	PECI (-)
	PELI2 (+)
	PELO (+)
	PER1 (-)
	PER4 (+)
	PET112L (-)
	PF4 (-)
	PGC (-)
	PGCP (+)
	PHACTR1 (+)
	PHACTR3 (+)
	PHC2 (-)
	PHF12 (-)
	PHLDB2 (+)
	PHYHIPL (+)
	PIAS1 (+)
	PICALM (-)
	PIGC (-)
	PIGK (-)
	PIK3AP1 (-)
	PIK3CA (+)
	PIK3CG (+)
	PIK3R4 (-)
	PIP (+)
	PITPNC1 (+)
	PJA1 (-)
	PKD2 (+)
	PKD2L2 (+)
	PKDCC (+)
	PKIA (+)
	PKP2 (-)
	PLA2G5 (+)
	PLCB4 (+)
	PLCXD2 (+)
	PLCXD3 (-)
	PLEKHA5 (+)
	PLEKHH1 (+)
	PLEKHM3 (-)
	PLIN2 (-)
	PLK1S1 (+)
	PLS1 (+)
	PLXNA2 (-)
	PLXNA4 (-)
	PMAIP1 (+)
	PML (+)
	PMS1 (+)
	PNLIP (+)
	PNLIPRP1 (+)
	POLE2 (-)
	POLQ (-)
	POM121L12 (+)
	POU1F1 (-)
	POU2F1 (+)
	POU3F2 (+)
	POU3F4 (+)
	POU5F1B (+)
	PPAP2B (-)
	PPAPDC2 (+)
	PPARG (+)
	PPAT (-)
	PPFIBP1 (+)
	PPFIBP2 (+)
	PPM1A (+)
	PPM1H (-)
	PPM1K (-)
	PPM1L (+)
	PPP1CB (+)
	PPP1R12A (-)
	PPP1R3B (-)
	PPP6C (-)
	PRDM1 (+)
	PRDM11 (+)
	PRDM9 (+)
	PRDX6 (+)
	PRELID2 (-)
	PREP (-)
	PREX2 (+)
	PRICKLE1 (-)
	PRKAA2 (+)
	PRKACB (+)
	PRKAR2B (+)
	PRKCA (+)
	PRKCE (+)
	PRKD1 (-)
	PRKG1 (+)
	PRKRIP1 (+)
	PRLR (-)
	PRMT3 (+)
	PRMT6 (+)
	PROSC (+)
	PRPS1L1 (-)
	PRR15L (-)
	PRR20E (+)
	PSAT1 (+)
	PTBP2 (+)
	PTER (+)
	PTGER2 (+)
	PTGER4 (+)
	PTGIS (-)
	PTHLH (-)
	PTN (-)
	PTPDC1 (+)
	PTPLAD2 (-)
	PTPN1 (+)
	PTPN12 (+)
	PTPN13 (+)
	PTPN21 (-)
	PTPRG (+)
	PTPRJ (+)
	PTPRM (+)
	PTPRR (-)
	PTTG2 (+)
	PVRL1 (-)
	PXDN (-)
	PXMP3 (-)
	PYGB (+)
	QKI (+)
	RAB21 (+)
	RAB3B (-)
	RAB4A (+)
	RAB9P1 (+)
	RABL3 (-)
	RAD18 (-)
	RAF1 (-)
	RAI14 (+)
	RAI2 (-)
	RALBP1 (+)
	RALYL (+)
	RAMP1 (+)
	RANBP10 (-)
	RANBP17 (+)
	RANBP3L (-)
	RAP1A (+)
	RAPGEF5 (-)
	RARRES1 (-)
	RASA1 (+)
	RASAL2 (+)
	RASGEF1B (-)
	RASSF3 (+)
	RASSF6 (-)
	RB1CC1 (-)
	RBM20 (+)
	RBM33 (+)
	RBM47 (-)
	RBMS1 (-)
	RBMS3 (+)
	RCL1 (+)
	RD3 (-)
	RDH11 (-)
	RDX (-)
	REG3A (-)
	RELN (-)
	REP15 (+)
	RERE (-)
	RERGL (-)
	REXO1L2P (-)
	REXO2 (+)
	RFC3 (+)
	RFESD (+)
	RFFL (-)
	RFPL4B (+)
	RFX3 (-)
	RFX6 (+)
	RGMB (+)
	RGNEF (+)
	RGS1 (+)
	RGS13 (+)
	RGS18 (+)
	RGS2 (+)
	RGS22 (-)
	RGS6 (+)
	RGS7BP (+)
	RHOBTB1 (-)
	RHOU (+)
	RIC8B (+)
	RICS (-)
	RIMS1 (+)
	RIMS2 (+)
	RIOK2 (-)
	RND3 (-)
	RNF145 (-)
	RNF160 (-)
	RNF2 (+)
	RNLS (-)
	ROR2 (-)
	RORA (-)
	RP1 (+)
	RPA3 (-)
	RPA4 (+)
	RPAP3 (-)
	RPL21P44 (-)
	RPL22L1 (-)
	RPL23P8 (+)
	RPLP1 (+)
	RPS29 (-)
	RPS6KA3 (-)
	RPS6KC1 (+)
	RPSAP52 (-)
	RRBP1 (-)
	RSBN1L (+)
	RSPO3 (+)
	RTDR1 (-)
	RTN1 (-)
	RTN4 (-)
	RUNDC1 (+)
	RWDD3 (+)
	RYBP (-)
	RYR3 (+)
	SALL3 (+)
	SAMD12 (-)
	SAMD8 (+)
	SAPS3 (+)
	SASH1 (+)
	SBF2 (-)
	SBK1 (+)
	SC5DL (+)
	SCAP (-)
	SCAPER (-)
	SCARA5 (-)
	SCMH1 (-)
	SCPEP1 (+)
	SCRN1 (-)
	SDK1 (+)
	SEC22C (-)
	SEL1L (-)
	SELT (+)
	SEMA3A (-)
	SEMA6A (-)
	SEMA6D (+)
	SEP15 (-)
	SERBP1 (-)
	SERGEF (-)
	SERINC5 (-)
	SERP2 (+)
	SERPINB2 (+)
	SERPINI1 (+)
	SESTD1 (-)
	SETBP1 (+)
	SETD7 (-)
	SETX (-)
	SFMBT2 (-)
	SGEF (+)
	SGK3 (+)
	SH2D4A (+)
	SH2D4B (+)
	SH2D7 (+)
	SH3BGRL (+)
	SH3D19 (-)
	SH3PXD2B (-)
	SH3RF1 (-)
	SH3TC2 (-)
	SHFM1 (-)
	SHISA9 (+)
	SHROOM3 (+)
	SIDT1 (+)
	SIK3 (-)
	SIRPA (+)
	SIX4 (-)
	SKINTL (-)
	SLAIN2 (+)
	SLC10A2 (-)
	SLC10A7 (-)
	SLC16A14 (-)
	SLC16A7 (+)
	SLC17A2 (-)
	SLC1A1 (+)
	SLC20A1 (+)
	SLC22A1 (+)
	SLC22A10 (+)
	SLC22A15 (+)
	SLC22A23 (-)
	SLC22A25 (-)
	SLC22A3 (+)
	SLC24A5 (+)
	SLC25A17 (-)
	SLC25A26 (+)
	SLC25A36 (+)
	SLC25A37 (+)
	SLC26A3 (-)
	SLC26A7 (+)
	SLC2A10 (+)
	SLC2A12 (-)
	SLC2A13 (-)
	SLC35C1 (+)
	SLC35F2 (-)
	SLC35F4 (-)
	SLC36A3 (-)
	SLC38A4 (-)
	SLC38A9 (-)
	SLC39A10 (+)
	SLC39A6 (-)
	SLC41A2 (-)
	SLC43A1 (-)
	SLC4A4 (+)
	SLC5A9 (+)
	SLC7A11 (-)
	SLC8A1 (-)
	SLC9A2 (+)
	SLC9A3R1 (+)
	SLC9A7 (-)
	SLC9A8 (+)
	SLC9A9 (-)
	SLCO1A2 (-)
	SLCO1C1 (+)
	SLCO2A1 (-)
	SLCO6A1 (-)
	SLITRK1 (-)
	SLITRK3 (-)
	SLITRK6 (-)
	SLK (+)
	SMAD4 (+)
	SMAP1 (+)
	SMARCA1 (-)
	SMARCA2 (+)
	SMC2 (+)
	SMS (+)
	SMYD3 (-)
	SNCA (-)
	SNORA33 (+)
	SNORA80B (-)
	SNRNP40 (-)
	SNRPB (-)
	SNTG2 (+)
	SNX1 (+)
	SNX25 (+)
	SOCS6 (+)
	SORBS1 (-)
	SORBS2 (-)
	SOX13 (+)
	SOX2OT (+)
	SOX9 (+)
	SP4 (+)
	SPAG1 (+)
	SPAG16 (+)
	SPAG6 (+)
	SPARCL1 (-)
	SPATA13 (+)
	SPATA2 (-)
	SPATA5 (+)
	SPATA6 (-)
	SPATS2L (+)
	SPEF2 (+)
	SPG20 (-)
	SPG21 (-)
	SPIC (+)
	SPINK5 (+)
	SPIRE1 (-)
	SPOCK1 (-)
	SPPL3 (-)
	SPRED1 (+)
	SPRY2 (-)
	SPRY4 (-)
	SPRYD3 (-)
	SQRDL (+)
	SR140 (+)
	SRFBP1 (+)
	SRGAP3 (-)
	SRP9 (+)
	SRPK2 (-)
	SS18 (-)
	SSTR1 (+)
	ST3GAL5 (-)
	ST5 (-)
	ST6GALNAC3 (+)
	ST7OT2 (-)
	STAG1 (-)
	STAP1 (+)
	STARD13 (-)
	STARD3NL (+)
	STARD4 (-)
	STARD6 (-)
	STAU2 (-)
	STEAP4 (-)
	STIL (-)
	STIM2 (+)
	STK31 (+)
	STK4 (+)
	STMN2 (+)
	STOM (-)
	STON2 (-)
	STRBP (-)
	STX18 (-)
	STX7 (-)
	STXBP4 (+)
	STXBP5L (+)
	STXBP6 (-)
	SUCLG2 (-)
	SUDS3 (+)
	SULT1E1 (-)
	SUMO1P1 (-)
	SUSD4 (-)
	SUSD5 (-)
	SV2B (+)
	SV2C (+)
	SVIP (-)
	SYK (+)
	SYN3 (-)
	SYNJ1 (-)
	SYNRG (-)
	SYPL1 (-)
	SYT13 (-)
	SYT4 (-)
	T (-)
	TACR1 (-)
	TAF1B (+)
	TANC1 (+)
	TBC1D1 (+)
	TBC1D22A (+)
	TBC1D22B (+)
	TBC1D5 (-)
	TBC1D8 (-)
	TBCE (+)
	TBL1XR1 (-)
	TBRG1 (+)
	TBX15 (-)
	TBX19 (+)
	TBX3 (-)
	TCF12 (+)
	TCF20 (-)
	TCTN2 (+)
	TDP1 (+)
	TERC (-)
	TET1 (+)
	TEX14 (-)
	TEX2 (-)
	TFEC (-)
	TFPI (-)
	TGFBR3 (-)
	TGFBRAP1 (-)
	THBS1 (+)
	THRA (+)
	THRAP3 (+)
	THSD4 (+)
	THSD7A (-)
	TIAM1 (-)
	TIGD6 (-)
	TJP1 (-)
	TK2 (-)
	TKTL2 (-)
	TLE4 (+)
	TLL1 (+)
	TLL2 (-)
	TLN2 (+)
	TLR3 (+)
	TLR4 (+)
	TM4SF18 (-)
	TM9SF2 (+)
	TMC3 (-)
	TMC5 (+)
	TMC6 (-)
	TMCC3 (-)
	TMCO5A (+)
	TMEFF2 (-)
	TMEM11 (-)
	TMEM114 (-)
	TMEM135 (+)
	TMEM161B (-)
	TMEM163 (-)
	TMEM164 (+)
	TMEM2 (-)
	TMEM200A (+)
	TMEM216 (+)
	TMEM220 (-)
	TMEM26 (-)
	TMEM33 (+)
	TMEM42 (+)
	TMEM45A (+)
	TMEM72 (+)
	TMEM84 (+)
	TMSL3 (-)
	TMTC1 (-)
	TMTC2 (+)
	TMTC3 (+)
	TMX4 (-)
	TNFAIP2 (+)
	TNFAIP3 (+)
	TNFRSF10B (-)
	TNFRSF11B (-)
	TNFRSF8 (+)
	TNFSF10 (-)
	TNFSF11 (+)
	TNFSF13B (+)
	TNIK (-)
	TNRC6B (+)
	TNS3 (-)
	TOB1 (-)
	TOMM20 (-)
	TOP1P1 (+)
	TOP2B (-)
	TOPBP1 (-)
	TOX (-)
	TP53TG1 (-)
	TP63 (+)
	TPD52 (-)
	TPK1 (-)
	TPRG1 (+)
	TRDMT1 (-)
	TRIM2 (+)
	TRIM33 (-)
	TRIM36 (-)
	TRIM52 (-)
	TRIO (+)
	TRIP12 (-)
	TRPA1 (-)
	TRPM7 (-)
	TRPM8 (+)
	TSC2 (+)
	TSEN15 (+)
	TSHZ2 (+)
	TSKU (+)
	TTC13 (-)
	TTC15 (+)
	TTC17 (+)
	TTC28 (-)
	TTC29 (-)
	TTC35 (+)
	TTK (+)
	TTLL5 (+)
	TTLL7 (-)
	TTTY3B (+)
	TUBB4Q (-)
	TUBD1 (-)
	TUBGCP3 (-)
	TUT1 (-)
	TXNDC16 (-)
	TXNRD1 (+)
	TYRP1 (+)
	UACA (-)
	UAP1 (+)
	UBE2E2 (+)
	UBE2E3 (+)
	UBE2G1 (-)
	UBE2MP1 (-)
	UBE2R2 (+)
	UBE3C (+)
	UBE4A (+)
	UBIAD1 (+)
	UBN1 (+)
	UBXN2B (+)
	UCHL1 (+)
	UCK2 (+)
	UGT2A1 (-)
	UGT2A3 (-)
	UGT2B28 (+)
	UGT2B7 (+)
	UGT3A2 (-)
	UGT8 (+)
	UHRF2 (+)
	UNC13B (+)
	UNC5D (+)
	UNC80 (+)
	UPP1 (+)
	URB2 (+)
	USH2A (-)
	USP10 (+)
	USP24 (-)
	USP25 (+)
	USP3 (+)
	USP37 (-)
	USP50 (-)
	USP54 (-)
	USP8 (+)
	USP9X (+)
	UST (+)
	UTRN (+)
	UVRAG (+)
	VASH1 (+)
	VCAN (+)
	VCL (+)
	VDAC1 (-)
	VEZT (+)
	VGLL3 (-)
	VIT (+)
	VPS13C (-)
	VPS13D (+)
	VPS41 (-)
	VPS8 (+)
	VTI1A (+)
	VWC2 (+)
	WARS2 (-)
	WASL (-)
	WDR70 (+)
	WDR72 (-)
	WIBG (-)
	WIF1 (-)
	WNK1 (+)
	WNT5A (-)
	WT1 (-)
	WWC1 (+)
	WWP2 (+)
	WWTR1 (-)
	XKR5 (-)
	XKR9 (+)
	XPNPEP1 (-)
	XPO7 (+)
	XPOT (+)
	XRCC6BP1 (+)
	XRN2 (+)
	YAP1 (+)
	YIPF5 (-)
	ZBTB1 (+)
	ZBTB10 (+)
	ZBTB20 (-)
	ZBTB8B (+)
	ZC3H12C (+)
	ZC3H15 (+)
	ZC3H7A (-)
	ZC3HAV1 (-)
	ZCCHC2 (+)
	ZCCHC7 (+)
	ZFAND3 (+)
	ZFAND6 (+)
	ZFHX4 (+)
	ZFP36L1 (-)
	ZFYVE9 (+)
	ZNF143 (+)
	ZNF22 (+)
	ZNF23 (-)
	ZNF277 (+)
	ZNF322A (-)
	ZNF341 (+)
	ZNF365 (+)
	ZNF385B (-)
	ZNF486 (+)
	ZNF521 (-)
	ZNF589 (+)
	ZNF609 (+)
	ZNF610 (+)
	ZNF621 (+)
	ZNF697 (-)
	ZNF777 (-)
	ZNF804A (+)
	ZNF831 (+)
	ZSCAN23 (-)
