# Supplementary material for: Inhibition of p53 expression modifies the specificity of chromatin binding by the androgen receptor
Source: Oncotarget. 2012 Feb 29;3(2):183–94. doi: 10.18632/oncotarget.449 (PMC3326648; doi:10.18632/oncotarget.449)
Supplement: Supplementary file 5 [file oncotarget-03-183-s005.xls]

## Sheet: LNCaP total
Table 4. List of genes determined around or within peaks for LNCaP		for LNsip53
Official gene symbol	Gene Name	Official gene symbol	Name
A2BP1	ataxin 2-binding protein 1	AGPAT6	1-acylglycerol-3-phosphate O-acyltransferase 6 (lysophosphatidic acid acyltransferase, zeta)
AADAT	aminoadipate aminotransferase	ARNTL	aryl hydrocarbon receptor nuclear translocator-like
AAGAB	alpha- and gamma-adaptin-binding protein p34	ASH2L	ash2 (absent, small, or homeotic)-like (Drosophila)
ABAT	4-aminobutyrate aminotransferase	BDP1	B double prime 1, subunit of RNA polymerase III transcription initiation factor IIIB
ABCA1	ATP-binding cassette, sub-family A (ABC1), member 1	C11orf54	chromosome 11 open reading frame 54
ABCB5	ATP-binding cassette, sub-family B (MDR/TAP), member 5; small nuclear ribonucleoprotein 35kDa (U11/U12)	C12orf12	chromosome 12 open reading frame 12
ABCC1	ATP-binding cassette, sub-family C (CFTR/MRP), member 1	C16orf80	chromosome 16 open reading frame 80
ABCC2	ATP-binding cassette, sub-family C (CFTR/MRP), member 2	C17orf51	chromosome 17 open reading frame 51
ABCC4	ATP-binding cassette, sub-family C (CFTR/MRP), member 4	C17orf58	chromosome 17 open reading frame 58
ABCD3	ATP-binding cassette, sub-family D (ALD), member 3	C20orf107	chromosome 20 open reading frame 107
ABHD11	abhydrolase domain containing 11	C2CD4B	family with sequence similarity 148, member B
ABHD2	abhydrolase domain containing 2	C5orf27	chromosome 5 open reading frame 27
ABI1	abl-interactor 1	C6orf123	chromosome 6 open reading frame 123
ABL1	c-abl oncogene 1, receptor tyrosine kinase	C6orf170	chromosome 6 open reading frame 170
ABTB2	ankyrin repeat and BTB (POZ) domain containing 2	C6orf89	chromosome 6 open reading frame 89
ACAA1	acetyl-Coenzyme A acyltransferase 1	CALCOCO2	calcium binding and coiled-coil domain 2
ACACA	acetyl-Coenzyme A carboxylase alpha	CAMK1G	calcium/calmodulin-dependent protein kinase IG
ACADL	acyl-Coenzyme A dehydrogenase, long chain	CASC4	cancer susceptibility candidate 4
ACBD6	acyl-Coenzyme A binding domain containing 6	CASQ1	calsequestrin 1 (fast-twitch, skeletal muscle)
ACCN1	amiloride-sensitive cation channel 1, neuronal	CCBE1	collagen and calcium binding EGF domains 1
ACER3	alkaline ceramidase 3	CCDC47	coiled-coil domain containing 47
ACO1	Aconitate hydratase, mitochondrial	CD101	immunoglobulin superfamily, member 2
ACOX3	acyl-Coenzyme A oxidase 3, pristanoyl	CDH8	cadherin 8, type 2
ACPL2	acid phosphatase-like 2	CENPP	centromere protein P
ACPP	acid phosphatase, prostate	CGNL1	cingulin-like 1
ACSL3	acyl-CoA synthetase long-chain family member 3	CKMT2	creatine kinase, mitochondrial 2 (sarcomeric)
ACSL4	acyl-CoA synthetase long-chain family member 4	CREG1	cellular repressor of E1A-stimulated genes 1
ACSM1	acyl-CoA synthetase medium-chain family member 1	CTBP2	C-terminal binding protein 2
ACSM2B	acyl-CoA synthetase medium-chain family member 2B	CTNNA1	catenin (cadherin-associated protein), alpha 1, 102kDa
ACSS3	acyl-CoA synthetase short-chain family member 3	CTPS	CTP synthase
ACTBL2	actin, beta-like 2	CUL5	cullin 5
ACTL7B	actin-like 7B	CXADRP2	coxsackie virus and adenovirus receptor pseudogene 2; coxsackie virus and adenovirus receptor
ACTR3	ARP3 actin-related protein 3 homolog (yeast)	DDX58	DEAD (Asp-Glu-Ala-Asp) box polypeptide 58
ACVR2A	activin A receptor, type IIA	DHX35	DEAH (Asp-Glu-Ala-His) box polypeptide 35
ADAM10	ADAM metallopeptidase domain 10	DIAPH3	diaphanous homolog 3 (Drosophila)
ADAM2	ADAM metallopeptidase domain 2	DLX6AS	hypothetical transcript
ADAM28	ADAM metallopeptidase domain 28	DMXL1	Dmx-like 1
ADAM6	ADAM metallopeptidase domain 6	DOK5	docking protein 5
ADAM7	ADAM metallopeptidase domain 7	EDNRA	endothelin receptor type A
ADAMTS12	ADAM metallopeptidase with thrombospondin type 1 motif, 12	EFHC2	EF-hand domain (C-terminal) containing 2
ADAMTS15	ADAM metallopeptidase with thrombospondin type 1 motif, 15	ENY2	enhancer of yellow 2 homolog (Drosophila)
ADAMTS18	ADAM metallopeptidase with thrombospondin type 1 motif, 18	EPB41L4A	erythrocyte membrane protein band 4.1 like 4A
ADAMTS3	ADAM metallopeptidase with thrombospondin type 1 motif, 3	ERICH1	glutamate-rich 1
ADAMTS5	ADAM metallopeptidase with thrombospondin type 1 motif, 5	ERO1L	ERO1-like (S. cerevisiae)
ADAMTSL1	ADAMTS-like 1	F11R	F11 receptor
ADAMTSL3	ADAMTS-like 3	F13B	coagulation factor XIII, B polypeptide
ADARB1	adenosine deaminase, RNA-specific, B1 (RED1 homolog rat)	FAM179B	family with sequence similarity 179, member B
ADARB2	adenosine deaminase, RNA-specific, B2 (RED2 homolog rat)	FAM198B	chromosome 4 open reading frame 18
ADCY1	adenylate cyclase 1 (brain)	FAM19A4	family with sequence similarity 19 (chemokine (C-C motif)-like), member A4
ADRA2A	adrenergic, alpha-2A-, receptor	FAM41C	family with sequence similarity 41, member C
ADRB2	adrenergic, beta-2-, receptor, surface	FLJ40330	hypothetical LOC645784
AFAP1L2	actin filament associated protein 1-like 2	FLJ43390	hypothetical LOC646113
AFF3	AF4/FMR2 family, member 3	FOXN4	forkhead box N4
AFF4	AF4/FMR2 family, member 4	FRMD6	FERM domain containing 6
AFG3L2	AFG3 ATPase family gene 3-like 2 (yeast)	GAPDH	glyceraldehyde-3-phosphate dehydrogenase-like 6; hypothetical protein LOC100133042; glyceraldehyde-3-phosphate dehydrogenase
AGBL1	ATP/GTP binding protein-like 1	GATM	glycine amidinotransferase (L-arginine:glycine amidinotransferase)
AGBL3	ATP/GTP binding protein-like 3	GIGYF2	GRB10 interacting GYF protein 2
AGGF1	angiogenic factor with G patch and FHA domains 1	GNS	glucosamine (N-acetyl)-6-sulfatase
AGR3	anterior gradient homolog 3 (Xenopus laevis)	GPRIN2	G protein regulated inducer of neurite outgrowth 2
AGTPBP1	ATP/GTP binding protein 1	GRB10	C-terminal binding protein 2
AGTR1	angiotensin II receptor, type 1	GRIP1	glutamate receptor interacting protein 1
AHNAK	AHNAK nucleoprotein	GSTCD	glutathione S-transferase, C-terminal domain containing
AIDA	hypothetical LOC653631; hypothetical LOC646050; hypothetical LOC646890; axin interactor, dorsalization associated	GSTK1	glutathione S-transferase kappa 1
AIM1	absent in melanoma 1	GSTM4	glutathione S-transferase mu 4
AKAP1	A kinase (PRKA) anchor protein 1	HECW1	HECT, C2 and WW domain containing E3 ubiquitin protein ligase 1
AKAP10	A kinase (PRKA) anchor protein 10	HIST1H3D	histone cluster 1, H3j; histone cluster 1, H3i; histone cluster 1, H3h; histone cluster 1, H3g; histone cluster 1, H3f; histone cluster 1, H3e; histone cluster 1, H3d; histone cluster 1, H3c; histone cluster 1, H3b; histone cluster 1, H3a; histone cluster 1, H2ad; histone cluster 2, H3a; histone cluster 2, H3c; histone cluster 2, H3d
AKAP12	A kinase (PRKA) anchor protein 12	HSD11B1	hydroxysteroid (11-beta) dehydrogenase 1
AKAP5	A kinase (PRKA) anchor protein 5	IPPK	inositol 1,3,4,5,6-pentakisphosphate 2-kinase
AKAP6	A kinase (PRKA) anchor protein 6	IRX3	iroquois homeobox 3
AKAP7	A kinase (PRKA) anchor protein 7	IRX4	iroquois homeobox 4
AKR1B1	aldo-keto reductase family 1, member B1 (aldose reductase)	KCNJ1	potassium inwardly-rectifying channel, subfamily J, member 1
AKR1D1	aldo-keto reductase family 1, member D1 (delta 4-3-ketosteroid-5-beta-reductase)	KCTD13	potassium channel tetramerisation domain containing 13
ALCAM	hypothetical protein LOC100133690; activated leukocyte cell adhesion molecule	KIAA1644	KIAA1644
ALDH1A1	aldehyde dehydrogenase 1 family, member A1	LAMB4	laminin, beta 4
ALDH1A3	aldehyde dehydrogenase 1 family, member A3	LILRA6	leukocyte immunoglobulin-like receptor, subfamily A (with TM domain), member 6
ALDH1L1	aldehyde dehydrogenase 1 family, member L1	LOC100009676	hypothetical LOC100009676
ALDH3A2	aldehyde dehydrogenase 3 family, member A2	LOC143188	hypothetical LOC143188
ALDH8A1	aldehyde dehydrogenase 8 family, member A1	LOC344967	acyl-CoA thioesterase 7 pseudogene
ALDOB	aldolase B, fructose-bisphosphate	LRPAP1	low density lipoprotein receptor-related protein associated protein 1
ALG10	asparagine-linked glycosylation 10, alpha-1,2-glucosyltransferase homolog (S. pombe)	LSAMP	limbic system-associated membrane protein
ALG10B	asparagine-linked glycosylation 10, alpha-1,2-glucosyltransferase homolog B (yeast)	LYZL1	lysozyme-like 1
ALG8	Dolichyl pyrophosphate Glc1Man9GlcNAc2 alpha-1,3-glucosyltransferase	MAGOH	mago-nashi homolog, proliferation-associated (Drosophila)
ALK	anaplastic lymphoma receptor tyrosine kinase	MGC4473	hypothetical LOC79100
ALLC	allantoicase	MIR1978	microRNA 1978
ALOX15B	arachidonate 15-lipoxygenase, type B	MIR423	microRNA 423
ALPK2	alpha-kinase 2	MIR620	microRNA 620
ALPK3	alpha-kinase 3	MOGAT2	monoacylglycerol O-acyltransferase 2
AMACR	C1q and tumor necrosis factor related protein 3; alpha-methylacyl-CoA racemase	MTRR	5-methyltetrahydrofolate-homocysteine methyltransferase reductase
AMELX	amelogenin (amelogenesis imperfecta 1, X-linked)	NCRNA00203	chromosome 14 open reading frame 85
AMOTL1	angiomotin like 1	NDUFV2	NADH dehydrogenase (ubiquinone) flavoprotein 2, 24kDa
ANAPC13	anaphase promoting complex subunit 13	NHLH2	nescient helix loop helix 2
ANGPT1	angiopoietin 1	NOTCH2	Notch homolog 2 (Drosophila)
ANGPT2	angiopoietin 2	NVL	nuclear VCP-like
ANGPT4	angiopoietin 4	PARK7	Parkinson disease (autosomal recessive, early onset) 7
ANK2	ankyrin 2, neuronal	PCF11	PCF11, cleavage and polyadenylation factor subunit, homolog (S. cerevisiae)
ANK3	ankyrin 3, node of Ranvier (ankyrin G)	PDCD6IP	programmed cell death 6 interacting protein
ANKFN1	ankyrin-repeat and fibronectin type III domain containing 1	PDIA4	protein disulfide isomerase family A, member 4
ANKFY1	ankyrin repeat and FYVE domain containing 1	PDP1	pyruvate dehyrogenase phosphatase catalytic subunit 1
ANKH	ankylosis, progressive homolog (mouse)	PFDN1	prefoldin subunit 1
ANKRA2	ankyrin repeat, family A (RFXANK-like), 2	PFN2	profilin 2
ANKRD1	ankyrin repeat domain 1 (cardiac muscle)	PGM2L1	phosphoglucomutase 2-like 1
ANKRD20A3	hCG2042718; chromosome 21 open reading frame 81; ankyrin repeat domain 20 family, member A1; ankyrin repeat domain 20 family, member A3; ankyrin repeat domain 20 family, member A2	PI4K2B	phosphatidylinositol 4-kinase type 2 beta
ANKRD26P1	ankyrin repeat domain 26 pseudogene 1	PIK3C2B	phosphoinositide-3-kinase, class 2, beta polypeptide
ANKRD29	ankyrin repeat domain 29	PISD	phosphatidylserine decarboxylase
ANKRD31	ankyrin repeat domain 31	PTK2	PTK2 protein tyrosine kinase 2 (FAK)
ANKRD44	ankyrin repeat domain 44	PTP4A2	protein tyrosine phosphatase type IVA, member 2
ANKRD50	ankyrin repeat domain 50	PTPLAD1	protein tyrosine phosphatase-like A domain containing 1
ANKRD55	ankyrin repeat domain 55	PTPRC	protein tyrosine phosphatase, receptor type, C
ANKRD7	ankyrin repeat domain 7	PTPRT	protein tyrosine phosphatase, receptor type, T
ANO3	anoctamin 3	RAB3C	RAB3C, member RAS oncogene family
ANO4	anoctamin 4	RABGAP1	RAB GTPase activating protein 1
ANTXR2	anthrax toxin receptor 2	RBPMS	RNA binding protein with multiple splicing
ANXA1	annexin A1	RERG	RAS-like, estrogen-regulated, growth inhibitor
ANXA5	annexin A5	RNF121	ring finger protein 121
AOAH	acyloxyacyl hydrolase (neutrophil)	RNF125	ring finger protein 125
AP3B1	adaptor-related protein complex 3, beta 1 subunit	RORB	RAR-related orphan receptor B
AP3S2	adaptor-related protein complex 3, sigma 2 subunit	RPS24	ribosomal protein S24
AP4S1	adaptor-related protein complex 4, sigma 1 subunit	SALL4	sal-like 4 (Drosophila)
APBA1	amyloid beta (A4) precursor protein-binding, family A, member 1	SATB1	SATB homeobox 1
APBB2	amyloid beta (A4) precursor protein-binding, family B, member 2	SCAI	chromosome 9 open reading frame 126
APC	adenomatous polyposis coli	SCAND3	SCAN domain containing 3
API5	API5-like 1; apoptosis inhibitor 5	SCHIP1	schwannomin interacting protein 1
APIP	APAF1 interacting protein; similar to APAF1 interacting protein	SCN1A	sodium channel, voltage-gated, type I, alpha subunit
APOA4	apolipoprotein A-IV	SEC16A	SEC16 homolog A (S. cerevisiae)
APOO	apolipoprotein O	SERPINC1	serpin peptidase inhibitor, clade C (antithrombin), member 1
APP	amyloid beta (A4) precursor protein	SGCB	sarcoglycan, beta (43kDa dystrophin-associated glycoprotein)
APPBP2	amyloid beta precursor protein (cytoplasmic tail) binding protein 2	SGK196	protein kinase-like protein SgK196
AQP7P2	aquaporin 7 pseudogene 2	SGMS1	sphingomyelin synthase 1
ARAP2	ArfGAP with RhoGAP domain, ankyrin repeat and PH domain 2	SGPL1	sphingosine-1-phosphate lyase 1
ARD1B	ARD1 homolog B, N-α-acetyltransferase	SHISA6	FLJ45455 protein
AREG	amphiregulin; amphiregulin B	SIL1	SIL1 homolog, endoplasmic reticulum chaperone (S. cerevisiae)
ARGFXP2	arginine-fifty homeobox pseudogene 2	SIPA1L3	signal-induced proliferation-associated 1 like 3
ARGLU1	arginine and glutamate rich 1	SKAP2	src kinase associated phosphoprotein 2
ARHGAP10	Rho GTPase activating protein 10	SKIV2L2	superkiller viralicidic activity 2-like 2 (S. cerevisiae)
ARHGAP26	Rho GTPase activating protein 26	SLC14A1	solute carrier family 14 (urea transporter), member 1 (Kidd blood group)
ARHGAP5	Rho GTPase activating protein 5	SLC25A46	solute carrier family 25, member 46
ARHGEF12	Rho guanine nucleotide exchange factor (GEF) 12	SLC35F5	solute carrier family 35, member F5
ARHGEF18	Rho/Rac guanine nucleotide exchange factor (GEF) 18	SLC38A1	solute carrier family 38, member 1
ARHGEF3	Rho guanine nucleotide exchange factor (GEF) 3	SMC5	structural maintenance of chromosomes 5
ARHGEF7	Rho guanine nucleotide exchange factor (GEF) 7	SMG1	SMG1 homolog, phosphatidylinositol 3-kinase-related kinase (C. elegans)
ARID5B	AT rich interactive domain 5B (MRF1-like)	SPAG17	sperm associated antigen 17
ARL4A	ADP-ribosylation factor-like 4A	SST	somatostatin
ARL4C	ADP-ribosylation factor-like 4C	SUPT4H1	suppressor of Ty 4 homolog 1 (S. cerevisiae)
ARMC1	armadillo repeat containing 1	SVIL	supervillin
ARMC3	armadillo repeat containing 3	TAF1A	TATA box binding protein (TBP)-associated factor, RNA polymerase I, A, 48kDa
ARMC9	armadillo repeat containing 9	TAS2R16	taste receptor, type 2, member 16
ARSK	arylsulfatase family, member K	TCF4	transcription factor 4
ASB4	ankyrin repeat and SOCS box-containing 4	TGFBR2	transforming growth factor, beta receptor II (70/80kDa)
ASCC3	activating signal cointegrator 1 complex subunit 3	TGM7	transglutaminase 7
ASPH	aspartate beta-hydroxylase	TGS1	trimethylguanosine synthase homolog (S. cerevisiae)
ASXL2	additional sex combs like 2 (Drosophila)	TMEM18	transmembrane protein 18
ASZ1	ankyrin repeat, SAM and basic leucine zipper domain containing 1	TMEM195	transmembrane protein 195
ATAD2	ATPase family, AAA domain containing 2	TMEM63A	transmembrane protein 63A
ATAD2B	ATPase family, AAA domain containing 2B	TMEM9	transmembrane protein 9
ATF6	activating transcription factor 6	TNRC6C	trinucleotide repeat containing 6C
ATF7	activating transcription factor 7	TP53TG3	similar to TP53 target 3; TP53 target 3; similar to TP53TG3 protein
ATG7	Autophagy-related protein 7	TPRA1	G protein-coupled receptor 175
ATL3	atlastin GTPase 3	TTC18	tetratricopeptide repeat domain 18
ATM	similar to Serine-protein kinase ATM (Ataxia telangiectasia mutated) (A-T, mutated); ataxia telangiectasia mutated	TUBGCP4	tubulin, gamma complex associated protein 4
ATP11B	ATPase, class VI, type 11B	TUSC1	tumor suppressor candidate 1
ATP1B1	ATPase, Na+/K+ transporting, beta 1 polypeptide	VRK2	vaccinia related kinase 2
ATP4A	ATPase, H+/K+ exchanging, alpha polypeptide	VSTM2A	V-set and transmembrane domain containing 2A
ATP6V0E1	ATPase, H+ transporting, lysosomal 9kDa, V0 subunit e1	VWA3A	von Willebrand factor A domain containing 3A
ATP6V1G1	ATPase, H+ transporting, lysosomal 13kDa, V1 subunit G1	YTHDC2	YTH domain containing 2
ATP8A1	ATPase, aminophospholipid transporter (APLT), class I, type 8A, member 1	ZBTB26	zinc finger and BTB domain containing 26
ATP8B2	ATPase, class I, type 8B, member 2	ZBTB41	zinc finger and BTB domain containing 41
ATPBD4	ATP binding domain 4	ZDHHC21	zinc finger, DHHC-type containing 21
ATRNL1	attractin-like 1	ZFPM2	zinc finger protein, multitype 2
ATRX	alpha thalassemia/mental retardation syndrome X-linked (RAD54 homolog, S. cerevisiae)	ZFR	zinc finger RNA binding protein
ATXN10	ataxin 10	ZMAT3	zinc finger, matrin type 3
ATXN2	ataxin 2	ZNF217	zinc finger protein 217
AUH	AU RNA binding protein/enoyl-Coenzyme A hydratase	ZNF366	zinc finger protein 366
AVEN	apoptosis, caspase activation inhibitor	ZNF662	zinc finger protein 662
B3GALNT1	beta-1,3-N-acetylgalactosaminyltransferase 1 (globoside blood group)	ISCA1L
B3GALT2	UDP-Gal:betaGlcNAc beta 1,3-galactosyltransferase, polypeptide 2	LOC286016
B3GAT1	Glyceraldehyde 3-phosphate dehydrogenase
B3GNT6	UDP-GlcNAc:betaGal beta-1,3-N-acetylglucosaminyltransferase 6 (core 3 synthase)
B4GALT1	UDP-Gal:betaGlcNAc beta 1,4- galactosyltransferase, polypeptide 1
B4GALT6	UDP-Gal:betaGlcNAc beta 1,4- galactosyltransferase, polypeptide 6
BAGE	B melanoma antigen
BAGE5	B melanoma antigen family, member 2; B melanoma antigen family, member 3; B melanoma antigen family, member 4; B melanoma antigen family, member 5
BAI3	brain-specific angiogenesis inhibitor 3
BANK1	B-cell scaffold protein with ankyrin repeats 1
BANP	BTG3 associated nuclear protein
BARD1	BRCA1 associated RING domain 1
BARX1	BARX homeobox 1
BARX2	BARX homeobox 2
BASE	breast cancer and salivary gland expression gene
BASP1	brain abundant, membrane attached signal protein 1
BATF	basic leucine zipper transcription factor, ATF-like
BBOX1	butyrobetaine (gamma), 2-oxoglutarate dioxygenase (gamma-butyrobetaine hydroxylase) 1
BBS4	Bardet-Biedl syndrome 4
BCAP29	B-cell receptor-associated protein 29
BCAS3	breast carcinoma amplified sequence 3
BCHE	butyrylcholinesterase
BCL10	B-cell CLL/lymphoma 10; hypothetical LOC646626
BCL11B	B-cell CLL/lymphoma 11B (zinc finger protein)
BCL2L1	BCL2-like 1
BCL6	B-cell CLL/lymphoma 6
BCL8	B-cell CLL/lymphoma 8
BCL9	B-cell CLL/lymphoma 9
BCORL2	BCL6 co-repressor-like 2
BEND5	BEN domain containing 5
BEYLA	hypothetical LOC497634
BFAR	bifunctional apoptosis regulator
BICD1	bicaudal D homolog 1 (Drosophila)
BLK	B lymphoid tyrosine kinase
BLNK	B-cell linker
BMP2K	BMP2 inducible kinase
BMPER	BMP binding endothelial regulator
BMPR1A	bone morphogenetic protein receptor, type IA; similar to ALK-3
BMPR1B	bone morphogenetic protein receptor, type IB
BMPR2	bone morphogenetic protein receptor, type II (serine/threonine kinase)
BMS1	Ribosome biogenesis protein BMS1
BNC2	basonuclin 2
BRD2	bromodomain containing 2
BRMS1L	breast cancer metastasis-suppressor 1-like
BRP44	brain protein 44
BRWD2 (+)	Brwd2 bromodomain and WD repeat domain containing 2
BTBD3	BTB (POZ) domain containing 3
BTBD9	BTB (POZ) domain containing 9
BTC	betacellulin
BTG1	B-cell translocation gene 1, anti-proliferative
BUB3	Cell cycle arrest protein BUB3
BVES	blood vessel epicardial substance
C10orf104 (+)	chromosome 10 open reading frame 104
C10ORF11	chromosome 10 open reading frame 11
C10ORF113	chromosome 10 open reading frame 113
C10ORF118	chromosome 10 open reading frame 118
C10ORF122	chromosome 10 open reading frame 122
C10ORF40	chromosome 10 open reading frame 40
C11ORF53	chromosome 11 open reading frame 53
C11ORF70	chromosome 11 open reading frame 70
C11ORF93	Uncharacterized protein LOC120376
C12ORF42	chromosome 12 open reading frame 42
C12ORF65	chromosome 12 open reading frame 65
C12ORF74	chromosome 12 open reading frame 74
C12ORF75	chromosome 12 open reading frame 75
C13ORF1	chromosome 13 open reading frame 1
C13ORF33	chromosome 13 open reading frame 33
C14ORF132	chromosome 14 open reading frame 132
C14ORF143	chromosome 14 open reading frame 143
C14ORF145	chromosome 14 open reading frame 145
C14ORF147	chromosome 14 open reading frame 147
C14ORF23	chromosome 14 open reading frame 23
C14ORF33	chromosome 14 open reading frame 33
C14ORF50	chromosome 14 open reading frame 50
C14ORF64	chromosome 14 open reading frame 64
C15ORF41	chromosome 15 open reading frame 41
C15ORF43	chromosome 15 open reading frame 43
C15ORF53	chromosome 15 open reading frame 53
C15ORF54	chromosome 15 open reading frame 54
C16ORF54	chromosome 16 open reading frame 54
C16ORF72	chromosome 16 open reading frame 72
C17ORF54	chromosome 17 open reading frame 54
C17ORF67	chromosome 17 open reading frame 67
C17ORF76	chromosome 17 open reading frame 76
C17ORF81	chromosome 17 open reading frame 81
C17ORF82	chromosome 17 open reading frame 82
C18ORF1	chromosome 18 open reading frame 1
C18ORF54	chromosome 18 open reading frame 54
C19ORF2	chromosome 19 open reading frame 2
C1ORF116	chromosome 1 open reading frame 116
C1ORF168	chromosome 1 open reading frame 168
C1ORF201	chromosome 1 open reading frame 201
C1ORF21	chromosome 1 open reading frame 21
C1ORF26	chromosome 1 open reading frame 26
C1ORF87	chromosome 1 open reading frame 87
C1QTNF3	C1q and tumor necrosis factor related protein 3; alpha-methylacyl-CoA racemase
C20ORF12	chromosome 20 open reading frame 12
C20ORF191	chromosome 20 open reading frame 191
C20ORF26	chromosome 20 open reading frame 26
C20ORF72	chromosome 20 open reading frame 72
C20ORF94	chromosome 20 open reading frame 94
C21ORF130	chromosome 21 open reading frame 130
C21ORF131	chromosome 21 open reading frame 131
C21ORF34	chromosome 21 open reading frame 34
C21orf66 (-)	chromosome 21 open reading frame 66
C21ORF99	chromosome 21 open reading frame 99
C22ORF30	chromosome 22 open reading frame 30
C22ORF9	chromosome 22 open reading frame 9
C2ORF58	chromosome 2 open reading frame 58
C2ORF76	chromosome 2 open reading frame 76
C2ORF86	chromosome 2 open reading frame 86
C2ORF88	chromosome 2 open reading frame 88
C3ORF15	chromosome 3 open reading frame 15
C3ORF55	chromosome 3 open reading frame 55
C3ORF58	chromosome 3 open reading frame 58
C3ORF59	chromosome 3 open reading frame 59
C3ORF77	chromosome 3 open reading frame 77
C3ORF79	hypothetical protein LOC152118
C4ORF11	chromosome 4 open reading frame 11
C4ORF33	chromosome 4 open reading frame 33
C4ORF34	chromosome 4 open reading frame 34
C4ORF37	chromosome 4 open reading frame 37
C4ORF39	chromosome 4 open reading frame 39
C4ORF45	chromosome 4 open reading frame 45
C4ORF52	hypothetical protein LOC389203
C5	complement component 5
C5ORF15	chromosome 5 open reading frame 15
C5ORF36	chromosome 5 open reading frame 36
C5orf37	chromosome 5 open reading frame 37
C5ORF42	chromosome 5 open reading frame 42
C5ORF46	chromosome 5 open reading frame 46
C6ORF105	chromosome 6 open reading frame 105
C6ORF106	chromosome 6 open reading frame 106
C6ORF173	chromosome 6 open reading frame 173
C6ORF182	chromosome 6 open reading frame 182
C6ORF222	chromosome 6 open reading frame 222
C7ORF10	chromosome 7 open reading frame 10
C7ORF25	chromosome 7 open reading frame 25
C7ORF53	chromosome 7 open reading frame 53
C8ORF31	chromosome 8 open reading frame 31
C8ORF34	chromosome 8 open reading frame 34
C8ORF37	chromosome 8 open reading frame 37
C8ORF4	chromosome 8 open reading frame 4
C8ORF46	chromosome 8 open reading frame 46
C8ORF47	chromosome 8 open reading frame 47
C8ORF71	chromosome 8 open reading frame 71
C8ORF75	chromosome 8 open reading frame 75
C8ORF83	chromosome 8 open reading frame 83
C9ORF11	chromosome 9 open reading frame 11
C9ORF122	chromosome 9 open reading frame 122
C9ORF130	chromosome 9 open reading frame 130
C9ORF150	chromosome 9 open reading frame 150
C9ORF152	chromosome 9 open reading frame 152
C9ORF27	chromosome 9 open reading frame 27
C9ORF3	chromosome 9 open reading frame 3
C9ORF46	chromosome 9 open reading frame 46
C9ORF70	chromosome 9 open reading frame 70
C9ORF72	chromosome 9 open reading frame 72
C9ORF82	chromosome 9 open reading frame 82
CA10	carbonic anhydrase X
CA12	carbonic anhydrase XII
CABLES1	Cdk5 and Abl enzyme substrate 1
CACNA1C	hypothetical protein LOC100131098; calcium channel, voltage-dependent, L type, alpha 1C subunit
CACNA1E	calcium channel, voltage-dependent, R type, alpha 1E subunit
CACNA2D1	calcium channel, voltage-dependent, alpha 2/delta subunit 1
CACNA2D3	calcium channel, voltage-dependent, alpha 2/delta subunit 3
CADM2	cell adhesion molecule 2
CADPS2	Ca++-dependent secretion activator 2
CALM1	calmodulin 3 (phosphorylase kinase, delta); calmodulin 2 (phosphorylase kinase, delta); calmodulin 1 (phosphorylase kinase, delta)
CALM2	calmodulin 3 (phosphorylase kinase, delta); calmodulin 2 (phosphorylase kinase, delta); calmodulin 1 (phosphorylase kinase, delta)
CALML5	calmodulin-like 5
CAMK1	calcium/calmodulin-dependent protein kinase I
CAMKK2	calcium/calmodulin-dependent protein kinase kinase 2, beta
CAMP	cathelicidin antimicrobial peptide
CAMSAP1L1	calmodulin regulated spectrin-associated protein 1-like 1
CAP2	F-actin-capping protein subunit beta
CAPN7	calpain 7
CAPZA1	capping protein (actin filament) muscle Z-line, alpha 1
CAPZB	capping protein (actin filament) muscle Z-line, beta
CARD18	caspase recruitment domain family, member 18
CARTPT	CART prepropeptide
CASP2	caspase 2, apoptosis-related cysteine peptidase
CATSPERB	cation channel, sperm-associated, beta
CBFA2T2	core-binding factor, runt domain, alpha subunit 2; translocated to, 2
CBLB	Cas-Br-M (murine) ecotropic retroviral transforming sequence b
CBLN2	cerebellin 2 precursor
CBR4	carbonyl reductase 4
CBWD5	COBW domain containing 5; similar to COBW domain containing 1; COBW domain containing 7; COBW domain containing 3
CBY3	chibby homolog 3 (Drosophila)
CCDC123	coiled-coil domain containing 123
CCDC141	coiled-coil domain containing 141
CCDC147	coiled-coil domain containing 147
CCDC18	coiled-coil domain containing 18
CCDC46	coiled-coil domain containing 46
CCDC53	coiled-coil domain containing 53
CCDC54	coiled-coil domain containing 54
CCDC57	coiled-coil domain containing 57
CCDC74A	coiled-coil domain containing 74A
CCDC88A	coiled-coil domain containing 88A
CCDC88C	coiled-coil domain containing 88C
CCDC91	coiled-coil domain containing 91
CCK	cholecystokinin
CCL1	Cyclin CCL1
CCNH	cyclin H
CCNL1	cyclin L1
CCT6B	chaperonin containing TCP1, subunit 6B (zeta 2)
CCT8L2	chaperonin containing TCP1, subunit 8 (theta)-like 2
CD180	CD180 molecule
CD34	CD34 molecule
CD55	CD55 molecule, decay accelerating factor for complement (Cromer blood group)
CD83	CD83 molecule
CD86	CD86 molecule
CD93	CD93 molecule
CDC14A	CDC14 cell division cycle 14 homolog A (S. cerevisiae)
CDC27	Anaphase-promoting complex subunit CDC27
CDC42BPA	CDC42 binding protein kinase alpha (DMPK-like)
CDC42EP3	CDC42 effector protein (Rho GTPase binding) 3
CDC7	Cell division control protein 7
CDH1	APC/C activator protein CDH1
CDH10	cadherin 10, type 2 (T2-cadherin)
CDH11	cadherin 11, type 2, OB-cadherin (osteoblast)
CDH12	cadherin 12, type 2 (N-cadherin 2)
CDH13	cadherin 13, H-cadherin (heart)
CDH18	cadherin 18, type 2
CDH19	cadherin 19, type 2
CDH4	cadherin 4, type 1, R-cadherin (retinal)
CDH6	cadherin 6, type 2, K-cadherin (fetal kidney)
CDH7	cadherin 7, type 2
CDH9	cadherin 9, type 2 (T1-cadherin)
CDK1	cell division cycle 2, G1 to S and G2 to M
CDK14	PFTAIRE protein kinase 1
CDK19	cell division cycle 2-like 6 (CDK8-like)
CDK7	cyclin-dependent kinase 7
CDKAL1	CDK5 regulatory subunit associated protein 1-like 1
CDKL1	cyclin-dependent kinase-like 1 (CDC2-related kinase)
CDKN2BAS	CDKN2B antisense RNA (non-protein coding)
CDS2	CDP-diacylglycerol synthase (phosphatidate cytidylyltransferase) 2
CDV3	CDV3 homolog (mouse)
CDYL	chromodomain protein, Y-like
CDYL2	chromodomain protein, Y-like 2
CENPC1	centromere protein C 1
CENPE	centromere protein E, 312kDa
CENPF	centromere protein F, 350/400ka (mitosin)
CEP110	centrosomal protein 110kDa
CEP120	centrosomal protein 120kDa
CEP350	centrosomal protein 350kDa
CETN3	centrin, EF-hand protein, 3 (CDC31 homolog, yeast)
CFTR	cystic fibrosis transmembrane conductance regulator (ATP-binding cassette sub-family C, member 7)
CHD6	chromodomain helicase DNA binding protein 6
CHD7	chromodomain helicase DNA binding protein 7
CHD9	chromodomain helicase DNA binding protein 9
CHKA	choline kinase alpha
CHL1	ATP-dependent RNA helicase CHL1
CHMP2B	chromatin modifying protein 2B
CHN1	chimerin (chimaerin) 1
CHN2	chimerin (chimaerin) 2
CHORDC1	cysteine and histidine-rich domain (CHORD)-containing 1; cysteine and histidine-rich domain (CHORD)-containing 1 pseudogene
CHP	calcium binding protein P22
CHRDL1	chordin-like 1
CHRM3	cholinergic receptor, muscarinic 3
CHRNA2	cholinergic receptor, nicotinic, alpha 2 (neuronal)
CHRNA7	CHRNA7 (cholinergic receptor, nicotinic, alpha 7, exons 5-10) and FAM7A (family with sequence similarity 7A, exons A-E) fusion; cholinergic receptor, nicotinic, alpha 7
CHST11	carbohydrate (chondroitin 4) sulfotransferase 11
CHSY1	chondroitin sulfate synthase 1
CHSY3	chondroitin sulfate synthase 3
CITED2	Cbp/p300-interacting transactivator, with Glu/Asp-rich carboxy-terminal domain, 2
CKAP5	cytoskeleton associated protein 5
CLASP2	cytoplasmic linker associated protein 2
CLDN1	claudin 1
CLDN8	claudin 8
CLIC5	chloride intracellular channel 5
CLNK	cytokine-dependent hematopoietic cell linker
CLOCK	clock homolog (mouse)
CLPP	ClpP caseinolytic peptidase, ATP-dependent, proteolytic subunit homolog (E. coli)
CLPTM1L	CLPTM1-like
CLTC	clathrin, heavy chain (Hc)
CLU	clusterin
CMPK2	cytidine monophosphate (UMP-CMP) kinase 2, mitochondrial
CMTM8	CKLF-like MARVEL transmembrane domain containing 8
CNBD1	cyclic nucleotide binding domain containing 1
CNGB3	cyclic nucleotide gated channel beta 3
CNN3	calponin 3, acidic
CNOT2	CCR4-NOT transcription complex, subunit 2
CNRIP1	cannabinoid receptor interacting protein 1
CNTLN	centlein, centrosomal protein
CNTN3	contactin 3 (plasmacytoma associated)
CNTN4	contactin 4
CNTN5	contactin 5
CNTNAP2	contactin associated protein-like 2
CNTNAP4	contactin associated protein-like 4
CNTNAP5	contactin associated protein-like 5
COBL	cordon-bleu homolog (mouse)
COBLL1	COBL-like 1
COG6	Conserved oligomeric Golgi complex subunit 6
COL14A1	collagen, type XIV, alpha 1
COL24A1	collagen, type XXIV, alpha 1
COL4A1	collagen, type IV, alpha 1
COL4A5	collagen, type IV, alpha 5
COL6A3	collagen, type VI, alpha 3
COMMD10	COMM domain containing 10
COPS8	COP9 constitutive photomorphogenic homolog subunit 8 (Arabidopsis)
CORIN	corin, serine peptidase
CORO2A	coronin, actin binding protein, 2A
COX18	Mitochondrial inner membrane protein COX18
CPAMD8	C3 and PZP-like, alpha-2-macroglobulin domain containing 8
CPB1	carboxypeptidase B1 (tissue)
CPEB3	cytoplasmic polyadenylation element binding protein 3
CPSF7	cleavage and polyadenylation specific factor 7, 59kDa
CRADD	CASP2 and RIPK1 domain containing adaptor with death domain
CRBN	cereblon
CREB3L1	cAMP responsive element binding protein 3-like 1
CRIM1	cysteine rich transmembrane BMP regulator 1 (chordin-like)
CRISP2	cysteine-rich secretory protein 2
CRISPLD1	cysteine-rich secretory protein LCCL domain containing 1
CRISPLD2	cysteine-rich secretory protein LCCL domain containing 2
CRTC1	CREB regulated transcription coactivator 1
CRYBG3	beta-gamma crystallin domain containing 3
CSGALNACT1	chondroitin sulfate N-acetylgalactosaminyltransferase 1
CSMD2	CUB and Sushi multiple domains 2
CSNK1A1	casein kinase 1, alpha 1
CSNK1G3	casein kinase 1, gamma 3
CSRNP1	cysteine-serine-rich nuclear protein 1
CSRP2	cysteine and glycine-rich protein 2
CTAGE1	cutaneous T-cell lymphoma-associated antigen 1
CTBP1	C-terminal binding protein 1
CTNNA2	catenin (cadherin-associated protein), alpha 2
CTNNBIP1	catenin, beta interacting protein 1
CTNND1	catenin (cadherin-associated protein), delta 1
CTNND2	catenin (cadherin-associated protein), delta 2 (neural plakophilin-related arm-repeat protein)
CTTNBP2	cortactin binding protein 2
CUL2	cullin 2
CUX1	cut-like homeobox 1
CUX2	cut-like homeobox 2
CWC22	Pre-mRNA-splicing factor CWC22
CWF19L2	CWF19-like 2, cell cycle control (S. pombe)
CWH43	Protein CWH43
CXCL1	chemokine (C-X-C motif) ligand 1 (melanoma growth stimulating activity, alpha)
CXCL13	chemokine (C-X-C motif) ligand 13
CXCR6	chemokine (C-X-C motif) receptor 6
CXCR7	chemokine (C-X-C motif) receptor 7
CXORF51	chromosome X open reading frame 51
CXORF64	chromosome X open reading frame 64
CYB5A	cytochrome b5 type A (microsomal)
CYB5R3	cytochrome b5 reductase 3
CYLC2	cylicin, basic protein of sperm head cytoskeleton 2
CYORF15A	chromosome Y open reading frame 15A
CYP3A43	cytochrome P450, family 3, subfamily A, polypeptide 43
CYP4F22	cytochrome P450, family 4, subfamily F, polypeptide 22
CYP7B1	cytochrome P450, family 7, subfamily B, polypeptide 1
CYTH3	cytohesin 3
CYTSB	cytospin B
DAAM1	dishevelled associated activator of morphogenesis 1
DAAM2	dishevelled associated activator of morphogenesis 2
DAB2	disabled homolog 2, mitogen-responsive phosphoprotein (Drosophila)
DACT1	dapper, antagonist of beta-catenin, homolog 1 (Xenopus laevis)
DAGLA	diacylglycerol lipase, alpha
DAOA	D-amino acid oxidase activator
DAPK1	death-associated protein kinase 1
DAPL1	death associated protein-like 1
DARS	aspartyl-tRNA synthetase
DCC	deleted in colorectal carcinoma
DCLK2	doublecortin-like kinase 2
DCN	decorin
DCUN1D1	DCN1, defective in cullin neddylation 1, domain containing 1 (S. cerevisiae)
DCUN1D3	DCN1, defective in cullin neddylation 1, domain containing 3 (S. cerevisiae)
DCUN1D5	DCN1, defective in cullin neddylation 1, domain containing 5 (S. cerevisiae)
DDAH1	dimethylarginine dimethylaminohydrolase 1
DDC	dopa decarboxylase (aromatic L-amino acid decarboxylase)
DDHD1	DDHD domain containing 1
DDIT4	DNA-damage-inducible transcript 4
DDX60	DEAD (Asp-Glu-Ala-Asp) box polypeptide 60
DEC1 (+)	deleted in esophageal cancer 1
DEFB115	defensin, beta 115
DEFB133	defensin, beta 133
DENND1A	DENN/MADD domain containing 1A
DENND1B	DENN/MADD domain containing 1B
DENND5B	DENN/MADD domain containing 5B
DEPDC1	DEP domain containing 1
DEPDC6	DEP domain containing 6
DGCR6	DiGeorge syndrome critical region gene 6
DGKB	diacylglycerol kinase, beta 90kDa
DGKG	diacylglycerol kinase, gamma 90kDa
DGKI	diacylglycerol kinase, iota
DHFR	dihydrofolate reductase
DHODH	dihydroorotate dehydrogenase
DHX32	DEAH (Asp-Glu-Ala-His) box polypeptide 32
DIO2	deiodinase, iodothyronine, type II
DIP2B	DIP2 disco-interacting protein 2 homolog B (Drosophila)
DIRAS2	DIRAS family, GTP-binding RAS-like 2
DIRC3	disrupted in renal carcinoma 3
DIS3L2	DIS3 mitotic control homolog (S. cerevisiae)-like 2
DISC1	disrupted in schizophrenia 1
DISP1	dispatched homolog 1 (Drosophila)
DLEC1	deleted in lung and esophageal cancer 1
DLEU7	deleted in lymphocytic leukemia, 7
DLG2	discs, large homolog 2 (Drosophila)
DLG5	discs, large homolog 5 (Drosophila)
DMRTA1	DMRT-like family A1
DMXL2	Dmx-like 2
DNAH14	dynein, axonemal, heavy chain 14
DNAH5	dynein, axonemal, heavy chain 5
DNAH6	dynein, axonemal, heavy chain 6
DNAH8	dynein, axonemal, heavy chain 8
DNAJB3	DnaJ (Hsp40) homolog, subfamily B, member 3
DNAJB4	DnaJ (Hsp40) homolog, subfamily B, member 4
DNAJB9	DnaJ (Hsp40) homolog, subfamily B, member 9
DNAJC1	DnaJ (Hsp40) homolog, subfamily C, member 1
DNAL1	dynein, axonemal, light chain 1
DNASE2B	deoxyribonuclease II beta
DNM1L	dynamin 1-like
DOCK1	dedicator of cytokinesis 1
DOCK2	dedicator of cytokinesis 2
DOCK4	dedicator of cytokinesis 4
DOCK5	dedicator of cytokinesis 5
DOCK7	dedicator of cytokinesis 7
DOCK8	dedicator of cytokinesis 8
DOPEY1	dopey family member 1
DPP4	dipeptidyl-peptidase 4
DPT	dermatopontin
DPYD	dihydropyrimidine dehydrogenase
DRD3	dopamine receptor D3
DRGX	dorsal root ganglia homeobox
DSC3	desmocollin 3
DSCAM	Down syndrome cell adhesion molecule
DSE	dermatan sulfate epimerase
DSEL	dermatan sulfate epimerase-like
DSG1	desmoglein 1
DSG4	desmoglein 4
DTL	denticleless homolog (Drosophila)
DTWD2	similar to DTW domain containing 2; DTW domain containing 2
DUOX1	dual oxidase 1
DUSP10	dual specificity phosphatase 10
DUSP19	dual specificity phosphatase 19
DUSP27	dual specificity phosphatase 27 (putative)
DUSP4	dual specificity phosphatase 4
DYNC1I1	dynein, cytoplasmic 1, intermediate chain 1
DYNC1I2	similar to dynein cytoplasmic 1 intermediate chain 2; dynein, cytoplasmic 1, intermediate chain 2
DYNC2H1	dynein, cytoplasmic 2, heavy chain 1
E2F7	E2F transcription factor 7
EBF2	early B-cell factor 2
EDARADD	EDAR-associated death domain
EDC3	Enhancer of mRNA-decapping protein 3
EDEM1	ER degradation enhancer, mannosidase alpha-like 1
EEF2K	eukaryotic elongation factor-2 kinase
EEPD1	endonuclease/exonuclease/phosphatase family domain containing 1
EFCAB1	EF-hand calcium binding domain 1
EFCAB6	EF-hand calcium binding domain 6
EFCAB7	EF-hand calcium binding domain 7
EFHB	EF-hand domain family, member B
EFNA1	ephrin-A1
EFNA5	ephrin-A5
EGFLAM	EGF-like, fibronectin type III and laminin G domains
EGFR	epidermal growth factor receptor (erythroblastic leukemia viral (v-erb-b) oncogene homolog, avian)
EHBP1	EH domain binding protein 1
EHD4	EH-domain containing 4
EHF	ets homologous factor
EIF2AK1	eukaryotic translation initiation factor 2-alpha kinase 1
EIF3H	eukaryotic translation initiation factor 3, subunit H
EIF3IP1	eukaryotic translation initiation factor 3, subunit I pseudogene 1
EIF4E	eukaryotic translation initiation factor 4E; similar to hCG1777996; similar to eukaryotic translation initiation factor 4E
ELAVL2	ELAV (embryonic lethal, abnormal vision, Drosophila)-like 2 (Hu antigen B)
ELAVL4	ELAV (embryonic lethal, abnormal vision, Drosophila)-like 4 (Hu antigen D)
ELF2	E74-like factor 2 (ets domain transcription factor)
ELL2	elongation factor, RNA polymerase II, 2
ELOVL7	ELOVL family member 7, elongation of long chain fatty acids (yeast)
ELP4	Elongator complex protein 4
ELTD1	EGF, latrophilin and seven transmembrane domain containing 1
EMB	embigin homolog (mouse)
EMCN	endomucin
EMID2	EMI domain containing 2
EML1	echinoderm microtubule associated protein like 1
EML5	echinoderm microtubule associated protein like 5
EMP2	epithelial membrane protein 2
ENOX1	ecto-NOX disulfide-thiol exchanger 1
ENOX2	ecto-NOX disulfide-thiol exchanger 2
ENPEP	glutamyl aminopeptidase (aminopeptidase A)
ENTHD1	ENTH domain containing 1
EPB41L4B	erythrocyte membrane protein band 4.1 like 4B
EPHA1	EPH receptor A1
EPHA3	EPH receptor A3
EPHA4	EPH receptor A4
EPHA5	EPH receptor A5
EPHA6	EPH receptor A6
EPHA7	EPH receptor A7
EPHB1	EPH receptor B1
EPHX1	epoxide hydrolase 1, microsomal (xenobiotic)
EPM2A	epilepsy, progressive myoclonus type 2A, Lafora disease (laforin)
EPN1	epsin 1
EPN2	epsin 2
EPRS	glutamyl-prolyl-tRNA synthetase
EPSTI1	epithelial stromal interaction 1 (breast)
ERBB4	v-erb-a erythroblastic leukemia viral oncogene homolog 4 (avian)
ERC1	ELKS/RAB6-interacting/CAST family member 1
ERCC6	excision repair cross-complementing rodent repair deficiency, complementation group 6
ERN1	endoplasmic reticulum to nucleus signaling 1
ERO1LB	ERO1-like beta (S. cerevisiae)
ERP44	endoplasmic reticulum protein 44
ERRFI1	ERBB receptor feedback inhibitor 1
ESF1	Pre-rRNA-processing protein ESF1
ESRRB	estrogen-related receptor beta
ESRRG	estrogen-related receptor gamma
ESYT2	family with sequence similarity 62 (C2 domain containing), member B
ETAA1	Ewing tumor-associated antigen 1
ETF1	eukaryotic translation termination factor 1
ETFA	electron-transfer-flavoprotein, alpha polypeptide
ETNK1	ethanolamine kinase 1
ETV1	ets variant 1
ETV3	ets variant 3
ETV6	ets variant 6
EVL	Enah/Vasp-like
EVX2	even-skipped homeobox 2
EXOC4	exocyst complex component 4
EXOC6	exocyst complex component 6
EYA1	eyes absent homolog 1 (Drosophila)
EYA2	eyes absent homolog 2 (Drosophila)
EYA3	eyes absent homolog 3 (Drosophila)
EYA4	eyes absent homolog 4 (Drosophila)
F5	coagulation factor V (proaccelerin, labile factor)
F9	coagulation factor IX
FABP5	fatty acid binding protein 5-like 2; fatty acid binding protein 5 (psoriasis-associated); fatty acid binding protein 5-like 8; fatty acid binding protein 5-like 7; fatty acid binding protein 5-like 9
FABP7	fatty acid binding protein 7, brain
FAM105A	family with sequence similarity 105, member A
FAM107B	family with sequence similarity 107, member B
FAM10A4	similar to heat shock 70kD protein binding protein; family with sequence similarity 10, member A4 pseudogene; family with sequence similarity 10, member A5 pseudogene
FAM110B	family with sequence similarity 110, member B
FAM114A1	family with sequence similarity 114, member A1
FAM118B	family with sequence similarity 118, member B
FAM129A	family with sequence similarity 129, member A
FAM134B	family with sequence similarity 134, member B
FAM13A	family with sequence similarity 13, member A
FAM13C	family with sequence similarity 13, member C
FAM149A	family with sequence similarity 149, member A
FAM155A	family with sequence similarity 155, member A
FAM169A	family with sequence similarity 169, member A
FAM170A	family with sequence similarity 170, member A
FAM171A1	family with sequence similarity 171, member A1
FAM174B	family with sequence similarity 174, member B
FAM175B	family with sequence similarity 175, member B
FAM176A	family with sequence similarity 176, member A
FAM181B	family with sequence similarity 181, member B
FAM190A	KIAA1680 protein
FAM193A	chromosome 4 open reading frame 8
FAM19A2	family with sequence similarity 19 (chemokine (C-C motif)-like), member A2
FAM20C	family with sequence similarity 20, member C
FAM27C	family with sequence similarity 27, member C; family with sequence similarity 27, member A; family with sequence similarity 27, member B
FAM38B	family with sequence similarity 38, member B
FAM3B	family with sequence similarity 3, member B
FAM3C	family with sequence similarity 3, member C
FAM43A	family with sequence similarity 43, member A
FAM47C	family with sequence similarity 47, member C
FAM49A	family with sequence similarity 49, member A
FAM5C	family with sequence similarity 5, member C
FAM65B	family with sequence similarity 65, member B
FAM66A	family with sequence similarity 66, member A
FAM71C	family with sequence similarity 71, member C
FAM81A	family with sequence similarity 81, member A
FAM82A1	family with sequence similarity 82, member A1
FAM86B2	family with sequence similarity 86, member B2; family with sequence similarity 86, member A; family with sequence similarity 86, member B1
FAM92A1	family with sequence similarity 92, member A2; family with sequence similarity 92, member A1
FAM9B	family with sequence similarity 9, member B
FANCL	Fanconi anemia, complementation group L
FANK1	fibronectin type III and ankyrin repeat domains 1
FAR2	fatty acyl CoA reductase 2
FASTKD2	FAST kinase domains 2
FAT1	Very long-chain fatty acid transport protein
FAT4	FAT tumor suppressor homolog 4 (Drosophila)
FBN1	fibrillin 1
FBN2	fibrillin 2
FBP1	Fructose-1,6-bisphosphatase
FBXL17	F-box and leucine-rich repeat protein 17
FBXL4	F-box and leucine-rich repeat protein 4
FBXL5	F-box and leucine-rich repeat protein 5
FBXL7	F-box and leucine-rich repeat protein 7
FBXO15	F-box protein 15
FBXO28	F-box protein 28
FBXO38	F-box protein 38
FBXO46	F-box protein 46
FBXW2	F-box and WD repeat domain containing 2
FCF1	rRNA-processing protein FCF1
FCHSD2	FCH and double SH3 domains 2
FEM1C	fem-1 homolog c (C. elegans)
FER	fer (fps/fes related) tyrosine kinase
FERD3L	Fer3-like (Drosophila)
FERMT2	fermitin family homolog 2 (Drosophila)
FGD4	FYVE, RhoGEF and PH domain containing 4
FGF7	hypothetical LOC100132771; fibroblast growth factor 7 (keratinocyte growth factor); fibroblast growth factor 7 pseudogene 2
FGGY	FGGY carbohydrate kinase domain containing
FHDC1	FH2 domain containing 1
FHIT	fragile histidine triad gene
FIBIN	fin bud initiation factor homolog (zebrafish)
FIG4	Polyphosphoinositide phosphatase
FIGN	fidgetin
FILIP1L	filamin A interacting protein 1-like
FKBP5	FK506 binding protein 5
FKSG73	ARP3 actin-related protein 3 homolog B pseudogene
FLG2	filaggrin family member 2
FLJ13197	hypothetical FLJ13197
FLJ22536	hypothetical locus LOC401237
FLJ32810	Rho-type GTPase-activating protein FLJ32810
FLJ35024	hypothetical LOC401491
FLJ36000	hypothetical FLJ36000
FLJ37543	hypothetical protein FLJ37543
FLJ42709	hypothetical LOC441094
FLJ43663	hypothetical LOC378805
FLJ43950	FAM75-like protein FLJ46321 pseudogene
FLNB	filamin B, beta (actin binding protein 278)
FLRT2	fibronectin leucine rich transmembrane protein 2
FLRT3	fibronectin leucine rich transmembrane protein 3
FMN1	Riboflavin kinase
FN1	fibronectin 1
FNBP1L	formin binding protein 1-like
FNDC3B	fibronectin type III domain containing 3B
FNIP2	folliculin interacting protein 2
FOLH1	folate hydrolase (prostate-specific membrane antigen) 1
FOXB1	forkhead box B1
FOXD4L5	forkhead box D4-like 5
FOXG1	forkhead box G1
FOXJ2	forkhead box J2
FOXN2	forkhead box N2
FOXN3	forkhead box N3
FOXO3	forkhead box O3; forkhead box O3B pseudogene
FOXP1	forkhead box P1
FOXP2	forkhead box P2
FREM3	FRAS1 related extracellular matrix 3
FRG1	FSHD region gene 1
FRG1B	FSHD region gene 1 family, member B; FSHD region gene 1 pseudogene; hypothetical protein LOC100134091
FRG2C	hypothetical protein LOC100288801
FRMD4A	FERM domain containing 4A
FRMD4B	FERM domain containing 4B
FRRS1	ferric-chelate reductase 1
FRYL	FRY-like
FSCB	fibrous sheath CABYR binding protein
FSHR	follicle stimulating hormone receptor
FSIP1	fibrous sheath interacting protein 1
FSTL5	follistatin-like 5
FTMT	ferritin mitochondrial
FTO	fat mass and obesity associated
FURIN	furin (paired basic amino acid cleaving enzyme)
FUT8	fucosyltransferase 8 (alpha (1,6) fucosyltransferase)
FUT9	fucosyltransferase 9 (alpha (1,3) fucosyltransferase)
FZD1	frizzled homolog 1 (Drosophila)
FZD8	frizzled homolog 8 (Drosophila)
GAB1	GPI transamidase component GAB1
GABRB2	gamma-aminobutyric acid (GABA) A receptor, beta 2
GABRB3	gamma-aminobutyric acid (GABA) A receptor, beta 3
GABRG1	gamma-aminobutyric acid (GABA) A receptor, gamma 1
GABRG3	gamma-aminobutyric acid (GABA) A receptor, gamma 3
GADD45B	growth arrest and DNA-damage-inducible, beta
GADD45G	growth arrest and DNA-damage-inducible, gamma
GALC	galactosylceramidase
GALNT2	UDP-N-acetyl-alpha-D-galactosamine:polypeptide N-acetylgalactosaminyltransferase 2 (GalNAc-T2)
GALNT3	UDP-N-acetyl-alpha-D-galactosamine:polypeptide N-acetylgalactosaminyltransferase 3 (GalNAc-T3)
GALNTL5	UDP-N-acetyl-alpha-D-galactosamine:polypeptide N-acetylgalactosaminyltransferase-like 5
GALNTL6	UDP-N-acetyl-alpha-D-galactosamine:polypeptide N-acetylgalactosaminyltransferase-like 6
GALR1	galanin receptor 1
GANC	glucosidase, alpha; neutral C
GAPT	GRB2-binding adaptor protein, transmembrane
GAS2	1,3-beta-glucanosyltransferase GAS2
GAS7	growth arrest-specific 7
GATA3	GATA binding protein 3
GATA6	GATA binding protein 6
GBE1	glucan (1,4-alpha-), branching enzyme 1
GBF1	golgi-specific brefeldin A resistant guanine nucleotide exchange factor 1
GCET2	germinal center expressed transcript 2
GCG	glucagon
GCLC	glutamate-cysteine ligase, catalytic subunit
GDA	guanine deaminase
GDI2	GDP dissociation inhibitor 2
GGA2	ADP-ribosylation factor-binding protein GGA2
GGT3P	gamma-glutamyltransferase 3 pseudogene
GHR	growth hormone receptor
GHRHR	growth hormone releasing hormone receptor
GIPC2	GIPC PDZ domain containing family, member 2
GK2	glycerol kinase 2
GLCCI1	glucocorticoid induced transcript 1
GLDC	glycine dehydrogenase (decarboxylating)
GLDN	gliomedin
GLI3	GLI family zinc finger 3
GLRX2	glutaredoxin 2
GLRX3	glutaredoxin 3
GLUD1	glutamate dehydrogenase 1
GLYATL2	glycine-N-acyltransferase-like 2
GMDS	GDP-mannose 4,6-dehydratase
GMNN	geminin, DNA replication inhibitor
GNA12	guanine nucleotide binding protein (G protein) alpha 12
GNAI1	guanine nucleotide binding protein (G protein), alpha inhibiting activity polypeptide 1
GNAI3	guanine nucleotide binding protein (G protein), alpha inhibiting activity polypeptide 3
GNAT3	guanine nucleotide binding protein, alpha transducing 3
GNLY	granulysin
GNPDA2	glucosamine-6-phosphate deaminase 2
GOLGA4	golgi autoantigen, golgin subfamily a, 4
GOLGA6L6	hypothetical LOC645202; Putative golgin subfamily A member 6-like protein 6; hypothetical LOC100132202; golgi autoantigen, golgin subfamily a-like
GOLPH3	golgi phosphoprotein 3 (coat-protein)
GOLSYN	Golgi-localized protein
GPAM	glycerol-3-phosphate acyltransferase, mitochondrial
GPATCH2	G patch domain containing 2
GPC5	glypican 5
GPD1L	glycerol-3-phosphate dehydrogenase 1-like
GPHN	gephyrin
GPR125	G protein-coupled receptor 125
GPR126	G protein-coupled receptor 126
GPR128	G protein-coupled receptor 128
GPR149	G protein-coupled receptor 149
GPR158	G protein-coupled receptor 158
GPR21	G protein-coupled receptor 21
GPR37	G protein-coupled receptor 37 (endothelin receptor type B-like)
GPR65	G protein-coupled receptor 65
GPR98	G protein-coupled receptor 98
GPRIN3	GPRIN family member 3
GRAMD3	GRAM domain containing 3
GREB1	GREB1 protein
GREB1L	KIAA1772
GRHL1	grainyhead-like 1 (Drosophila)
GRHL2	grainyhead-like 2 (Drosophila)
GRIA4	glutamate receptor, ionotrophic, AMPA 4
GRIK1	glutamate receptor, ionotropic, kainate 1
GRIK2	glutamate receptor, ionotropic, kainate 2
GRINL1A	glutamate receptor, ionotropic, N-methyl D-aspartate-like 1B; glutamate receptor, ionotropic, N-methyl D-aspartate-like 1A; GRINL1A complex locus
GRM7	glutamate receptor, metabotropic 7
GRXCR1	glutaredoxin, cysteine rich 1
GSC	goosecoid homeobox
GSDMC	gasdermin C
GSPT1	G1 to S phase transition 1
GTDC1	glycosyltransferase-like domain containing 1
GTF2E2	general transcription factor IIE, polypeptide 2, beta 34kDa
GTSF1	gametocyte specific factor 1
GUCY1A2	guanylate cyclase 1, soluble, alpha 2
GUCY1A3	guanylate cyclase 1, soluble, alpha 3
GUCY2C	guanylate cyclase 2C (heat stable enterotoxin receptor)
GULP1	GULP, engulfment adaptor PTB domain containing 1
GUSBL2	glucuronidase, beta-like 2; glucuronidase, beta pseudogene
GYG1	glycogenin 1
HAAO	3-hydroxyanthranilate 3,4-dioxygenase
HAND2	heart and neural crest derivatives expressed 2
HAO2	hydroxyacid oxidase 2 (long chain)
HAPLN2	hyaluronan and proteoglycan link protein 2
HCN1	hyperpolarization activated cyclic nucleotide-gated potassium channel 1
HDAC9	histone deacetylase 9
HDGFL1	hepatoma derived growth factor-like 1
HEATR6	HEAT repeat containing 6
HEBP2	heme binding protein 2
HEPACAM2	HEPACAM family member 2
HERC3	hect domain and RLD 3
HERC4	hect domain and RLD 4
HERPUD2	HERPUD family member 2
HES2	hairy and enhancer of split 2 (Drosophila)
HEY2	hypothetical LOC100129733; hairy/enhancer-of-split related with YRPW motif 2
HFM1	ATP-dependent DNA helicase MER3
HGD	homogentisate 1,2-dioxygenase (homogentisate oxidase)
HGSNAT	heparan-alpha-glucosaminide N-acetyltransferase
HHIPL2	HHIP-like 2
HHLA2	HERV-H LTR-associating 2
HIF1A	hypoxia inducible factor 1, alpha subunit (basic helix-loop-helix transcription factor)
HINT1	histidine triad nucleotide binding protein 1
HIPK2	homeodomain interacting protein kinase 2; similar to homeodomain interacting protein kinase 2
HISPPD1
HIST1H2BJ	histone cluster 1, H2bj
HLA-DMB	major histocompatibility complex, class II, DM beta
HLX	H2.0-like homeobox
HMCN1	hemicentin 1
HMGCLL1	3-hydroxymethyl-3-methylglutaryl-Coenzyme A lyase-like 1
HMGXB4	HMG box domain containing 4
HNF4G	hepatocyte nuclear factor 4, gamma
HNMT	histamine N-methyltransferase
HOMER2	homer homolog 2 (Drosophila)
HOOK3	hook homolog 3 (Drosophila)
HOPX	HOP homeobox
HOXA1	homeobox A1
HPGD	hydroxyprostaglandin dehydrogenase 15-(NAD)
HPGDS	prostaglandin D2 synthase, hematopoietic; prostaglandin D2 synthase 21kDa (brain)
HPSE2	heparanase 2
HRH2	histamine receptor H2
HRH4	histamine receptor H4
HRNBP3	hexaribonucleotide binding protein 3
HRNR	hornerin
HS1BP3	HCLS1 binding protein 3
HS3ST1	heparan sulfate (glucosamine) 3-O-sulfotransferase 1
HS3ST5	heparan sulfate (glucosamine) 3-O-sulfotransferase 5
HS6ST3	heparan sulfate 6-O-sulfotransferase 3
HSD17B13	hydroxysteroid (17-beta) dehydrogenase 13
HSD17B6	hydroxysteroid (17-beta) dehydrogenase 6 homolog (mouse)
HSD3B1	hydroxy-delta-5-steroid dehydrogenase, 3 beta- and steroid delta-isomerase 1
HSP90AB2P	heat shock protein 90kDa alpha (cytosolic), class B member 2 (pseudogene)
HSPA4	heat shock 70kDa protein 4
HSPBAP1	HSPB (heat shock 27kDa) associated protein 1
HTR2C	5-hydroxytryptamine (serotonin) receptor 2C
HTR7	5-hydroxytryptamine (serotonin) receptor 7 (adenylate cyclase-coupled)
HULC	highly up-regulated in liver cancer (non-protein coding)
HYDIN	hydrocephalus inducing homolog 2 (mouse); hydrocephalus inducing homolog (mouse)
HYLS1	hydrolethalus syndrome 1
ID4	inhibitor of DNA binding 4, dominant negative helix-loop-helix protein
IFLTD1	intermediate filament tail domain containing 1
IFNB1	interferon, beta 1, fibroblast
IFT57	intraflagellar transport 57 homolog (Chlamydomonas)
IGF1	insulin-like growth factor 1 (somatomedin C)
IGF1R	insulin-like growth factor 1 receptor
IGFBP3	insulin-like growth factor binding protein 3
IGFBP7	insulin-like growth factor binding protein 7
IKZF2	IKAROS family zinc finger 2 (Helios)
IL10RB	interleukin 10 receptor, beta
IL1R1	interleukin 1 receptor, type I
IL1RAP	interleukin 1 receptor accessory protein
IL1RAPL1	interleukin 1 receptor accessory protein-like 1
IL31RA	interleukin 31 receptor A
IL6R	interleukin 6 receptor
IL7	interleukin 7
IL8	interleukin 8
ILDR1	immunoglobulin-like domain containing receptor 1
IMMP2L	IMP2 inner mitochondrial membrane peptidase-like (S. cerevisiae)
IMPG1	interphotoreceptor matrix proteoglycan 1
IMPG2	interphotoreceptor matrix proteoglycan 2
INO80C	INO80 complex subunit C
INPP4B	inositol polyphosphate-4-phosphatase, type II, 105kDa
INSC	inscuteable homolog (Drosophila)
INSIG2	insulin induced gene 2
INSL6	insulin-like 6
INTS10	integrator complex subunit 10
INTS7	integrator complex subunit 7
INTU	inturned planar cell polarity effector homolog (Drosophila)
INVS	inversin
IP6K3	inositol hexakisphosphate kinase 3
IPMK	inositol polyphosphate multikinase
IPO7	importin 7
IPO8	importin 8
IPW	imprinted in Prader-Willi syndrome (non-protein coding)
IQGAP2	IQ motif containing GTPase activating protein 2
IQUB	IQ motif and ubiquitin domain containing
IRAK1BP1	interleukin-1 receptor-associated kinase 1 binding protein 1
IRF2	interferon regulatory factor 2
IRS1	insulin receptor substrate 1
IRS2	insulin receptor substrate 2
IRS4	Increased rDNA silencing protein 4
IRX2	iroquois homeobox 2
IRX5	iroquois homeobox 5
ISL1	ISL LIM homeobox 1
ISPD	notch1-induced protein
ITFG1	integrin alpha FG-GAP repeat containing 1
ITGB3	integrin, beta 3 (platelet glycoprotein IIIa, antigen CD61)
ITGB3BP	integrin beta 3 binding protein (beta3-endonexin)
ITGB8	integrin, beta 8
ITIH5	inter-alpha (globulin) inhibitor H5
ITPR2	inositol 1,4,5-triphosphate receptor, type 2
JAG1	jagged 1 (Alagille syndrome)
JARID2	jumonji, AT rich interactive domain 2
JAZF1	JAZF zinc finger 1
JMJD1C	jumonji domain containing 1C
JMJD7-PLA2G4B	JMJD7-PLA2G4B readthrough transcript; phospholipase A2, group IVB (cytosolic); jumonji domain containing 7
KALRN	kalirin, RhoGEF kinase
KBTBD8	kelch repeat and BTB (POZ) domain containing 8
KC6	keratoconus gene 6
KCMF1	potassium channel modulatory factor 1
KCNAB1	potassium voltage-gated channel, shaker-related subfamily, beta member 1
KCNC2	potassium voltage-gated channel, Shaw-related subfamily, member 2
KCND2	potassium voltage-gated channel, Shal-related subfamily, member 2
KCNE4	potassium voltage-gated channel, Isk-related family, member 4
KCNG1	potassium voltage-gated channel, subfamily G, member 1
KCNH5	potassium voltage-gated channel, subfamily H (eag-related), member 5
KCNH8	potassium voltage-gated channel, subfamily H (eag-related), member 8
KCNJ2	potassium inwardly-rectifying channel, subfamily J, member 2
KCNJ3	potassium inwardly-rectifying channel, subfamily J, member 3
KCNJ5	potassium inwardly-rectifying channel, subfamily J, member 5
KCNK1	potassium channel, subfamily K, member 1
KCNMA1	potassium large conductance calcium-activated channel, subfamily M, alpha member 1
KCNMB2	potassium large conductance calcium-activated channel, subfamily M, beta member 2
KCNN2	potassium intermediate/small conductance calcium-activated channel, subfamily N, member 2
KCNS2	potassium voltage-gated channel, delayed-rectifier, subfamily S, member 2
KCNU1	potassium channel, subfamily U, member 1
KCTD9	similar to Potassium channel tetramerisation domain containing 9; potassium channel tetramerisation domain containing 9; similar to potassium channel tetramerisation domain containing 9
KDM4A	lysine (K)-specific demethylase 4A
KDM4B	lysine (K)-specific demethylase 4B
KDM6A	lysine (K)-specific demethylase 6A
KGFLP1	keratinocyte growth factor-like protein 1
KHDRBS2	KH domain containing, RNA binding, signal transduction associated 2
KIAA0040	KIAA0040
KIAA0146	KIAA0146
KIAA0355	KIAA0355
KIAA0406	KIAA0406
KIAA0556	KIAA0556
KIAA0564	KIAA0564
KIAA0586	KIAA0586
KIAA0802	KIAA1026
KIAA1026	KIAA0803
KIAA1217	KIAA1217
KIAA1267	KIAA1267
KIAA1370	KIAA1370
KIAA1409	KIAA1409
KIAA1486	KIAA1486 protein
KIAA1712	KIAA1712
KIAA1715	KIAA1715
KIF2A	kinesin heavy chain member 2A
KITLG	KIT ligand
KLF2	Kruppel-like factor 2 (lung)
KLF4	Kruppel-like factor 4 (gut)
KLF6	Kruppel-like factor 6
KLF7	Kruppel-like factor 7 (ubiquitous)
KLHL20	kelch-like 20 (Drosophila)
KLHL29	kelch-like 29 (Drosophila)
KLHL3	kelch-like 3 (Drosophila)
KLHL31	kelch-like 31 (Drosophila)
KLK15	kallikrein-related peptidase 15
KLK2	kallikrein-related peptidase 2
KLK3	kallikrein-related peptidase 3
KLKP1	kallikrein pseudogene 1
KRR1	Ribosomal RNA assembly protein KRR1
KRT4	keratin 4
KRT80	keratin 80
KRTAP22-2	keratin associated protein
KTN1	kinectin 1 (kinesin receptor)
KY	kyphoscoliosis peptidase
KYNU	kynureninase (L-kynurenine hydrolase)
LACTB2	lactamase, beta 2
LAMA1	laminin, alpha 1
LAMA3	laminin, alpha 3
LAMC1	laminin, gamma 1 (formerly LAMB2)
LARS2	leucyl-tRNA synthetase 2, mitochondrial
LCLAT1	lysocardiolipin acyltransferase 1
LCOR	ligand dependent nuclear receptor corepressor
LCP1	lymphocyte cytosolic protein 1 (L-plastin)
LCTL	lactase-like
LDLRAD3	low density lipoprotein receptor class A domain containing 3
LECT2	leukocyte cell-derived chemotaxin 2
LEKR1	leucine, glutamate and lysine rich 1
LEMD3	LEM domain containing 3
LEO1	RNA polymerase-associated protein LEO1
LEP	leptin
LEPR	leptin receptor
LGALS3	lectin, galactoside-binding, soluble, 3
LGMN	legumain
LGR4	leucine-rich repeat-containing G protein-coupled receptor 4
LIFR	leukemia inhibitory factor receptor alpha
LIMCH1	LIM and calponin homology domains 1
LIMD1	LIM domains containing 1
LIN28
LIPC	lipase, hepatic
LMBR1	limb region 1 homolog (mouse)
LMNB1	lamin B1
LMO3	LIM domain only 3 (rhombotin-like 2)
LMO4	LIM domain only 4
LMO7	LIM domain 7
LMX1A	LIM homeobox transcription factor 1, alpha
LMX1B	LIM homeobox transcription factor 1, beta
LNPEP	leucyl/cystinyl aminopeptidase
LOC100101266	hepatitis A virus cellular receptor 1 pseudogene
LOC100128023	developmental pluripotency associated 2 pseudogene
LOC100128164	four and a half LIM domains 1 pseudogene
LOC100128554	hypothetical protein LOC100128554
LOC100128811	hypothetical protein LOC100128811
LOC100129066	hypothetical LOC100129066
LOC100129716	hypothetical LOC100129716
LOC100130000	Neuroblastoma breakpoint family member 6-like protein
LOC100130426
LOC100130581	hypothetical LOC100130581
LOC100131496	hypothetical LOC100131496
LOC100133308	Ras suppressor protein 1 pseudogene
LOC100133469	hypothetical LOC100133469
LOC100133920	hypothetical protein LOC100133920
LOC100169752	hypothetical LOC100169752
LOC100192378	hypothetical LOC100192378
LOC100302640
LOC127841	hypothetical protein LOC127841
LOC144776	hypothetical protein LOC144776
LOC145474	hypothetical protein LOC145474
LOC145820	hypothetical protein LOC145820
LOC145837	hypothetical LOC145837
LOC146481	FSHD region gene 2 family member pseudogene
LOC148189	hypothetical LOC148189
LOC253724	Grp94 neighboring nucleotidase pseudogene
LOC256880	hypothetical LOC256880
LOC283050	hypothetical LOC283050
LOC284688	hypothetical LOC284688
LOC284900	hypothetical LOC284900
LOC285194	hypothetical LOC285194
LOC285419	hypothetical LOC285419
LOC285780	hypothetical LOC285780
LOC285847	hypothetical LOC285847
LOC286135	hypothetical LOC286135
LOC286467	hypothetical LOC286467
LOC338758	hypothetical protein LOC338758
LOC339788	hypothetical LOC339788
LOC340357	hypothetical LOC340357
LOC388965
LOC390858	ACYL3 pseudogene
LOC399744	hypothetical LOC399744
LOC400804	hypothetical LOC400804
LOC400940	hypothetical LOC400940
LOC401093	hypothetical LOC401093
LOC401397	hypothetical LOC401397
LOC441204	hypothetical locus LOC441204
LOC441666	zinc finger protein 91 pseudogene
LOC442421	hypothetical LOC442421
LOC552889	hypothetical protein LOC552889
LOC643955	zinc finger protein 479 pseudogene
LOC644669	ankyrin repeat domain 30B pseudogene
LOC645166	lymphocyte-specific protein 1 pseudogene
LOC646813	hypothetical LOC646813
LOC647121	embigin homolog (mouse) pseudogene
LOC647309	Uncharacterized protein ENSP00000371466
LOC647946	hypothetical protein LOC647946
LOC653548	double homeobox, 4-like; similar to double homeobox 4c; similar to double homeobox, 4; double homeobox, 4
LOC654342	lymphocyte-specific protein 1 pseudogene
LOC727677	hypothetical LOC727677
LOC728402
LOC728411
LOC728448
LOC728606	hypothetical LOC728606
LOC728643	heterogeneous nuclear ribonucleoprotein A1-like 3; similar to heterogeneous nuclear ribonucleoprotein A1; heterogeneous nuclear ribonucleoprotein A1 pseudogene 2; heterogeneous nuclear ribonucleoprotein A1; heterogeneous nuclear ribonucleoprotein A1 pseudogene
LOC728723	hypothetical LOC728723
LOC729467	hypothetical LOC729467
LONP2	lon peptidase 2, peroxisomal
LPAR3	lysophosphatidic acid receptor 3
LPGAT1	lysophosphatidylglycerol acyltransferase 1
LPHN2	latrophilin 2
LPHN3	latrophilin 3
LPP	LIM domain containing preferred translocation partner in lipoma
LRBA	LPS-responsive vesicle trafficking, beach and anchor containing
LRFN5	leucine rich repeat and fibronectin type III domain containing 5
LRIG1	leucine-rich repeats and immunoglobulin-like domains 1
LRIG3	leucine-rich repeats and immunoglobulin-like domains 3
LRP12	low density lipoprotein-related protein 12
LRP1B	low density lipoprotein-related protein 1B (deleted in tumors)
LRRC1	leucine rich repeat containing 1
LRRC16A	leucine rich repeat containing 16A
LRRC17	leucine rich repeat containing 17
LRRC28	leucine rich repeat containing 28
LRRC37A	leucine rich repeat containing 37A
LRRC3B	leucine rich repeat containing 3B
LRRC4C	leucine rich repeat containing 4C
LRRC7	leucine rich repeat containing 7
LRRFIP2	leucine rich repeat (in FLII) interacting protein 2
LRRIQ4	leucine-rich repeats and IQ motif containing 4
LRRN3	leucine rich repeat neuronal 3
LRRTM1	leucine rich repeat transmembrane neuronal 1
LRRTM4	leucine rich repeat transmembrane neuronal 4
LSM3	U6 snRNA-associated Sm-like protein LSm3
LUZP2	leucine zipper protein 2
LY86	lymphocyte antigen 86
LYPLAL1	lysophospholipase-like 1
LYRM4	LYR motif containing 4
LYZL4	lysozyme-like 4
MAB21L2	mab-21-like 2 (C. elegans)
MACC1	metastasis associated in colon cancer 1
MACROD2	MACRO domain containing 2
MAF	v-maf musculoaponeurotic fibrosarcoma oncogene homolog (avian)
MAFB	v-maf musculoaponeurotic fibrosarcoma oncogene homolog B (avian)
MAGI1	membrane associated guanylate kinase, WW and PDZ domain containing 1; CNKSR family member 3
MAK10	N-terminal acetyltransferase C complex subunit MAK10
MALT1	mucosa associated lymphoid tissue lymphoma translocation gene 1
MAMDC2	MAM domain containing 2
MAML2	mastermind-like 2 (Drosophila)
MAML3	mastermind-like 3 (Drosophila)
MAN1A1	mannosidase, alpha, class 1A, member 1
MANBAL	mannosidase, beta A, lysosomal-like; similar to mannosidase, beta A, lysosomal-like
MAOA	monoamine oxidase A
MAOB	monoamine oxidase B
MAP1B	microtubule-associated protein 1B
MAP1LC3B2	microtubule-associated protein 1 light chain 3 beta 2
MAP2K4	mitogen-activated protein kinase kinase 4
MAP3K5	mitogen-activated protein kinase kinase kinase 5
MAP4	microtubule-associated protein 4
MAP4K4	mitogen-activated protein kinase kinase kinase kinase 4
MAP6	microtubule-associated protein 6
MAP7D1	MAP7 domain containing 1
MAP9	microtubule-associated protein 9
MAPK4	mitogen-activated protein kinase 4
MAPK6	mitogen-activated protein kinase 6
MAPKAP1	mitogen-activated protein kinase associated protein 1
MAPRE1	microtubule-associated protein, RP/EB family, member 1
MARCH10 (-)	membrane-associated ring finger (C3HC4) 10
MARCKS	myristoylated alanine-rich protein kinase C substrate
MAST4	microtubule associated serine/threonine kinase family member 4
MAT2B	methionine adenosyltransferase II, beta
MBL2	mannose-binding lectin (protein C) 2, soluble (opsonic defect)
MBNL1	muscleblind-like (Drosophila)
MBOAT1	membrane bound O-acyltransferase domain containing 1
MBOAT2	membrane bound O-acyltransferase domain containing 2
MCOLN2	mucolipin 2
MCPH1	microcephalin 1
MCTP1	multiple C2 domains, transmembrane 1
MCTP2	multiple C2 domains, transmembrane 2
MDFIC	MyoD family inhibitor domain containing
MDH2	Malate dehydrogenase, cytoplasmic
MEAF6	chromosome 1 open reading frame 149
MECOM	ecotropic viral integration site 1
MED12L	mediator complex subunit 12-like
MED13L	mediator complex subunit 13-like
MED27	similar to cofactor required for Sp1 transcriptional activation, subunit 8, 34kDa; mediator complex subunit 27; CRSP8 pseudogene
MEF2C	myocyte enhancer factor 2C
MEG3	maternally expressed 3 (non-protein coding)
MEGF10	multiple EGF-like-domains 10
MEIS1	Meis homeobox 1
MEMO1	mediator of cell motility 1; similar to mediator of cell motility 1
MEP1A	meprin A, alpha (PABA peptide hydrolase)
MERTK	c-mer proto-oncogene tyrosine kinase
MET	met proto-oncogene (hepatocyte growth factor receptor)
METT5D1	methyltransferase 5 domain containing 1
METTL8	methyltransferase like 8
MGC21881	hypothetical LOC728903; hypothetical locus MGC21881
MGC45800	hypothetical LOC90768
MGST1	microsomal glutathione S-transferase 1
MICAL2	microtubule associated monoxygenase, calponin and LIM domain containing 2
MIPEP	mitochondrial intermediate peptidase
MIPOL1	mirror-image polydactyly 1
MIR1-2	microRNA 1-2
MIR1203	microRNA 1203
MIR1204	microRNA 1204
MIR1246	microRNA 1246
MIR1297	microRNA 1297
MIR1324	microRNA 1324
MIR135A2	microRNA 135a-2
MIR137	microRNA 137
MIR147	microRNA 147
MIR148A	microRNA 148a
MIR17HG	microRNA host gene 1 (non-protein coding)
MIR181B1	microRNA 181b-1
MIR1826	microRNA 1826
MIR186	microRNA 186
MIR190	microRNA 190
MIR1973	microRNA 1973
MIR1974	microRNA 1974
MIR1977	microRNA 1977
MIR199A2	microRNA 199a-2
MIR2052	microRNA 2052
MIR30D	microRNA 30d
MIR32	microRNA 32
MIR383	microRNA 383
MIR492	microRNA 492
MIR548C	microRNA 548c
MIR548H3	microRNA 548H-3
MIR570	microRNA 570
MIR572	microRNA 572
MIR583	microRNA 583
MIR663	microRNA 663
MITF	microphthalmia-associated transcription factor
MKI67	antigen identified by monoclonal antibody Ki-67
MKL2	MKL/myocardin-like 2
MKLN1	muskelin 1, intracellular mediator containing kelch motifs
MKRN1	makorin ring finger protein pseudogene 6; makorin ring finger protein 1
MKRN3	makorin ring finger protein 3
MLL	myeloid/lymphoid or mixed-lineage leukemia (trithorax homolog, Drosophila)
MLL3	myeloid/lymphoid or mixed-lineage leukemia 3
MLLT3	myeloid/lymphoid or mixed-lineage leukemia (trithorax homolog, Drosophila); translocated to, 3
MMAA	methylmalonic aciduria (cobalamin deficiency) cblA type
MME	membrane metallo-endopeptidase
MMP16	matrix metallopeptidase 16 (membrane-inserted)
MMP20	matrix metallopeptidase 20
MMP24	matrix metallopeptidase 24 (membrane-inserted)
MMP7	matrix metallopeptidase 7 (matrilysin, uterine)
MOBKL1A	MOB1, Mps One Binder kinase activator-like 1A (yeast)
MOBP	myelin-associated oligodendrocyte basic protein
MPDZ	multiple PDZ domain protein
MPHOSPH6	M-phase phosphoprotein 6
MPRIP	myosin phosphatase Rho interacting protein; similar to Myosin phosphatase Rho-interacting protein (Rho-interacting protein 3) (M-RIP) (RIP3) (p116Rip)
MRGPRD	MAS-related GPR, member D
MRPL1	54S ribosomal protein L1, mitochondrial
MRPL32	54S ribosomal protein L32, mitochondrial
MRPS28	37S ribosomal protein S28, mitochondrial
MRPS31	mitochondrial ribosomal protein S31
MRPS33	mitochondrial ribosomal protein S33
MSH3	DNA mismatch repair protein MSH3
MST4	serine/threonine protein kinase MST4
MTERF	mitochondrial transcription termination factor
MTHFD1L	methylenetetrahydrofolate dehydrogenase (NADP+ dependent) 1-like
MTHFS	5,10-methenyltetrahydrofolate synthetase (5-formyltetrahydrofolate cyclo-ligase)
MTIF3	mitochondrial translational initiation factor 3
MTM1	Mitochondrial carrier protein MTM1
MTMR2	myotubularin related protein 2
MTMR3	myotubularin related protein 3
MTMR9	myotubularin related protein 9
MTPN	myotrophin; leucine zipper protein 6
MTX2	metaxin 2
MUC12	mucin 12, cell surface associated; similar to mucin 11
MUSK	muscle, skeletal, receptor tyrosine kinase
MUT	methylmalonyl Coenzyme A mutase
MXRA7	matrix-remodelling associated 7
MYBL1	v-myb myeloblastosis viral oncogene homolog (avian)-like 1
MYBPC1	myosin binding protein C, slow type
MYCBP2	MYC binding protein 2
MYH10	myosin, heavy chain 10, non-muscle
MYH15	myosin, heavy chain 15
MYLIP	myosin regulatory light chain interacting protein
MYLK	myosin light chain kinase
MYO10	myosin X
MYO16	myosin XVI
MYO1B	myosin IB
MYO1D	myosin ID
MYO3B	myosin IIIB
MYO5A	myosin VA (heavy chain 12, myoxin)
MYO6	myosin VI
MYOCD	myocardin
MYOF	myoferlin
MYRIP	myosin VIIA and Rab interacting protein
MYST4	MYST histone acetyltransferase (monocytic leukemia) 4
NAALADL2	N-acetylated alpha-linked acidic dipeptidase-like 2
NACAP1	nascent-polypeptide-associated complex alpha polypeptide pseudogene 1
NAF1	H/ACA ribonucleoprotein complex non-core subunit NAF1
NAMPT	nicotinamide phosphoribosyltransferase
NAT1	N-terminal acetyltransferase A complex subunit NAT1
NAV1	neuron navigator 1
NAV2	neuron navigator 2
NAV3	neuron navigator 3; similar to neuron navigator 3
NBAS	neuroblastoma amplified sequence
NBEA	neurobeachin
NCALD	neurocalcin delta
NCAM2	neural cell adhesion molecule 2
NCAPG2	non-SMC condensin II complex, subunit G2
NCEH1	arylacetamide deacetylase-like 1
NCKAP1	NCK-associated protein 1
NCOA1	nuclear receptor coactivator 1
NCOA3	nuclear receptor coactivator 3
NCOR1	nuclear receptor co-repressor 1
NCRNA00113	non-protein coding RNA 113
NCRNA00158	non-protein coding RNA 158
NCRNA00160	non-protein coding RNA 160
NCRNA00161	non-protein coding RNA 161
NCRNA00164	non-protein coding RNA 164
NCRNA00167	non-protein coding RNA 167
NDFIP1	Nedd4 family interacting protein 1
NDRG1	N-myc downstream regulated 1
NDST4	N-deacetylase/N-sulfotransferase (heparan glucosaminyl) 4
NDUFA12	NADH dehydrogenase (ubiquinone) 1 alpha subcomplex, 12
NDUFAF2	NADH dehydrogenase (ubiquinone) 1 alpha subcomplex, assembly factor 2
NDUFB4	hypothetical gene supported by AF044957; NM_004547; NADH dehydrogenase (ubiquinone) 1 beta subcomplex, 4, 15kDa
NEBL	nebulette
NECAB1	N-terminal EF-hand calcium binding protein 1
NEDD4	neural precursor cell expressed, developmentally down-regulated 4
NEDD4L	neural precursor cell expressed, developmentally down-regulated 4-like
NEDD9	neural precursor cell expressed, developmentally down-regulated 9
NEGR1	neuronal growth regulator 1
NEK1	NIMA (never in mitosis gene a)-related kinase 1
NEK10	NIMA (never in mitosis gene a)- related kinase 10
NEK7	NIMA (never in mitosis gene a)-related kinase 7
NELL1	NEL-like 1 (chicken)
NETO1	neuropilin (NRP) and tolloid (TLL)-like 1
NEU3	sialidase 3 (membrane sialidase)
NF1	neurofibromin 1
NFATC1	nuclear factor of activated T-cells, cytoplasmic, calcineurin-dependent 1
NFIA	nuclear factor I/A
NFIB	nuclear factor I/B
NFIC	nuclear factor I/C (CCAAT-binding transcription factor)
NFIL3	nuclear factor, interleukin 3 regulated
NFKBIA	nuclear factor of kappa light polypeptide gene enhancer in B-cells inhibitor, alpha
NGF	nerve growth factor (beta polypeptide)
NHEJ1	nonhomologous end-joining factor 1
NHSL1	NHS-like 1
NIN	ninein (GSK3B interacting protein)
NIPSNAP3B	nipsnap homolog 3B (C. elegans)
NKAIN3	Na+/K+ transporting ATPase interacting 3
NKX3-1	NK3 homeobox 1
NLGN1	neuroligin 1
NLGN4Y	neuroligin 4, Y-linked
NLRC3	NLR family, CARD domain containing 3
NMBR	neuromedin B receptor
NMD3	60S ribosomal export protein NMD3
NME7	non-metastatic cells 7, protein expressed in (nucleoside-diphosphate kinase)
NNMT	nicotinamide N-methyltransferase
NOBOX	NOBOX oogenesis homeobox
NOTCH2NL	Notch homolog 2 (Drosophila) N-terminal like
NOVA1	neuro-oncological ventral antigen 1
NOX3	NADPH oxidase 3
NPHP4	nephronophthisis 4
NPNT	nephronectin
NPVF	neuropeptide VF precursor
NPY	neuropeptide Y
NPY2R	neuropeptide Y receptor Y2
NR1D2	nuclear receptor subfamily 1, group D, member 2
NR1I2	nuclear receptor subfamily 1, group I, member 2
NR2F2	nuclear receptor subfamily 2, group F, member 2
NR3C1	nuclear receptor subfamily 3, group C, member 1 (glucocorticoid receptor)
NR3C2	nuclear receptor subfamily 3, group C, member 2
NRG3	neuregulin 3
NRIP1	nuclear receptor interacting protein 1
NRP1	Asparagine-rich protein
NRSN1	neurensin 1
NRXN3	neurexin 3
NSMAF	neutral sphingomyelinase (N-SMase) activation associated factor
NSUN3	NOL1/NOP2/Sun domain family, member 3
NT5C1B	retinol dehydrogenase 14 (all-trans/9-cis/11-cis); 5'-nucleotidase, cytosolic IB
NT5DC1	5'-nucleotidase domain containing 1
NTHL1	nth endonuclease III-like 1 (E. coli)
NTM	neurotrimin
NTN1	netrin 1
NTNG1	netrin G1
NTNG2	netrin G2
NTRK2	neurotrophic tyrosine kinase, receptor, type 2
NUAK1	NUAK family, SNF1-like kinase, 1
NUBPL	nucleotide binding protein-like
NUCKS1	nuclear casein kinase and cyclin-dependent kinase substrate 1
NUDT12	nudix (nucleoside diphosphate linked moiety X)-type motif 12
NUDT9	nudix (nucleoside diphosphate linked moiety X)-type motif 9
NUF2	Kinetochore protein NUF2
NUFIP1	nuclear fragile X mental retardation protein interacting protein 1
NUP35	nucleoporin 35kDa
NUP50	nucleoporin 50kDa
NUP93	nucleoporin 93kDa
NXPH2	neurexophilin 2
OAS2	2'-5'-oligoadenylate synthetase 2, 69/71kDa
ODF1	outer dense fiber of sperm tails 1
ODZ2	odz, odd Oz/ten-m homolog 2 (Drosophila)
ODZ4	odz, odd Oz/ten-m homolog 4 (Drosophila)
OGN	osteoglycin
OLA1	Uncharacterized GTP-binding protein OLA1
OLFM3	olfactomedin 3
OPCML	opioid binding protein/cell adhesion molecule-like
OPRK1	opioid receptor, kappa 1
OR11H12	olfactory receptor, family 11, subfamily H, member 2; olfactory receptor, family 11, subfamily H, member 1; olfactory receptor, family 11, subfamily H, member 13 pseudogene; olfactory receptor, family 11, subfamily H, member 12
OR2F1	olfactory receptor, family 2, subfamily F, member 1
OR4A47	olfactory receptor, family 4, subfamily A, member 4 pseudogene; olfactory receptor, family 4, subfamily A, member 47
OR4A5	olfactory receptor, family 4, subfamily A, member 5
OR4C46	olfactory receptor, family 4, subfamily C, member 46
OR4K2	olfactory receptor, family 4, subfamily K, member 2
OR4N5	olfactory receptor, family 4, subfamily N, member 5
OR4Q3	olfactory receptor, family 4, subfamily Q, member 3
OR5M11	olfactory receptor, family 5, subfamily M, member 11
OR6W1P	olfactory receptor, family 6, subfamily W, member 1 pseudogene
OR7E156P	olfactory receptor, family 7, subfamily E, member 156 pseudogene
OR9Q2	olfactory receptor, family 9, subfamily Q, member 2
ORC1L	origin recognition complex, subunit 1-like (yeast)
ORC5L	origin recognition complex, subunit 5-like (yeast)
OSBPL1A	oxysterol binding protein-like 1A
OSBPL8	oxysterol binding protein-like 8
OSBPL9	oxysterol binding protein-like 9
OSTN	osteocrin
OTOL1	Otolin-1
OTOR	otoraplin
OTUD7B	OTU domain containing 7B
OXCT1	3-oxoacid CoA transferase 1
OXSM	3-oxoacyl-ACP synthase, mitochondrial
P2RY1	purinergic receptor P2Y, G-protein coupled, 1
PABPC4L	poly(A) binding protein, cytoplasmic 4-like
PACRGL	PARK2 co-regulated-like
PACS1	phosphofurin acidic cluster sorting protein 1
PACSIN2	protein kinase C and casein kinase substrate in neurons 2
PAG1	phosphoprotein associated with glycosphingolipid microdomains 1
PAIP2B	poly(A) binding protein interacting protein 2B
PALLD	palladin, cytoskeletal associated protein
PALM2-AKAP2	A kinase (PRKA) anchor protein 2; paralemmin 2; PALM2-AKAP2 readthrough transcript
PAPD4	PAP associated domain containing 4
PAPD5	PAP associated domain containing 5
PAQR5	progestin and adipoQ receptor family member V
PARD3	par-3 partitioning defective 3 homolog (C. elegans)
PARG	similar to poly (ADP-ribose) glycohydrolase; poly (ADP-ribose) glycohydrolase
PARK2	Parkinson disease (autosomal recessive, juvenile) 2, parkin
PARN	poly(A)-specific ribonuclease (deadenylation nuclease)
PARP15	poly (ADP-ribose) polymerase family, member 15
PARP8	poly (ADP-ribose) polymerase family, member 8
PART1	prostate androgen-regulated transcript 1
PARVA	parvin, alpha
PAX1	paired box 1
PAX5	paired box 5
PBOV1	prostate and breast cancer overexpressed 1
PBX1	pre-B-cell leukemia homeobox 1
PBX3	pre-B-cell leukemia homeobox 3
PCA3	prostate cancer antigen 3 (non-protein coding)
PCBD2	pterin-4 alpha-carbinolamine dehydratase/dimerization cofactor of hepatocyte nuclear factor 1 alpha (TCF1) 2
PCDH10	protocadherin 10
PCDH15	protocadherin 15
PCDH18	protocadherin 18
PCDH20	protocadherin 20
PCDH7	protocadherin 7
PCGEM1	prostate-specific transcript 1 (non-protein coding)
PCMTD1	protein-L-isoaspartate (D-aspartate) O-methyltransferase domain containing 1
PCMTD2	protein-L-isoaspartate (D-aspartate) O-methyltransferase domain containing 2
PCNX	pecanex homolog (Drosophila)
PCNXL2	pecanex-like 2 (Drosophila)
PCSK1	proprotein convertase subtilisin/kexin type 1
PDC	phosducin
PDE10A	phosphodiesterase 10A
PDE11A	phosphodiesterase 11A
PDE3A	phosphodiesterase 3A, cGMP-inhibited
PDE4B	phosphodiesterase 4B, cAMP-specific (phosphodiesterase E4 dunce homolog, Drosophila)
PDE4D	phosphodiesterase 4D, cAMP-specific (phosphodiesterase E3 dunce homolog, Drosophila)
PDE4DIP	hypothetical protein LOC100134230; similar to KIAA0454 protein; similar to phosphodiesterase 4D interacting protein isoform 2; phosphodiesterase 4D interacting protein
PDE7A	phosphodiesterase 7A
PDE9A	phosphodiesterase 9A
PDHX	pyruvate dehydrogenase complex, component X
PDIA5	protein disulfide isomerase family A, member 5
PDIK1L	PDLIM1 interacting kinase 1 like
PDK4	pyruvate dehydrogenase kinase, isozyme 4
PDLIM5	PDZ and LIM domain 5
PDS5B	PDS5, regulator of cohesion maintenance, homolog B (S. cerevisiae)
PDZD2	PDZ domain containing 2
PDZD8	PDZ domain containing 8
PDZRN3	PDZ domain containing ring finger 3
PECI	peroxisomal D3,D2-enoyl-CoA isomerase
PELI2	pellino homolog 2 (Drosophila)
PELO	pelota homolog (Drosophila)
PER1	Protein PER1
PER4	period 4 pseudogene
PET112L	PET112-like (yeast)
PF4	platelet factor 4
PGC	progastricsin (pepsinogen C)
PGCP	plasma glutamate carboxypeptidase
PGM5P2	phosphoglucomutase 5 pseudogene 2
PHACTR1	phosphatase and actin regulator 1
PHACTR3	phosphatase and actin regulator 3
PHB	prohibitin
PHC2	polyhomeotic homolog 2 (Drosophila)
PHF12	PHD finger protein 12
PHF14	PHD finger protein 14
PHF17	PHD finger protein 17
PHLDB2	pleckstrin homology-like domain, family B, member 2; phosphatidylinositol-specific phospholipase C, X domain containing 2
PHYHIPL	phytanoyl-CoA 2-hydroxylase interacting protein-like
PIAS1	protein inhibitor of activated STAT, 1
PICALM	phosphatidylinositol binding clathrin assembly protein
PID1	phosphotyrosine interaction domain containing 1
PIGC	phosphatidylinositol glycan anchor biosynthesis, class C
PIGK	phosphatidylinositol glycan anchor biosynthesis, class K
PIGY	phosphatidylinositol glycan anchor biosynthesis, class Y
PIK3AP1	phosphoinositide-3-kinase adaptor protein 1
PIK3C3	phosphoinositide-3-kinase, class 3
PIK3CA	phosphoinositide-3-kinase, catalytic, alpha polypeptide
PIK3CG	phosphoinositide-3-kinase, catalytic, gamma polypeptide
PIK3R1	phosphoinositide-3-kinase, regulatory subunit 1 (alpha)
PIK3R4	phosphoinositide-3-kinase, regulatory subunit 4
PIP	prolactin-induced protein
PITPNC1	phosphatidylinositol transfer protein, cytoplasmic 1
PJA1	praja ring finger 1
PKD2	polycystic kidney disease 2 (autosomal dominant)
PKD2L2	polycystic kidney disease 2-like 2
PKDCC	protein kinase-like protein SgK493
PKIA	protein kinase (cAMP-dependent, catalytic) inhibitor alpha
PKP2	plakophilin 2
PKP4	plakophilin 4
PLA2G4A	phospholipase A2, group IVA (cytosolic, calcium-dependent)
PLA2G5	phospholipase A2, group V
PLCB1	phospholipase C, beta 1 (phosphoinositide-specific)
PLCB4	phospholipase C, beta 4
PLCXD2	pleckstrin homology-like domain, family B, member 2; phosphatidylinositol-specific phospholipase C, X domain containing 2
PLCXD3	phosphatidylinositol-specific phospholipase C, X domain containing 3
PLEKHA5	pleckstrin homology domain containing, family A member 5
PLEKHF2	pleckstrin homology domain containing, family F (with FYVE domain) member 2
PLEKHH1	pleckstrin homology domain containing, family H (with MyTH4 domain) member 1
PLEKHM3	pleckstrin homology domain containing, family M, member 3
PLIN2	adipose differentiation-related protein
PLK1S1	non-protein coding RNA 153
PLK2	polo-like kinase 2 (Drosophila)
PLOD2	procollagen-lysine, 2-oxoglutarate 5-dioxygenase 2
PLS1	plastin 1 (I isoform)
PLXDC2	plexin domain containing 2
PLXNA2	plexin A2
PLXNA4	plexin A4
PMAIP1	phorbol-12-myristate-13-acetate-induced protein 1
PMEPA1	prostate transmembrane protein, androgen induced 1
PMF1	bone gamma-carboxyglutamate (gla) protein; polyamine-modulated factor 1
PML	promyelocytic leukemia; similar to promyelocytic leukemia protein isoform 1
PMS1	DNA mismatch repair protein PMS1
PNLIP	pancreatic lipase
PNLIPRP1	pancreatic lipase-related protein 1
POLE2	polymerase (DNA directed), epsilon 2 (p59 subunit)
POLQ	polymerase (DNA directed), theta
POM121L12	POM121 membrane glycoprotein-like 12 (rat)
POT1	3-ketoacyl-CoA thiolase, peroxisomal
POTEA	POTE ankyrin domain family, member A
POU1F1	POU class 1 homeobox 1
POU2F1	POU class 2 homeobox 1
POU3F2	POU class 3 homeobox 2
POU3F4	POU class 3 homeobox 4
POU5F1B	POU class 5 homeobox 1B
PPAP2B	phosphatidic acid phosphatase type 2B
PPAPDC2	phosphatidic acid phosphatase type 2 domain containing 2
PPARG	peroxisome proliferator-activated receptor gamma
PPARGC1A	peroxisome proliferator-activated receptor gamma, coactivator 1 alpha
PPAT	phosphoribosyl pyrophosphate amidotransferase
PPEF2	protein phosphatase, EF-hand calcium binding domain 2
PPFIA2	protein tyrosine phosphatase, receptor type, f polypeptide (PTPRF), interacting protein (liprin), alpha 2
PPFIBP1	PTPRF interacting protein, binding protein 1 (liprin beta 1)
PPFIBP2	PTPRF interacting protein, binding protein 2 (liprin beta 2)
PPIAL4G	peptidylprolyl isomerase A (cyclophilin A)-like 4E; peptidylprolyl isomerase A (cyclophilin A)-like 4G; peptidylprolyl isomerase A (cyclophilin A)-like 4F; peptidylprolyl isomerase A (cyclophilin A)-like 4A; peptidylprolyl isomerase A (cyclophilin A)-like 4C; peptidylprolyl isomerase A (cyclophilin A)-like 4B
PPM1A	protein phosphatase 1A (formerly 2C), magnesium-dependent, alpha isoform
PPM1H	protein phosphatase 1H (PP2C domain containing)
PPM1K	protein phosphatase 1K (PP2C domain containing)
PPM1L	protein phosphatase 1 (formerly 2C)-like
PPP1CB	protein phosphatase 1, catalytic subunit, beta isoform; speedy homolog A (Xenopus laevis)
PPP1R12A	protein phosphatase 1, regulatory (inhibitor) subunit 12A
PPP1R3B	protein phosphatase 1, regulatory (inhibitor) subunit 3B
PPP3CA	protein phosphatase 3 (formerly 2B), catalytic subunit, alpha isoform
PPP3R2	protein phosphatase 3 (formerly 2B), regulatory subunit B, beta isoform
PPP6C	protein phosphatase 6, catalytic subunit
PPPDE1	PPPDE peptidase domain containing 1
PPYR1	pancreatic polypeptide receptor 1
PRDM1	PR domain containing 1, with ZNF domain
PRDM11	PR domain containing 11
PRDM9	PR domain containing 9
PRDX6	peroxiredoxin 6
PRELID2	PRELI domain containing 2
PREP	prolyl endopeptidase
PREX2	phosphatidylinositol-3,4,5-trisphosphate-dependent Rac exchange factor 2
PRICKLE1	prickle homolog 1 (Drosophila)
PRICKLE2	prickle homolog 2 (Drosophila)
PRIM2	primase, DNA, polypeptide 2 (58kDa)
PRKAA2	protein kinase, AMP-activated, alpha 2 catalytic subunit
PRKACB	protein kinase, cAMP-dependent, catalytic, beta
PRKAR2B	protein kinase, cAMP-dependent, regulatory, type II, beta
PRKCA	protein kinase C, alpha
PRKCE	protein kinase C, epsilon
PRKD1	protein kinase D1
PRKG1	protein kinase, cGMP-dependent, type I
PRKRIP1	PRKR interacting protein 1 (IL11 inducible)
PRLR	prolactin receptor
PRMT3	protein arginine methyltransferase 3
PRMT6	protein arginine methyltransferase 6
PROSC	proline synthetase co-transcribed homolog (bacterial)
PRPS1L1	phosphoribosyl pyrophosphate synthetase 1; phosphoribosyl pyrophosphate synthetase 1-like 1
PRR15L	ATPase family, AAA domain containing 4
PRR16	proline rich 16
PRR20E	FLJ40296 protein family member; proline rich 20
PRR5	Rho GTPase activating protein 8; proline rich 5 (renal); PRR5-ARHGAP8 fusion
PRR5L	proline rich 5 like
PRUNE2	prune homolog 2 (Drosophila)
PSAT1	chromosome 8 open reading frame 62; phosphoserine aminotransferase 1
PSD3	pleckstrin and Sec7 domain containing 3
PSMD14	proteasome (prosome, macropain) 26S subunit, non-ATPase, 14
PTBP2	polypyrimidine tract binding protein 2
PTER	phosphotriesterase related
PTGER2	prostaglandin E receptor 2 (subtype EP2), 53kDa
PTGER4	prostaglandin E receptor 4 (subtype EP4)
PTGIS	prostaglandin I2 (prostacyclin) synthase
PTHLH	parathyroid hormone-like hormone
PTN	pleiotrophin
PTPDC1	protein tyrosine phosphatase domain containing 1
PTPLAD2	protein tyrosine phosphatase-like A domain containing 2
PTPN1	protein tyrosine phosphatase, non-receptor type 1
PTPN12	protein tyrosine phosphatase, non-receptor type 12
PTPN13	protein tyrosine phosphatase, non-receptor type 13 (APO-1/CD95 (Fas)-associated phosphatase)
PTPN21	protein tyrosine phosphatase, non-receptor type 21
PTPRG	protein tyrosine phosphatase, receptor type, G
PTPRJ	protein tyrosine phosphatase, receptor type, J
PTPRM	protein tyrosine phosphatase, receptor type, M
PTPRQ	protein tyrosine phosphatase, receptor type, Q
PTPRR	protein tyrosine phosphatase, receptor type, R
PTTG2	pituitary tumor-transforming 1; pituitary tumor-transforming 2
PVRL1	poliovirus receptor-related 1 (herpesvirus entry mediator C)
PVRL3	poliovirus receptor-related 3
PXDN	peroxidasin homolog (Drosophila)
PYGB	phosphorylase, glycogen; brain
QKI	quaking homolog, KH domain RNA binding (mouse)
RAB21	RAB21, member RAS oncogene family
RAB31	RAB31, member RAS oncogene family
RAB3B	RAB3B, member RAS oncogene family
RAB4A	RAB4A, member RAS oncogene family
RAB9P1	RAB9, member RAS oncogene family, pseudogene 1
RABL3	RAB, member of RAS oncogene family-like 3
RAD18	Postreplication repair E3 ubiquitin-protein ligase RAD18
RAF1	Trans-acting factor D
RAI14	retinoic acid induced 14
RAI2	retinoic acid induced 2
RALBP1	hypothetical LOC100129773; ralA binding protein 1
RALGAPA2	chromosome 20 open reading frame 74
RALYL	RALY RNA binding protein-like
RAMP1	receptor (G protein-coupled) activity modifying protein 1
RANBP10	RAN binding protein 10
RANBP17	RAN binding protein 17
RANBP3L	RAN binding protein 3-like
RAP1A	RAP1A, member of RAS oncogene family
RAPGEF5	Rap guanine nucleotide exchange factor (GEF) 5
RARB	retinoic acid receptor, beta
RARRES1	retinoic acid receptor responder (tazarotene induced) 1
RASA1	RAS p21 protein activator (GTPase activating protein) 1
RASAL2	RAS protein activator like 2
RASEF	RAS and EF-hand domain containing
RASGEF1B	RasGEF domain family, member 1B
RASSF3	Ras association (RalGDS/AF-6) domain family member 3
RASSF6	Ras association (RalGDS/AF-6) domain family member 6
RB1CC1	RB1-inducible coiled-coil 1
RBM20	RNA binding motif protein 20
RBM33	RNA binding motif protein 33
RBM47	RNA binding motif protein 47
RBMS1	RNA binding motif, single stranded interacting protein 1
RBMS3	RNA binding motif, single stranded interacting protein
RBPJ	recombination signal binding protein for immunoglobulin kappa J region
RCL1	RNA 3'-terminal phosphate cyclase-like protein
RD3	retinal degeneration 3
RDH11	retinol dehydrogenase 11 (all-trans/9-cis/11-cis)
RDX	radixin
REG3A	regenerating islet-derived 3 alpha
RELN	reelin
REP15	RAB15 effector protein
RERE	arginine-glutamic acid dipeptide (RE) repeats
RERGL	RERG/RAS-like
REXO1L2P	hypothetical protein LOC100288527
REXO2	REX2, RNA exonuclease 2 homolog (S. cerevisiae)
RFC3	Replication factor C subunit 3
RFESD	Rieske (Fe-S) domain containing
RFFL	ring finger and FYVE-like domain containing 1
RFPL4B	ret finger protein-like 4B
RFX3	regulatory factor X, 3 (influences HLA class II expression)
RFX6	regulatory factor X, 6
RGMB	RGM domain family, member B
RGNEF	Rho-guanine nucleotide exchange factor
RGS1	regulator of G-protein signaling 1
RGS13	regulator of G-protein signaling 13
RGS18	regulator of G-protein signaling 18
RGS2	Regulator of G-protein signaling 2
RGS22	regulator of G-protein signaling 22
RGS6	regulator of G-protein signaling 6
RGS7BP	regulator of G-protein signaling 7 binding protein
RHOBTB1	Rho-related BTB domain containing 1
RHOU	ras homolog gene family, member U
RIC8B	resistance to inhibitors of cholinesterase 8 homolog B (C. elegans)
RIMS1	regulating synaptic membrane exocytosis 1
RIMS2	regulating synaptic membrane exocytosis 2
RIN2	Ras and Rab interactor 2
RIOK2	RIO kinase 2 (yeast)
RIPK2	receptor-interacting serine-threonine kinase 2
RIT2	Ras-like without CAAX 2
RND3	Rho family GTPase 3
RNF145	ring finger protein 145
RNF160	ring finger protein 160
RNF2	ring finger protein 2
RNLS	renalase, FAD-dependent amine oxidase
ROBO1	roundabout, axon guidance receptor, homolog 1 (Drosophila); similar to roundabout 1 isoform b
ROCK1	similar to Rho-associated, coiled-coil containing protein kinase 1; Rho-associated, coiled-coil containing protein kinase 1
ROR1	receptor tyrosine kinase-like orphan receptor 1
ROR2	receptor tyrosine kinase-like orphan receptor 2
RORA	RAR-related orphan receptor A
RP1	retinitis pigmentosa 1 (autosomal dominant)
RPA3	replication protein A3, 14kDa
RPA4	replication protein A4, 34kDa
RPAP3	RNA polymerase II associated protein 3
RPH3AL	rabphilin 3A-like (without C2 domains)
RPL21P44	ribosomal protein L21 pseudogene 44
RPL22L1	ribosomal protein L22-like 1
RPL23P8	ribosomal protein L23 pseudogene 8
RPLP1	ribosomal protein, large, P1
RPS29	ribosomal protein S29 pseudogene 11; ribosomal protein S29 pseudogene 16; ribosomal protein S29 pseudogene 17; ribosomal protein S29 pseudogene 3; ribosomal protein S29 pseudogene 9; ribosomal protein S29
RPS6KA3	ribosomal protein S6 kinase, 90kDa, polypeptide 3
RPS6KC1	ribosomal protein S6 kinase, 52kDa, polypeptide 1
RPSAP52	ribosomal protein SA pseudogene 52
RRBP1	ribosome binding protein 1 homolog 180kDa (dog)
RSBN1L	round spermatid basic protein 1-like
RSPO3	R-spondin 3 homolog (Xenopus laevis)
RTDR1	rhabdoid tumor deletion region gene 1
RTN1	Reticulon-like protein 1
RTN4	reticulon 4
RUNDC1	RUN domain containing 1
RWDD3	RWD domain containing 3
RYBP	RING1 and YY1 binding protein
RYR2	ryanodine receptor 2 (cardiac)
RYR3	ryanodine receptor 3
SALL3	sal-like 3 (Drosophila)
SAMD12	sterile alpha motif domain containing 12
SAMD8	sterile alpha motif domain containing 8
SAPS3	SAPS domain family, member 3
SASH1	SAM and SH3 domain containing 1
SBF2	SET binding factor 2
SBK1	SH3-binding domain kinase 1
SC5DL	sterol-C5-desaturase (ERG3 delta-5-desaturase homolog, S. cerevisiae)-like
SCAP	SREBF chaperone
SCAPER	S-phase cyclin A-associated protein in the ER
SCARA5	scavenger receptor class A, member 5 (putative)
SCCPDH	saccharopine dehydrogenase (putative)
SCMH1	sex comb on midleg homolog 1 (Drosophila)
SCPEP1	serine carboxypeptidase 1
SCRN1	secernin 1
SDK1	sidekick homolog 1, cell adhesion molecule (chicken); hypothetical LOC730351
SEC14L2	SEC14-like 2 (S. cerevisiae)
SEC22B	SEC22 vesicle trafficking protein homolog B (S. cerevisiae)
SEC22C	SEC22 vesicle trafficking protein homolog C (S. cerevisiae)
SEC24D	SEC24 family, member D (S. cerevisiae)
SEL1L	sel-1 suppressor of lin-12-like (C. elegans)
SELT	selenoprotein T; similar to Selenoprotein T
SEMA3A	sema domain, immunoglobulin domain (Ig), short basic domain, secreted, (semaphorin) 3A
SEMA3C	sema domain, immunoglobulin domain (Ig), short basic domain, secreted, (semaphorin) 3C
SEMA3D	sema domain, immunoglobulin domain (Ig), short basic domain, secreted, (semaphorin) 3D
SEMA6A	sema domain, transmembrane domain (TM), and cytoplasmic domain, (semaphorin) 6A
SEMA6D	sema domain, transmembrane domain (TM), and cytoplasmic domain, (semaphorin) 6D
SENP5	SUMO1/sentrin specific peptidase 5
SEP15 (-)	15 kDa selenoprotein
SEPP1	selenoprotein P, plasma, 1
SERBP1	SERPINE1 mRNA binding protein 1
SERGEF	secretion regulating guanine nucleotide exchange factor
SERINC5	serine incorporator 5
SERP2	stress-associated endoplasmic reticulum protein family member 2
SERPINB2	serpin peptidase inhibitor, clade B (ovalbumin), member 2
SERPINI1	serpin peptidase inhibitor, clade I (neuroserpin), member 1
SESTD1	SEC14 and spectrin domains 1
SETBP1	SET binding protein 1
SETD7	SET domain containing (lysine methyltransferase) 7
SETX	senataxin
SFMBT2	Scm-like with four mbt domains 2
SFRS1	splicing factor, arginine/serine-rich 1
SFRS12	splicing factor, arginine/serine-rich 12
SGEF	Src homology 3 domain-containing guanine nucleotide exchange factor
SGK3	serum/glucocorticoid regulated kinase family, member 3
SH2D4A	SH2 domain containing 4A
SH2D4B	SH2 domain containing 4B
SH2D7	SH2 domain containing 7
SH3BGRL	SH3 domain binding glutamic acid-rich protein like
SH3D19	SH3 domain containing 19
SH3PXD2B	SH3 and PX domains 2B
SH3RF1	SH3 domain containing ring finger 1
SH3TC2	SH3 domain and tetratricopeptide repeats 2
SHANK2	SH3 and multiple ankyrin repeat domains 2
SHFM1	split hand/foot malformation (ectrodactyly) type 1
SHISA9	hypothetical protein LOC729993
SHROOM3	shroom family member 3
SI	sucrase-isomaltase (alpha-glucosidase)
SIDT1	SID1 transmembrane family, member 1
SIK3	serine/threonine-protein kinase QSK
SIPA1L2	signal-induced proliferation-associated 1 like 2
SIRPA	signal-regulatory protein alpha
SIX4	SIX homeobox 4
SKINTL	Skint-like (pseudogene)
SLAIN2	SLAIN motif family, member 2
SLC10A2	solute carrier family 10 (sodium/bile acid cotransporter family), member 2
SLC10A7	solute carrier family 10 (sodium/bile acid cotransporter family), member 7
SLC13A1	solute carrier family 13 (sodium/sulfate symporters), member 1
SLC16A14	solute carrier family 16, member 14 (monocarboxylic acid transporter 14)
SLC16A7	solute carrier family 16, member 7 (monocarboxylic acid transporter 2)
SLC17A2	solute carrier family 17 (sodium phosphate), member 2
SLC1A1	solute carrier family 1 (neuronal/epithelial high affinity glutamate transporter, system Xag), member 1
SLC20A1	solute carrier family 20 (phosphate transporter), member 1
SLC22A1	solute carrier family 22 (organic cation transporter), member 1
SLC22A10	solute carrier family 22, member 10
SLC22A15	solute carrier family 22, member 15
SLC22A23	solute carrier family 22, member 23
SLC22A25	solute carrier family 22, member 25
SLC22A3	solute carrier family 22 (extraneuronal monoamine transporter), member 3
SLC24A5	solute carrier family 24, member 5
SLC25A17	solute carrier family 25 (mitochondrial carrier; peroxisomal membrane protein, 34kDa), member 17
SLC25A26	solute carrier family 25, member 26
SLC25A33	solute carrier family 25, member 33
SLC25A36	solute carrier family 25, member 36
SLC25A37	solute carrier family 25, member 37
SLC26A3	solute carrier family 26, member 3
SLC26A7	solute carrier family 26, member 7
SLC2A10	solute carrier family 2 (facilitated glucose transporter), member 10
SLC2A12	solute carrier family 2 (facilitated glucose transporter), member 12
SLC2A13	solute carrier family 2 (facilitated glucose transporter), member 13
SLC35C1	solute carrier family 35, member C1
SLC35F2	solute carrier family 35, member F2
SLC35F4	solute carrier family 35, member F4
SLC36A1	solute carrier family 36 (proton/amino acid symporter), member 1
SLC36A3	solute carrier family 36 (proton/amino acid symporter), member 3
SLC36A4	solute carrier family 36 (proton/amino acid symporter), member 4
SLC38A2	solute carrier family 38, member 2
SLC38A4	solute carrier family 38, member 4
SLC38A9	solute carrier family 38, member 9
SLC39A10	solute carrier family 39 (zinc transporter), member 10
SLC39A11	solute carrier family 39 (metal ion transporter), member 11
SLC39A6	solute carrier family 39 (zinc transporter), member 6
SLC41A2	solute carrier family 41, member 2
SLC43A1	solute carrier family 43, member 1
SLC44A3	solute carrier family 44, member 3
SLC45A1	solute carrier family 45, member 1
SLC4A4	solute carrier family 4, sodium bicarbonate cotransporter, member 4
SLC5A12	solute carrier family 5 (sodium/glucose cotransporter), member 12
SLC5A9	solute carrier family 5 (sodium/glucose cotransporter), member 9
SLC7A11	solute carrier family 7, (cationic amino acid transporter, y+ system) member 11
SLC8A1	solute carrier family 8 (sodium/calcium exchanger), member 1
SLC9A2	solute carrier family 9 (sodium/hydrogen exchanger), member 2
SLC9A3R1	solute carrier family 9 (sodium/hydrogen exchanger), member 3 regulator 1
SLC9A7	solute carrier family 9 (sodium/hydrogen exchanger), member 7
SLC9A8	solute carrier family 9 (sodium/hydrogen exchanger), member 8
SLC9A9	solute carrier family 9 (sodium/hydrogen exchanger), member 9
SLCO1A2	solute carrier organic anion transporter family, member 1A2
SLCO1C1	solute carrier organic anion transporter family, member 1C1
SLCO2A1	solute carrier organic anion transporter family, member 2A1
SLCO4C1	solute carrier organic anion transporter family, member 4C1
SLCO5A1	solute carrier organic anion transporter family, member 5A1
SLCO6A1	solute carrier organic anion transporter family, member 6A1
SLITRK1	SLIT and NTRK-like family, member 1
SLITRK3	SLIT and NTRK-like family, member 3
SLITRK6	SLIT and NTRK-like family, member 6
SLK	STE20-like kinase (yeast)
SMAD4	SMAD family member 4
SMAP1	small ArfGAP 1
SMARCA1	SWI/SNF related, matrix associated, actin dependent regulator of chromatin, subfamily a, member 1
SMARCA2	SWI/SNF related, matrix associated, actin dependent regulator of chromatin, subfamily a, member 2
SMC2	Structural maintenance of chromosomes protein 2
SMS	spermine synthase; similar to spermine synthase
SMYD3	SET and MYND domain containing 3
SNAI2	snail homolog 2 (Drosophila)
SNCA	synuclein, alpha (non A4 component of amyloid precursor)
SNORA33	small nucleolar RNA, H/ACA box 33
SNRNP40	small nuclear ribonucleoprotein 40kDa (U5)
SNRPB	small nuclear ribonucleoprotein polypeptides B and B1
SNTG2	syntrophin, gamma 2
SNX1	sorting nexin 1
SNX16	sorting nexin 16
SNX25	sorting nexin 25
SOCS6	suppressor of cytokine signaling 6
SORBS1	sorbin and SH3 domain containing 1
SORBS2	sorbin and SH3 domain containing 2
SOX11	SRY (sex determining region Y)-box 11
SOX13	SRY (sex determining region Y)-box 13
SOX2OT	SOX2 overlapping transcript (non-protein coding)
SOX6	SRY (sex determining region Y)-box 6
SOX9	SRY (sex determining region Y)-box 9
SP4	Sp4 transcription factor
SPAG1	sperm associated antigen 1
SPAG16	sperm associated antigen 16
SPAG6	sperm associated antigen 6
SPARCL1	SPARC-like 1 (hevin)
SPATA13	spermatogenesis associated 13
SPATA2	spermatogenesis associated 2
SPATA5	spermatogenesis associated 5
SPATA6	spermatogenesis associated 6
SPATS2L	spermatogenesis associated, serine-rich 2-like
SPEF2	sperm flagellar 2
SPG20	spastic paraplegia 20 (Troyer syndrome)
SPG21	spastic paraplegia 21 (autosomal recessive, Mast syndrome)
SPIC	Spi-C transcription factor (Spi-1/PU.1 related)
SPIN4	spindlin family, member 4
SPINK5	serine peptidase inhibitor, Kazal type 5
SPIRE1	spire homolog 1 (Drosophila)
SPOCK1	sparc/osteonectin, cwcv and kazal-like domains proteoglycan (testican) 1
SPPL3	signal peptide peptidase 3
SPRED1	sprouty-related, EVH1 domain containing 1
SPRY2	sprouty homolog 2 (Drosophila)
SPRY3	sprouty homolog 3 (Drosophila)
SPRY4	sprouty homolog 4 (Drosophila)
SPRYD3	SPRY domain containing 3
SPSB1	splA/ryanodine receptor domain and SOCS box containing 1
SQRDL	sulfide quinone reductase-like (yeast)
SR140	U2-associated SR140 protein
SRFBP1	serum response factor binding protein 1
SRGAP3	SLIT-ROBO Rho GTPase activating protein 3
SRP9	signal recognition particle 9-like 1; signal recognition particle 9kDa
SRPK2	SFRS protein kinase 2
SS18	synovial sarcoma translocation, chromosome 18
SSTR1	somatostatin receptor 1
ST3GAL1	ST3 beta-galactoside alpha-2,3-sialyltransferase 1
ST3GAL5	ST3 beta-galactoside alpha-2,3-sialyltransferase 5
ST5	suppression of tumorigenicity 5
[truncated: 350 more rows]

## Sheet: LNsip53 only
Official gene symbol	Name
AGPAT6	1-acylglycerol-3-phosphate O-acyltransferase 6 (lysophosphatidic acid acyltransferase, zeta)
ARNTL	aryl hydrocarbon receptor nuclear translocator-like
ASH2L	ash2 (absent, small, or homeotic)-like (Drosophila)
BDP1	B double prime 1, subunit of RNA polymerase III transcription initiation factor IIIB
C11orf54	chromosome 11 open reading frame 54
C12orf12	chromosome 12 open reading frame 12
C16orf80	chromosome 16 open reading frame 80
C17orf51	chromosome 17 open reading frame 51
C17orf58	chromosome 17 open reading frame 58
C20orf107	chromosome 20 open reading frame 107
C2CD4B	family with sequence similarity 148, member B
C5orf27	chromosome 5 open reading frame 27
C6orf123	chromosome 6 open reading frame 123
C6orf170	chromosome 6 open reading frame 170
C6orf89	chromosome 6 open reading frame 89
CALCOCO2	calcium binding and coiled-coil domain 2
CAMK1G	calcium/calmodulin-dependent protein kinase IG
CASC4	cancer susceptibility candidate 4
CASQ1	calsequestrin 1 (fast-twitch, skeletal muscle)
CCBE1	collagen and calcium binding EGF domains 1
CCDC47	coiled-coil domain containing 47
CD101	immunoglobulin superfamily, member 2
CDH8	cadherin 8, type 2
CENPP	centromere protein P
CGNL1	cingulin-like 1
CKMT2	creatine kinase, mitochondrial 2 (sarcomeric)
CREG1	cellular repressor of E1A-stimulated genes 1
CTBP2	C-terminal binding protein 2
CTNNA1	catenin (cadherin-associated protein), alpha 1, 102kDa
CTPS	CTP synthase
CUL5	cullin 5
CXADRP2	coxsackie virus and adenovirus receptor pseudogene 2; coxsackie virus and adenovirus receptor
DDX58	DEAD (Asp-Glu-Ala-Asp) box polypeptide 58
DHX35	DEAH (Asp-Glu-Ala-His) box polypeptide 35
DIAPH3	diaphanous homolog 3 (Drosophila)
DLX6AS	hypothetical transcript
DMXL1	Dmx-like 1
DOK5	docking protein 5
EDNRA	endothelin receptor type A
EFHC2	EF-hand domain (C-terminal) containing 2
ENY2	enhancer of yellow 2 homolog (Drosophila)
EPB41L4A	erythrocyte membrane protein band 4.1 like 4A
ERICH1	glutamate-rich 1
ERO1L	ERO1-like (S. cerevisiae)
F11R	F11 receptor
F13B	coagulation factor XIII, B polypeptide
FAM179B	family with sequence similarity 179, member B
FAM198B	chromosome 4 open reading frame 18
FAM19A4	family with sequence similarity 19 (chemokine (C-C motif)-like), member A4
FAM41C	family with sequence similarity 41, member C
FLJ40330	hypothetical LOC645784
FLJ43390	hypothetical LOC646113
FOXN4	forkhead box N4
FRMD6	FERM domain containing 6
GAPDH	glyceraldehyde-3-phosphate dehydrogenase-like 6; hypothetical protein LOC100133042; glyceraldehyde-3-phosphate dehydrogenase
GATM	glycine amidinotransferase (L-arginine:glycine amidinotransferase)
GIGYF2	GRB10 interacting GYF protein 2
GNS	glucosamine (N-acetyl)-6-sulfatase
GPRIN2	G protein regulated inducer of neurite outgrowth 2
GRB10	C-terminal binding protein 2
GRIP1	glutamate receptor interacting protein 1
GSTCD	glutathione S-transferase, C-terminal domain containing
GSTK1	glutathione S-transferase kappa 1
GSTM4	glutathione S-transferase mu 4
HECW1	HECT, C2 and WW domain containing E3 ubiquitin protein ligase 1
HIST1H3D	histone cluster 1, H3j; histone cluster 1, H3i; histone cluster 1, H3h; histone cluster 1, H3g; histone cluster 1, H3f; histone cluster 1, H3e; histone cluster 1, H3d; histone cluster 1, H3c; histone cluster 1, H3b; histone cluster 1, H3a; histone cluster 1, H2ad; histone cluster 2, H3a; histone cluster 2, H3c; histone cluster 2, H3d
HSD11B1	hydroxysteroid (11-beta) dehydrogenase 1
IPPK	inositol 1,3,4,5,6-pentakisphosphate 2-kinase
IRX3	iroquois homeobox 3
IRX4	iroquois homeobox 4
KCNJ1	potassium inwardly-rectifying channel, subfamily J, member 1
KCTD13	potassium channel tetramerisation domain containing 13
KIAA1644	KIAA1644
LAMB4	laminin, beta 4
LILRA6	leukocyte immunoglobulin-like receptor, subfamily A (with TM domain), member 6
LOC100009676	hypothetical LOC100009676
LOC143188	hypothetical LOC143188
LOC344967	acyl-CoA thioesterase 7 pseudogene
LRPAP1	low density lipoprotein receptor-related protein associated protein 1
LSAMP	limbic system-associated membrane protein
LYZL1	lysozyme-like 1
MAGOH	mago-nashi homolog, proliferation-associated (Drosophila)
MGC4473	hypothetical LOC79100
MIR1978	microRNA 1978
MIR423	microRNA 423
MIR620	microRNA 620
MOGAT2	monoacylglycerol O-acyltransferase 2
MTRR	5-methyltetrahydrofolate-homocysteine methyltransferase reductase
NCRNA00203	chromosome 14 open reading frame 85
NDUFV2	NADH dehydrogenase (ubiquinone) flavoprotein 2, 24kDa
NHLH2	nescient helix loop helix 2
NOTCH2	Notch homolog 2 (Drosophila)
NVL	nuclear VCP-like
PARK7	Parkinson disease (autosomal recessive, early onset) 7
PCF11	PCF11, cleavage and polyadenylation factor subunit, homolog (S. cerevisiae)
PDCD6IP	programmed cell death 6 interacting protein
PDIA4	protein disulfide isomerase family A, member 4
PDP1	pyruvate dehyrogenase phosphatase catalytic subunit 1
PFDN1	prefoldin subunit 1
PFN2	profilin 2
PGM2L1	phosphoglucomutase 2-like 1
PI4K2B	phosphatidylinositol 4-kinase type 2 beta
PIK3C2B	phosphoinositide-3-kinase, class 2, beta polypeptide
PISD	phosphatidylserine decarboxylase
PTK2	PTK2 protein tyrosine kinase 2 (FAK)
PTP4A2	protein tyrosine phosphatase type IVA, member 2
PTPLAD1	protein tyrosine phosphatase-like A domain containing 1
PTPRC	protein tyrosine phosphatase, receptor type, C
PTPRT	protein tyrosine phosphatase, receptor type, T
RAB3C	RAB3C, member RAS oncogene family
RABGAP1	RAB GTPase activating protein 1
RBPMS	RNA binding protein with multiple splicing
RERG	RAS-like, estrogen-regulated, growth inhibitor
RNF121	ring finger protein 121
RNF125	ring finger protein 125
RORB	RAR-related orphan receptor B
RPS24	ribosomal protein S24
SALL4	sal-like 4 (Drosophila)
SATB1	SATB homeobox 1
SCAI	chromosome 9 open reading frame 126
SCAND3	SCAN domain containing 3
SCHIP1	schwannomin interacting protein 1
SCN1A	sodium channel, voltage-gated, type I, alpha subunit
SEC16A	SEC16 homolog A (S. cerevisiae)
SERPINC1	serpin peptidase inhibitor, clade C (antithrombin), member 1
SGCB	sarcoglycan, beta (43kDa dystrophin-associated glycoprotein)
SGK196	protein kinase-like protein SgK196
SGMS1	sphingomyelin synthase 1
SGPL1	sphingosine-1-phosphate lyase 1
SHISA6	FLJ45455 protein
SIL1	SIL1 homolog, endoplasmic reticulum chaperone (S. cerevisiae)
SIPA1L3	signal-induced proliferation-associated 1 like 3
SKAP2	src kinase associated phosphoprotein 2
SKIV2L2	superkiller viralicidic activity 2-like 2 (S. cerevisiae)
SLC14A1	solute carrier family 14 (urea transporter), member 1 (Kidd blood group)
SLC25A46	solute carrier family 25, member 46
SLC35F5	solute carrier family 35, member F5
SLC38A1	solute carrier family 38, member 1
SMC5	structural maintenance of chromosomes 5
SMG1	SMG1 homolog, phosphatidylinositol 3-kinase-related kinase (C. elegans)
SPAG17	sperm associated antigen 17
SST	somatostatin
SUPT4H1	suppressor of Ty 4 homolog 1 (S. cerevisiae)
SVIL	supervillin
TAF1A	TATA box binding protein (TBP)-associated factor, RNA polymerase I, A, 48kDa
TAS2R16	taste receptor, type 2, member 16
TCF4	transcription factor 4
TGFBR2	transforming growth factor, beta receptor II (70/80kDa)
TGM7	transglutaminase 7
TGS1	trimethylguanosine synthase homolog (S. cerevisiae)
TMEM18	transmembrane protein 18
TMEM195	transmembrane protein 195
TMEM63A	transmembrane protein 63A
TMEM9	transmembrane protein 9
TNRC6C	trinucleotide repeat containing 6C
TP53TG3	similar to TP53 target 3; TP53 target 3; similar to TP53TG3 protein
TPRA1	G protein-coupled receptor 175
TTC18	tetratricopeptide repeat domain 18
TUBGCP4	tubulin, gamma complex associated protein 4
TUSC1	tumor suppressor candidate 1
VRK2	vaccinia related kinase 2
VSTM2A	V-set and transmembrane domain containing 2A
VWA3A	von Willebrand factor A domain containing 3A
YTHDC2	YTH domain containing 2
ZBTB26	zinc finger and BTB domain containing 26
ZBTB41	zinc finger and BTB domain containing 41
ZDHHC21	zinc finger, DHHC-type containing 21
ZFPM2	zinc finger protein, multitype 2
ZFR	zinc finger RNA binding protein
ZMAT3	zinc finger, matrin type 3
ZNF217	zinc finger protein 217
ZNF366	zinc finger protein 366
ZNF662	zinc finger protein 662
ISCA1L
LOC286016
