# Supplementary material for: Inhibition of p53 expression modifies the specificity of chromatin binding by the androgen receptor
Source: Oncotarget. 2012 Feb 29;3(2):183–94. doi: 10.18632/oncotarget.449 (PMC3326648; doi:10.18632/oncotarget.449)
Supplement: Supplementary file 7 [file oncotarget-03-183-s007.xls]

## Sheet: Sheet1
Table 7S. Primers used for ChIP-PCR and for RT-PCR
ChIP-PCR primers
Primer name	Primer sequence	PCR product size (kB)
CHIP_FKBP5_F	GGAGCTCTGACTTATTGTTCT	121
CHIP_FKBP5_R	GGAGTACAAATTGCTGTCAGC
CHIP_KLK3enh_F	ACAGACCTACTCTGGAGGAAC	192
CHIP_KLK3enh_R	AAGACAGCAACACCTTTTT
CHIP_SLC43A1_F	GTCATGCAGTTGGCAGAAGAG	188
CHIP_SLC43A1_R	AAGTGCTTCCTGGAGGTGTCT
CHIP_TACC2_F	CCTGAGACTCACACCTGGAT	146
CHIP_TACC2_R	GCAAAGTGCTCCACAAATGCT
CHIP_ACCA1_F	GTCTCTACCTCAGAAGTAACT	147
CHIP_ACCA1_R	GTAATACATGTGGTACAGTCCT
CHIP_ACACA2_F	AGGATACAACTCAGGAACTCA	146
CHIP_ACACA2_R	AACAGAGTTCATAGAGCTTCTG
CHIP_ACACA3_F	AACCTCAGAATATCAAGGAAG	207
CHIP_ACACA3_R	GCTTTGACATGGGAAATAAGG
CHIP_ACACA4_F	TAACTCAACTTCAGAGCCCTT	180
CHIP_ACACA4_R	TGAGAACAATCTGTATTTGCTG
CHIP_NRP1_F	GTAAATACAGGCAGAACTGTGTG	167
CHIP_NRP1_R	ATGACCCTGAAATGTACTGTTGC
CHIP_ZMAT3_F	ACTCTCTCAGAGTTGACTAAAT	190
CHIP_ZMAT3_R	CAGGCAGTATTGGGGAATTTC
CHIP_PB242_F	TGATAGCATCTTGTTCTTAGTC	142
CHIP_PB100_R	GTGTCATCTAGTATACAAATAG
RT-PCR primers
mRNA	Ref Sequence	Primer name	Primer sequence	PCR product size (kB)
KLK3	NM_001648	KLK3_F	AAGCGTGATCTTGCTGGGTCG	282
		KLK3_R	GGTCAAGAACTCCTCTGGTTC
FKBP5	NM_001145775	FKBP5_F	CAGGGGAGTATTAAAGATTGT	240
		FKBP5_R	TCTGGTTTGCACAGTAAATGG
ACACA	AY237919	ACCA_F	GCACATAAGGTCCAGCATGTCT	183
		ACCA_R	CATGCATTTCACTGCTGCAATG
NRP1	BC007737	NRP1_F	CATCTCCTGGTTATCCTCATTC	139
		NRP1_R	GTAGTCATACTTGCAGTCTCTG
WIG1	NM 022470	WIG1_F	CTTGCAGCTTCCACCACAGAA	255
		WIG1_R	GCTCGACCACATTGCTCATTC
WIG1	NM 022470	WIG1RT_F	CTCTCGGCAGAGAATTCCAC	160
		WIG1RT_R	CCTGTACCGCTGTTCAGACA
Guseva etal - Inhibition of p53 expression modifies the specificity of chromatin binding by the androgen receptor
